# Supplementary material for: Beneficial factors for biomineralization by ureolytic bacterium Sporosarcina pasteurii
Source: Microb Cell Fact. 2020 Jan 23;19:12. doi: 10.1186/s12934-020-1281-z (PMC6979283; doi:10.1186/s12934-020-1281-z)
Supplement: Supplementary file 1 — Additional file 1. The list of coding genes and locations of S. pasteurii. [file 12934_2020_1281_MOESM1_ESM.xlsx]

## Sheet: SP.gene
##gff-version 3
# Sequence Data: seqnum=1;seqlen=3253966;seqhdr="000000F"
# Model Data: version=Prodigal.v2.6.3;run_type=Single;model="Ab initio";gc_cont=39.17;transl_table=11;uses_sd=1
000000F	Prodigal_v2.6.3	CDS	3	344	46.4	-	0	ID=1_1;partial=10;start_type=ATG;rbs_motif=AGGAGG;rbs_spacer=5-10bp;gc_cont=0.316;conf=100.00;score=46.41;cscore=34.67;sscore=11.74;rscore=14.74;uscore=-4.84;tscore=2.50;
000000F	Prodigal_v2.6.3	CDS	550	1527	137.8	-	0	ID=1_2;partial=00;start_type=ATG;rbs_motif=AGxAGG/AGGxGG;rbs_spacer=5-10bp;gc_cont=0.406;conf=100.00;score=137.77;cscore=124.72;sscore=13.04;rscore=10.90;uscore=-0.36;tscore=2.50;
000000F	Prodigal_v2.6.3	CDS	1617	1877	10.7	-	0	ID=1_3;partial=00;start_type=GTG;rbs_motif=AGGAGG;rbs_spacer=5-10bp;gc_cont=0.356;conf=92.06;score=10.66;cscore=-0.66;sscore=11.32;rscore=14.74;uscore=1.70;tscore=-3.97;
000000F	Prodigal_v2.6.3	CDS	2539	3456	101.8	+	0	ID=1_4;partial=00;start_type=TTG;rbs_motif=AGGAGG;rbs_spacer=5-10bp;gc_cont=0.375;conf=100.00;score=101.81;cscore=96.30;sscore=5.50;rscore=14.74;uscore=-5.52;tscore=-3.71;
000000F	Prodigal_v2.6.3	CDS	3521	4213	89.1	-	0	ID=1_5;partial=00;start_type=ATG;rbs_motif=GGAG/GAGG;rbs_spacer=5-10bp;gc_cont=0.394;conf=100.00;score=89.06;cscore=76.17;sscore=12.88;rscore=8.83;uscore=2.21;tscore=2.50;
000000F	Prodigal_v2.6.3	CDS	4362	6080	253.3	+	0	ID=1_6;partial=00;start_type=ATG;rbs_motif=GGA/GAG/AGG;rbs_spacer=5-10bp;gc_cont=0.401;conf=99.99;score=253.26;cscore=248.17;sscore=5.09;rscore=-0.64;uscore=3.23;tscore=2.50;
000000F	Prodigal_v2.6.3	CDS	6091	7134	160.7	+	0	ID=1_7;partial=00;start_type=ATG;rbs_motif=AGGA;rbs_spacer=5-10bp;gc_cont=0.416;conf=100.00;score=160.67;cscore=150.12;sscore=10.55;rscore=5.61;uscore=1.28;tscore=2.50;
000000F	Prodigal_v2.6.3	CDS	7161	7466	38.2	+	0	ID=1_8;partial=00;start_type=ATG;rbs_motif=GGA/GAG/AGG;rbs_spacer=5-10bp;gc_cont=0.395;conf=99.98;score=38.23;cscore=31.38;sscore=6.85;rscore=-0.64;uscore=4.01;tscore=2.50;
000000F	Prodigal_v2.6.3	CDS	7927	8640	125.8	+	0	ID=1_9;partial=00;start_type=ATG;rbs_motif=AGxAGG/AGGxGG;rbs_spacer=5-10bp;gc_cont=0.422;conf=100.00;score=125.77;cscore=110.20;sscore=15.57;rscore=10.90;uscore=2.82;tscore=2.50;
000000F	Prodigal_v2.6.3	CDS	8671	10905	342.8	+	0	ID=1_10;partial=00;start_type=ATG;rbs_motif=GGxGG;rbs_spacer=5-10bp;gc_cont=0.408;conf=99.99;score=342.76;cscore=331.52;sscore=11.24;rscore=6.17;uscore=1.63;tscore=2.50;
000000F	Prodigal_v2.6.3	CDS	10928	12937	339.5	+	0	ID=1_11;partial=00;start_type=ATG;rbs_motif=AGGAGG;rbs_spacer=5-10bp;gc_cont=0.433;conf=99.99;score=339.51;cscore=319.24;sscore=20.27;rscore=14.74;uscore=2.00;tscore=2.50;
000000F	Prodigal_v2.6.3	CDS	12937	14067	164.6	+	0	ID=1_12;partial=00;start_type=ATG;rbs_motif=GGA/GAG/AGG;rbs_spacer=5-10bp;gc_cont=0.392;conf=100.00;score=164.63;cscore=160.43;sscore=4.20;rscore=-0.64;uscore=0.42;tscore=2.50;
000000F	Prodigal_v2.6.3	CDS	14134	14424	72.9	+	0	ID=1_13;partial=00;start_type=ATG;rbs_motif=AGGAGG;rbs_spacer=5-10bp;gc_cont=0.395;conf=100.00;score=72.90;cscore=55.03;sscore=17.87;rscore=14.74;uscore=0.64;tscore=2.50;
000000F	Prodigal_v2.6.3	CDS	14447	15910	268.5	+	0	ID=1_14;partial=00;start_type=ATG;rbs_motif=AGGAGG;rbs_spacer=5-10bp;gc_cont=0.417;conf=99.99;score=268.46;cscore=252.81;sscore=15.64;rscore=14.74;uscore=-2.62;tscore=2.50;
000000F	Prodigal_v2.6.3	CDS	15913	17343	275.5	+	0	ID=1_15;partial=00;start_type=ATG;rbs_motif=GGAGG;rbs_spacer=5-10bp;gc_cont=0.417;conf=99.99;score=275.46;cscore=261.41;sscore=14.05;rscore=13.97;uscore=-3.67;tscore=2.50;
000000F	Prodigal_v2.6.3	CDS	17663	18598	150.8	+	0	ID=1_16;partial=00;start_type=ATG;rbs_motif=GGA/GAG/AGG;rbs_spacer=5-10bp;gc_cont=0.405;conf=100.00;score=150.76;cscore=142.64;sscore=8.12;rscore=-0.64;uscore=6.92;tscore=2.50;
000000F	Prodigal_v2.6.3	CDS	18662	19090	56.5	-	0	ID=1_17;partial=00;start_type=ATG;rbs_motif=GGAG/GAGG;rbs_spacer=5-10bp;gc_cont=0.396;conf=100.00;score=56.55;cscore=41.53;sscore=15.01;rscore=8.83;uscore=4.34;tscore=2.50;
000000F	Prodigal_v2.6.3	CDS	19404	20765	199.6	+	0	ID=1_18;partial=00;start_type=ATG;rbs_motif=GGAGG;rbs_spacer=5-10bp;gc_cont=0.413;conf=99.99;score=199.64;cscore=183.19;sscore=16.45;rscore=13.97;uscore=-0.02;tscore=2.50;
000000F	Prodigal_v2.6.3	CDS	20837	21688	47.5	-	0	ID=1_19;partial=00;start_type=TTG;rbs_motif=None;rbs_spacer=None;gc_cont=0.391;conf=100.00;score=47.55;cscore=64.38;sscore=-16.83;rscore=-14.31;uscore=0.24;tscore=-3.71;
000000F	Prodigal_v2.6.3	CDS	21718	22047	21.2	-	0	ID=1_20;partial=00;start_type=ATG;rbs_motif=GGA/GAG/AGG;rbs_spacer=5-10bp;gc_cont=0.370;conf=99.24;score=21.21;cscore=16.32;sscore=4.89;rscore=-0.64;uscore=3.69;tscore=2.50;
000000F	Prodigal_v2.6.3	CDS	22304	23575	111.4	-	0	ID=1_21;partial=00;start_type=TTG;rbs_motif=AGGAGG;rbs_spacer=5-10bp;gc_cont=0.450;conf=100.00;score=111.36;cscore=102.22;sscore=9.14;rscore=14.74;uscore=-1.23;tscore=-3.71;
000000F	Prodigal_v2.6.3	CDS	23716	24330	49.8	+	0	ID=1_22;partial=00;start_type=TTG;rbs_motif=None;rbs_spacer=None;gc_cont=0.402;conf=100.00;score=49.80;cscore=67.26;sscore=-17.45;rscore=-14.31;uscore=0.57;tscore=-3.71;
000000F	Prodigal_v2.6.3	CDS	24561	24746	30.9	+	0	ID=1_23;partial=00;start_type=ATG;rbs_motif=GGAGG;rbs_spacer=5-10bp;gc_cont=0.382;conf=99.92;score=30.94;cscore=16.61;sscore=14.32;rscore=10.23;uscore=2.92;tscore=1.83;
000000F	Prodigal_v2.6.3	CDS	24758	25012	37.2	+	0	ID=1_24;partial=00;start_type=ATG;rbs_motif=AGGAGG;rbs_spacer=5-10bp;gc_cont=0.365;conf=99.98;score=37.24;cscore=17.29;sscore=19.95;rscore=14.74;uscore=1.57;tscore=2.50;
000000F	Prodigal_v2.6.3	CDS	25235	26929	285.1	+	0	ID=1_25;partial=00;start_type=ATG;rbs_motif=AGGA;rbs_spacer=5-10bp;gc_cont=0.387;conf=99.99;score=285.09;cscore=271.96;sscore=13.13;rscore=5.61;uscore=5.68;tscore=2.50;
000000F	Prodigal_v2.6.3	CDS	26999	27358	46.8	+	0	ID=1_26;partial=00;start_type=ATG;rbs_motif=AGGAG(G)/GGAGG;rbs_spacer=13-15bp;gc_cont=0.378;conf=100.00;score=46.82;cscore=38.73;sscore=8.09;rscore=1.84;uscore=3.76;tscore=2.50;
000000F	Prodigal_v2.6.3	CDS	27345	27671	38.9	+	0	ID=1_27;partial=00;start_type=GTG;rbs_motif=AGxAGG/AGGxGG;rbs_spacer=5-10bp;gc_cont=0.431;conf=99.99;score=38.87;cscore=29.69;sscore=9.19;rscore=10.90;uscore=1.07;tscore=-3.97;
000000F	Prodigal_v2.6.3	CDS	27825	29006	111.7	-	0	ID=1_28;partial=00;start_type=ATG;rbs_motif=AGGAGG;rbs_spacer=5-10bp;gc_cont=0.392;conf=100.00;score=111.72;cscore=100.16;sscore=11.55;rscore=14.74;uscore=-5.03;tscore=2.50;
000000F	Prodigal_v2.6.3	CDS	29302	30603	136.8	+	0	ID=1_29;partial=00;start_type=ATG;rbs_motif=GGAG/GAGG;rbs_spacer=5-10bp;gc_cont=0.335;conf=100.00;score=136.82;cscore=127.23;sscore=9.59;rscore=8.83;uscore=-1.73;tscore=2.50;
000000F	Prodigal_v2.6.3	CDS	30808	32331	211.8	+	0	ID=1_30;partial=00;start_type=ATG;rbs_motif=GGAG/GAGG;rbs_spacer=5-10bp;gc_cont=0.398;conf=99.99;score=211.84;cscore=198.46;sscore=13.38;rscore=8.83;uscore=2.71;tscore=2.50;
000000F	Prodigal_v2.6.3	CDS	32332	33657	226.6	+	0	ID=1_31;partial=00;start_type=GTG;rbs_motif=GGAG/GAGG;rbs_spacer=5-10bp;gc_cont=0.358;conf=99.99;score=226.60;cscore=214.63;sscore=11.96;rscore=8.83;uscore=5.83;tscore=-3.97;
000000F	Prodigal_v2.6.3	CDS	33707	34486	74.3	-	0	ID=1_32;partial=00;start_type=TTG;rbs_motif=None;rbs_spacer=None;gc_cont=0.382;conf=100.00;score=74.31;cscore=91.51;sscore=-17.20;rscore=-14.31;uscore=1.48;tscore=-3.71;
000000F	Prodigal_v2.6.3	CDS	34705	35337	100.1	+	0	ID=1_33;partial=00;start_type=ATG;rbs_motif=AGGAG;rbs_spacer=5-10bp;gc_cont=0.374;conf=100.00;score=100.10;cscore=84.72;sscore=15.38;rscore=13.15;uscore=-0.26;tscore=2.50;
000000F	Prodigal_v2.6.3	CDS	35463	36089	91	+	0	ID=1_34;partial=00;start_type=ATG;rbs_motif=AGGAGG;rbs_spacer=5-10bp;gc_cont=0.399;conf=100.00;score=90.99;cscore=74.67;sscore=16.33;rscore=14.74;uscore=-0.91;tscore=2.50;
000000F	Prodigal_v2.6.3	CDS	36135	36584	72.2	+	0	ID=1_35;partial=00;start_type=ATG;rbs_motif=AGxAGG/AGGxGG;rbs_spacer=5-10bp;gc_cont=0.349;conf=100.00;score=72.24;cscore=55.56;sscore=16.68;rscore=10.90;uscore=2.50;tscore=2.50;
000000F	Prodigal_v2.6.3	CDS	36754	38355	337.6	-	0	ID=1_36;partial=00;start_type=ATG;rbs_motif=AGGAG;rbs_spacer=5-10bp;gc_cont=0.397;conf=99.99;score=337.62;cscore=318.71;sscore=18.91;rscore=13.15;uscore=3.92;tscore=2.50;
000000F	Prodigal_v2.6.3	CDS	38941	39084	4.9	+	0	ID=1_37;partial=00;start_type=ATG;rbs_motif=GGAGG;rbs_spacer=5-10bp;gc_cont=0.312;conf=75.55;score=4.91;cscore=-4.90;sscore=9.81;rscore=7.88;uscore=1.02;tscore=1.41;
000000F	Prodigal_v2.6.3	CDS	39055	39753	119.2	-	0	ID=1_38;partial=00;start_type=ATG;rbs_motif=AGGAGG;rbs_spacer=5-10bp;gc_cont=0.385;conf=100.00;score=119.21;cscore=97.66;sscore=21.54;rscore=14.74;uscore=4.96;tscore=2.50;
000000F	Prodigal_v2.6.3	CDS	39966	40412	49.2	+	0	ID=1_39;partial=00;start_type=ATG;rbs_motif=AGGA;rbs_spacer=5-10bp;gc_cont=0.376;conf=100.00;score=49.19;cscore=39.60;sscore=9.59;rscore=5.61;uscore=1.49;tscore=2.50;
000000F	Prodigal_v2.6.3	CDS	40543	40875	59.3	+	0	ID=1_40;partial=00;start_type=ATG;rbs_motif=GGAG/GAGG;rbs_spacer=5-10bp;gc_cont=0.414;conf=100.00;score=59.25;cscore=42.41;sscore=16.84;rscore=8.83;uscore=5.52;tscore=2.50;
000000F	Prodigal_v2.6.3	CDS	41230	42768	215.2	+	0	ID=1_41;partial=00;start_type=ATG;rbs_motif=GGA/GAG/AGG;rbs_spacer=5-10bp;gc_cont=0.419;conf=99.99;score=215.23;cscore=213.85;sscore=1.39;rscore=-0.64;uscore=-0.47;tscore=2.50;
000000F	Prodigal_v2.6.3	CDS	42827	44257	207.1	+	0	ID=1_42;partial=00;start_type=ATG;rbs_motif=GGxGG;rbs_spacer=5-10bp;gc_cont=0.368;conf=99.99;score=207.06;cscore=194.02;sscore=13.03;rscore=6.17;uscore=4.37;tscore=2.50;
000000F	Prodigal_v2.6.3	CDS	44394	45980	180.2	+	0	ID=1_43;partial=00;start_type=TTG;rbs_motif=AGGA;rbs_spacer=5-10bp;gc_cont=0.343;conf=99.99;score=180.25;cscore=179.97;sscore=0.27;rscore=5.61;uscore=-1.62;tscore=-3.71;
000000F	Prodigal_v2.6.3	CDS	46004	46780	104.3	+	0	ID=1_44;partial=00;start_type=ATG;rbs_motif=AGGAGG;rbs_spacer=5-10bp;gc_cont=0.373;conf=100.00;score=104.31;cscore=86.98;sscore=17.33;rscore=14.74;uscore=-0.92;tscore=2.50;
000000F	Prodigal_v2.6.3	CDS	47049	48791	245.5	+	0	ID=1_45;partial=00;start_type=ATG;rbs_motif=AGxAGG/AGGxGG;rbs_spacer=5-10bp;gc_cont=0.433;conf=99.99;score=245.46;cscore=232.80;sscore=12.66;rscore=10.90;uscore=-0.09;tscore=2.50;
000000F	Prodigal_v2.6.3	CDS	48872	49756	109.5	-	0	ID=1_46;partial=00;start_type=GTG;rbs_motif=GGAGG;rbs_spacer=5-10bp;gc_cont=0.405;conf=100.00;score=109.54;cscore=96.64;sscore=12.90;rscore=13.97;uscore=1.65;tscore=-3.97;
000000F	Prodigal_v2.6.3	CDS	49759	50715	125.9	-	0	ID=1_47;partial=00;start_type=ATG;rbs_motif=AGGAG/GGAGG;rbs_spacer=11-12bp;gc_cont=0.397;conf=100.00;score=125.85;cscore=111.73;sscore=14.13;rscore=10.40;uscore=1.23;tscore=2.50;
000000F	Prodigal_v2.6.3	CDS	50791	51750	175	-	0	ID=1_48;partial=00;start_type=ATG;rbs_motif=GGAGG;rbs_spacer=5-10bp;gc_cont=0.379;conf=100.00;score=175.03;cscore=156.16;sscore=18.87;rscore=13.97;uscore=3.05;tscore=2.50;
000000F	Prodigal_v2.6.3	CDS	51946	52764	113.6	-	0	ID=1_49;partial=00;start_type=ATG;rbs_motif=GGAGG;rbs_spacer=5-10bp;gc_cont=0.393;conf=100.00;score=113.61;cscore=95.54;sscore=18.07;rscore=13.97;uscore=2.25;tscore=2.50;
000000F	Prodigal_v2.6.3	CDS	53287	53403	5.8	+	0	ID=1_50;partial=00;start_type=ATG;rbs_motif=AGGAG;rbs_spacer=5-10bp;gc_cont=0.359;conf=79.17;score=5.81;cscore=3.16;sscore=2.65;rscore=5.99;uscore=-4.49;tscore=1.14;
000000F	Prodigal_v2.6.3	CDS	53592	53780	4.4	+	0	ID=1_51;partial=00;start_type=TTG;rbs_motif=AGGA/GGAG/GAGG;rbs_spacer=11-12bp;gc_cont=0.508;conf=73.17;score=4.37;cscore=5.86;sscore=-1.49;rscore=1.63;uscore=2.51;tscore=-4.99;
000000F	Prodigal_v2.6.3	CDS	53893	54153	12.7	+	0	ID=1_52;partial=00;start_type=ATG;rbs_motif=None;rbs_spacer=None;gc_cont=0.402;conf=94.85;score=12.67;cscore=18.04;sscore=-5.37;rscore=-14.31;uscore=6.45;tscore=2.50;
000000F	Prodigal_v2.6.3	CDS	54210	55103	80.8	+	0	ID=1_53;partial=00;start_type=ATG;rbs_motif=None;rbs_spacer=None;gc_cont=0.414;conf=100.00;score=80.80;cscore=93.14;sscore=-12.35;rscore=-14.31;uscore=-1.19;tscore=2.50;
000000F	Prodigal_v2.6.3	CDS	55079	56470	200.5	+	0	ID=1_54;partial=00;start_type=TTG;rbs_motif=AGxAGG/AGGxGG;rbs_spacer=5-10bp;gc_cont=0.397;conf=99.99;score=200.49;cscore=194.31;sscore=6.18;rscore=10.90;uscore=-1.01;tscore=-3.71;
000000F	Prodigal_v2.6.3	CDS	56433	57119	85.1	+	0	ID=1_55;partial=00;start_type=ATG;rbs_motif=GGAG/GAGG;rbs_spacer=5-10bp;gc_cont=0.406;conf=100.00;score=85.13;cscore=69.74;sscore=15.39;rscore=8.83;uscore=4.07;tscore=2.50;
000000F	Prodigal_v2.6.3	CDS	57116	60346	431.5	+	0	ID=1_56;partial=00;start_type=TTG;rbs_motif=GGAGG;rbs_spacer=5-10bp;gc_cont=0.394;conf=99.99;score=431.54;cscore=416.54;sscore=15.01;rscore=13.97;uscore=3.45;tscore=-3.71;
000000F	Prodigal_v2.6.3	CDS	60417	61025	69.7	+	0	ID=1_57;partial=00;start_type=ATG;rbs_motif=GGAG/GAGG;rbs_spacer=5-10bp;gc_cont=0.378;conf=100.00;score=69.68;cscore=53.03;sscore=16.65;rscore=8.83;uscore=5.33;tscore=2.50;
000000F	Prodigal_v2.6.3	CDS	61072	62592	191.5	-	0	ID=1_58;partial=00;start_type=ATG;rbs_motif=AGxAGG/AGGxGG;rbs_spacer=5-10bp;gc_cont=0.417;conf=99.99;score=191.46;cscore=174.20;sscore=17.26;rscore=10.90;uscore=4.52;tscore=2.50;
000000F	Prodigal_v2.6.3	CDS	62871	64766	268.5	+	0	ID=1_59;partial=00;start_type=ATG;rbs_motif=GGAGG;rbs_spacer=5-10bp;gc_cont=0.384;conf=99.99;score=268.46;cscore=253.19;sscore=15.27;rscore=13.97;uscore=-1.20;tscore=2.50;
000000F	Prodigal_v2.6.3	CDS	64880	66043	159.7	+	0	ID=1_60;partial=00;start_type=TTG;rbs_motif=AGxAGG/AGGxGG;rbs_spacer=5-10bp;gc_cont=0.374;conf=100.00;score=159.73;cscore=150.11;sscore=9.61;rscore=10.90;uscore=2.42;tscore=-3.71;
000000F	Prodigal_v2.6.3	CDS	66057	67463	198.3	+	0	ID=1_61;partial=00;start_type=TTG;rbs_motif=GGAGG;rbs_spacer=5-10bp;gc_cont=0.366;conf=99.99;score=198.27;cscore=188.92;sscore=9.35;rscore=13.97;uscore=-2.05;tscore=-3.71;
000000F	Prodigal_v2.6.3	CDS	67595	68569	150.3	+	0	ID=1_62;partial=00;start_type=ATG;rbs_motif=GGA/GAG/AGG;rbs_spacer=5-10bp;gc_cont=0.401;conf=100.00;score=150.29;cscore=145.95;sscore=4.34;rscore=-0.64;uscore=2.49;tscore=2.50;
000000F	Prodigal_v2.6.3	CDS	68794	69462	80.7	+	0	ID=1_63;partial=00;start_type=ATG;rbs_motif=AGGAG;rbs_spacer=5-10bp;gc_cont=0.411;conf=100.00;score=80.71;cscore=61.05;sscore=19.66;rscore=13.15;uscore=4.67;tscore=2.50;
000000F	Prodigal_v2.6.3	CDS	69571	70245	107.9	+	0	ID=1_64;partial=00;start_type=ATG;rbs_motif=AGGAGG;rbs_spacer=5-10bp;gc_cont=0.375;conf=100.00;score=107.94;cscore=88.38;sscore=19.56;rscore=14.74;uscore=2.33;tscore=2.50;
000000F	Prodigal_v2.6.3	CDS	70460	71338	127.9	+	0	ID=1_65;partial=00;start_type=ATG;rbs_motif=AGGAG/GGAGG;rbs_spacer=11-12bp;gc_cont=0.382;conf=100.00;score=127.86;cscore=112.04;sscore=15.82;rscore=10.40;uscore=3.58;tscore=2.50;
000000F	Prodigal_v2.6.3	CDS	71380	71529	27.5	-	0	ID=1_66;partial=00;start_type=ATG;rbs_motif=GGAGG;rbs_spacer=5-10bp;gc_cont=0.333;conf=99.82;score=27.55;cscore=15.74;sscore=11.81;rscore=8.22;uscore=2.13;tscore=1.47;
000000F	Prodigal_v2.6.3	CDS	71616	72674	136.2	-	0	ID=1_67;partial=00;start_type=TTG;rbs_motif=GGAGG;rbs_spacer=5-10bp;gc_cont=0.358;conf=100.00;score=136.16;cscore=130.49;sscore=5.67;rscore=13.97;uscore=-3.94;tscore=-3.71;
000000F	Prodigal_v2.6.3	CDS	73012	74238	148.7	+	0	ID=1_68;partial=00;start_type=ATG;rbs_motif=GGA/GAG/AGG;rbs_spacer=5-10bp;gc_cont=0.329;conf=100.00;score=148.70;cscore=143.13;sscore=5.57;rscore=-0.64;uscore=3.72;tscore=2.50;
000000F	Prodigal_v2.6.3	CDS	74242	74937	108.7	+	0	ID=1_69;partial=00;start_type=ATG;rbs_motif=3Base/5BMM;rbs_spacer=13-15bp;gc_cont=0.415;conf=100.00;score=108.69;cscore=108.85;sscore=-0.16;rscore=-9.96;uscore=6.06;tscore=2.50;
000000F	Prodigal_v2.6.3	CDS	75048	76175	165.1	+	0	ID=1_70;partial=00;start_type=ATG;rbs_motif=AGxAGG/AGGxGG;rbs_spacer=5-10bp;gc_cont=0.410;conf=100.00;score=165.11;cscore=148.95;sscore=16.16;rscore=10.90;uscore=2.76;tscore=2.50;
000000F	Prodigal_v2.6.3	CDS	76290	76613	43.9	+	0	ID=1_71;partial=00;start_type=ATG;rbs_motif=GGAGG;rbs_spacer=5-10bp;gc_cont=0.383;conf=100.00;score=43.90;cscore=28.28;sscore=15.61;rscore=13.97;uscore=-0.85;tscore=2.50;
000000F	Prodigal_v2.6.3	CDS	76592	77431	72.3	+	0	ID=1_72;partial=00;start_type=GTG;rbs_motif=GGAG/GAGG;rbs_spacer=5-10bp;gc_cont=0.368;conf=100.00;score=72.28;cscore=62.07;sscore=10.21;rscore=8.83;uscore=5.35;tscore=-3.97;
000000F	Prodigal_v2.6.3	CDS	77778	78524	129.9	-	0	ID=1_73;partial=00;start_type=ATG;rbs_motif=AGGA;rbs_spacer=5-10bp;gc_cont=0.406;conf=100.00;score=129.92;cscore=117.40;sscore=12.52;rscore=5.61;uscore=4.42;tscore=2.50;
000000F	Prodigal_v2.6.3	CDS	78647	78988	29.7	-	0	ID=1_74;partial=00;start_type=ATG;rbs_motif=AGGAGG;rbs_spacer=11-12bp;gc_cont=0.310;conf=99.89;score=29.72;cscore=15.28;sscore=14.44;rscore=13.50;uscore=-0.90;tscore=2.50;
000000F	Prodigal_v2.6.3	CDS	79436	79996	79.8	+	0	ID=1_75;partial=00;start_type=ATG;rbs_motif=GGAGG;rbs_spacer=5-10bp;gc_cont=0.394;conf=100.00;score=79.80;cscore=62.72;sscore=17.08;rscore=13.97;uscore=0.61;tscore=2.50;
000000F	Prodigal_v2.6.3	CDS	80053	80790	42.2	-	0	ID=1_76;partial=00;start_type=ATG;rbs_motif=AGGAGG;rbs_spacer=5-10bp;gc_cont=0.347;conf=99.99;score=42.24;cscore=25.87;sscore=16.37;rscore=14.74;uscore=-0.21;tscore=2.50;
000000F	Prodigal_v2.6.3	CDS	80971	82764	297	+	0	ID=1_77;partial=00;start_type=ATG;rbs_motif=AGxAGG/AGGxGG;rbs_spacer=5-10bp;gc_cont=0.407;conf=99.99;score=296.97;cscore=278.83;sscore=18.14;rscore=10.90;uscore=4.74;tscore=2.50;
000000F	Prodigal_v2.6.3	CDS	82770	83315	67.2	+	0	ID=1_78;partial=00;start_type=ATG;rbs_motif=AGxAGG/AGGxGG;rbs_spacer=5-10bp;gc_cont=0.386;conf=100.00;score=67.24;cscore=50.37;sscore=16.86;rscore=10.90;uscore=2.25;tscore=2.50;
000000F	Prodigal_v2.6.3	CDS	83497	84057	76.6	-	0	ID=1_79;partial=00;start_type=ATG;rbs_motif=GGAG/GAGG;rbs_spacer=5-10bp;gc_cont=0.390;conf=100.00;score=76.59;cscore=62.17;sscore=14.42;rscore=8.83;uscore=3.10;tscore=2.50;
000000F	Prodigal_v2.6.3	CDS	84231	84371	20.8	-	0	ID=1_80;partial=00;start_type=ATG;rbs_motif=GGAG/GAGG;rbs_spacer=5-10bp;gc_cont=0.348;conf=99.17;score=20.82;cscore=10.77;sscore=10.05;rscore=4.87;uscore=3.80;tscore=1.38;
000000F	Prodigal_v2.6.3	CDS	84502	85734	180.7	-	0	ID=1_81;partial=00;start_type=TTG;rbs_motif=GGAG/GAGG;rbs_spacer=5-10bp;gc_cont=0.410;conf=99.99;score=180.66;cscore=173.85;sscore=6.81;rscore=8.83;uscore=2.34;tscore=-3.71;
000000F	Prodigal_v2.6.3	CDS	85999	86814	135.9	+	0	ID=1_82;partial=00;start_type=ATG;rbs_motif=GGxGG;rbs_spacer=5-10bp;gc_cont=0.426;conf=100.00;score=135.90;cscore=122.55;sscore=13.35;rscore=6.17;uscore=4.69;tscore=2.50;
000000F	Prodigal_v2.6.3	CDS	86798	87565	97.9	+	0	ID=1_83;partial=00;start_type=TTG;rbs_motif=GGAGG;rbs_spacer=5-10bp;gc_cont=0.387;conf=100.00;score=97.95;cscore=85.99;sscore=11.95;rscore=13.97;uscore=0.54;tscore=-3.71;
000000F	Prodigal_v2.6.3	CDS	87750	87971	36.8	-	0	ID=1_84;partial=00;start_type=ATG;rbs_motif=AGxAGG/AGGxGG;rbs_spacer=5-10bp;gc_cont=0.360;conf=99.98;score=36.77;cscore=21.03;sscore=15.74;rscore=9.55;uscore=4.00;tscore=2.19;
000000F	Prodigal_v2.6.3	CDS	88045	89394	217.1	-	0	ID=1_85;partial=00;start_type=ATG;rbs_motif=AGGAGG;rbs_spacer=5-10bp;gc_cont=0.433;conf=99.99;score=217.09;cscore=196.69;sscore=20.40;rscore=14.74;uscore=3.82;tscore=2.50;
000000F	Prodigal_v2.6.3	CDS	89666	90040	64.8	+	0	ID=1_86;partial=00;start_type=ATG;rbs_motif=GGAGG;rbs_spacer=5-10bp;gc_cont=0.347;conf=100.00;score=64.81;cscore=42.76;sscore=22.04;rscore=13.97;uscore=5.58;tscore=2.50;
000000F	Prodigal_v2.6.3	CDS	90064	91080	111.2	+	0	ID=1_87;partial=00;start_type=ATG;rbs_motif=AGGAG;rbs_spacer=5-10bp;gc_cont=0.373;conf=100.00;score=111.21;cscore=91.89;sscore=19.32;rscore=13.15;uscore=2.65;tscore=2.50;
000000F	Prodigal_v2.6.3	CDS	91312	92493	126.1	+	0	ID=1_88;partial=00;start_type=ATG;rbs_motif=GGAG/GAGG;rbs_spacer=5-10bp;gc_cont=0.387;conf=100.00;score=126.05;cscore=115.85;sscore=10.20;rscore=8.83;uscore=-0.47;tscore=2.50;
000000F	Prodigal_v2.6.3	CDS	92514	93314	101.6	-	0	ID=1_89;partial=00;start_type=ATG;rbs_motif=AGGA;rbs_spacer=5-10bp;gc_cont=0.386;conf=100.00;score=101.59;cscore=91.63;sscore=9.97;rscore=5.61;uscore=2.51;tscore=2.50;
000000F	Prodigal_v2.6.3	CDS	93540	94445	117.6	-	0	ID=1_90;partial=00;start_type=ATG;rbs_motif=GGAGG;rbs_spacer=5-10bp;gc_cont=0.379;conf=100.00;score=117.59;cscore=102.09;sscore=15.50;rscore=13.97;uscore=-0.32;tscore=2.50;
000000F	Prodigal_v2.6.3	CDS	94541	95350	125.4	+	0	ID=1_91;partial=00;start_type=ATG;rbs_motif=AGGAGG;rbs_spacer=5-10bp;gc_cont=0.363;conf=100.00;score=125.37;cscore=105.42;sscore=19.96;rscore=14.74;uscore=2.72;tscore=2.50;
000000F	Prodigal_v2.6.3	CDS	95343	95672	62.8	+	0	ID=1_92;partial=00;start_type=ATG;rbs_motif=AGGAG;rbs_spacer=5-10bp;gc_cont=0.421;conf=100.00;score=62.75;cscore=39.54;sscore=23.21;rscore=13.15;uscore=6.32;tscore=2.50;
000000F	Prodigal_v2.6.3	CDS	95875	96855	87.1	-	0	ID=1_93;partial=00;start_type=TTG;rbs_motif=AGGAG;rbs_spacer=5-10bp;gc_cont=0.405;conf=100.00;score=87.12;cscore=78.58;sscore=8.54;rscore=13.15;uscore=-0.25;tscore=-3.71;
000000F	Prodigal_v2.6.3	CDS	97045	98121	150.5	+	0	ID=1_94;partial=00;start_type=ATG;rbs_motif=AGGAG;rbs_spacer=5-10bp;gc_cont=0.392;conf=100.00;score=150.50;cscore=133.65;sscore=16.84;rscore=13.15;uscore=1.20;tscore=2.50;
000000F	Prodigal_v2.6.3	CDS	98108	98854	150.3	+	0	ID=1_95;partial=00;start_type=ATG;rbs_motif=GGAG/GAGG;rbs_spacer=5-10bp;gc_cont=0.392;conf=100.00;score=150.29;cscore=133.76;sscore=16.52;rscore=8.83;uscore=4.02;tscore=2.50;
000000F	Prodigal_v2.6.3	CDS	98918	99151	24.2	+	0	ID=1_96;partial=00;start_type=TTG;rbs_motif=GGAGG;rbs_spacer=5-10bp;gc_cont=0.402;conf=99.62;score=24.20;cscore=17.68;sscore=6.52;rscore=12.91;uscore=-2.37;tscore=-4.02;
000000F	Prodigal_v2.6.3	CDS	99353	99898	59.7	+	0	ID=1_97;partial=00;start_type=ATG;rbs_motif=AGxAGG/AGGxGG;rbs_spacer=5-10bp;gc_cont=0.353;conf=100.00;score=59.65;cscore=44.81;sscore=14.84;rscore=10.90;uscore=2.09;tscore=2.50;
000000F	Prodigal_v2.6.3	CDS	100035	101780	229.5	+	0	ID=1_98;partial=00;start_type=TTG;rbs_motif=AGGAGG;rbs_spacer=5-10bp;gc_cont=0.376;conf=99.99;score=229.45;cscore=218.02;sscore=11.43;rscore=14.74;uscore=0.40;tscore=-3.71;
000000F	Prodigal_v2.6.3	CDS	102006	103025	131.6	+	0	ID=1_99;partial=00;start_type=ATG;rbs_motif=GGA/GAG/AGG;rbs_spacer=5-10bp;gc_cont=0.406;conf=100.00;score=131.64;cscore=127.58;sscore=4.06;rscore=-0.64;uscore=2.86;tscore=2.50;
000000F	Prodigal_v2.6.3	CDS	103000	104013	127.8	+	0	ID=1_100;partial=00;start_type=ATG;rbs_motif=AGGAG;rbs_spacer=5-10bp;gc_cont=0.424;conf=100.00;score=127.80;cscore=111.80;sscore=16.00;rscore=13.15;uscore=0.36;tscore=2.50;
000000F	Prodigal_v2.6.3	CDS	104010	105647	310.2	+	0	ID=1_101;partial=00;start_type=ATG;rbs_motif=AGxAGG/AGGxGG;rbs_spacer=5-10bp;gc_cont=0.406;conf=99.99;score=310.25;cscore=289.60;sscore=20.65;rscore=10.90;uscore=5.95;tscore=2.50;
000000F	Prodigal_v2.6.3	CDS	105810	106814	151.2	+	0	ID=1_102;partial=00;start_type=ATG;rbs_motif=GGAG/GAGG;rbs_spacer=5-10bp;gc_cont=0.420;conf=100.00;score=151.23;cscore=138.10;sscore=13.12;rscore=8.83;uscore=1.80;tscore=2.50;
000000F	Prodigal_v2.6.3	CDS	106832	107728	140.4	+	0	ID=1_103;partial=00;start_type=GTG;rbs_motif=AGxAGG/AGGxGG;rbs_spacer=5-10bp;gc_cont=0.440;conf=100.00;score=140.38;cscore=128.39;sscore=11.99;rscore=10.90;uscore=3.97;tscore=-3.97;
000000F	Prodigal_v2.6.3	CDS	107778	108857	129.9	-	0	ID=1_104;partial=00;start_type=ATG;rbs_motif=AGGA;rbs_spacer=5-10bp;gc_cont=0.342;conf=100.00;score=129.91;cscore=121.70;sscore=8.21;rscore=5.61;uscore=0.11;tscore=2.50;
000000F	Prodigal_v2.6.3	CDS	108982	110286	247.2	-	0	ID=1_105;partial=00;start_type=ATG;rbs_motif=GGAGG;rbs_spacer=5-10bp;gc_cont=0.432;conf=99.99;score=247.24;cscore=224.85;sscore=22.38;rscore=13.97;uscore=6.57;tscore=2.50;
000000F	Prodigal_v2.6.3	CDS	110423	110899	85.1	+	0	ID=1_106;partial=00;start_type=ATG;rbs_motif=GGAGG;rbs_spacer=5-10bp;gc_cont=0.344;conf=100.00;score=85.10;cscore=65.31;sscore=19.79;rscore=13.97;uscore=3.32;tscore=2.50;
000000F	Prodigal_v2.6.3	CDS	110920	111864	139.8	+	0	ID=1_107;partial=00;start_type=ATG;rbs_motif=GGxGG;rbs_spacer=5-10bp;gc_cont=0.387;conf=100.00;score=139.75;cscore=128.81;sscore=10.94;rscore=6.17;uscore=1.23;tscore=2.50;
000000F	Prodigal_v2.6.3	CDS	112036	112464	45.2	+	0	ID=1_108;partial=00;start_type=ATG;rbs_motif=GGAG/GAGG;rbs_spacer=5-10bp;gc_cont=0.380;conf=100.00;score=45.21;cscore=31.73;sscore=13.48;rscore=8.83;uscore=2.15;tscore=2.50;
000000F	Prodigal_v2.6.3	CDS	112610	112987	31.5	-	0	ID=1_109;partial=00;start_type=ATG;rbs_motif=AGGAGG;rbs_spacer=5-10bp;gc_cont=0.389;conf=99.93;score=31.50;cscore=12.48;sscore=19.03;rscore=14.74;uscore=2.45;tscore=2.50;
000000F	Prodigal_v2.6.3	CDS	113119	113982	135.4	+	0	ID=1_110;partial=00;start_type=ATG;rbs_motif=AGGAGG;rbs_spacer=5-10bp;gc_cont=0.351;conf=100.00;score=135.39;cscore=116.62;sscore=18.77;rscore=14.74;uscore=1.54;tscore=2.50;
000000F	Prodigal_v2.6.3	CDS	116293	116799	0.3	-	0	ID=1_111;partial=00;start_type=TTG;rbs_motif=AGGA/GGAG/GAGG;rbs_spacer=11-12bp;gc_cont=0.483;conf=51.98;score=0.34;cscore=8.89;sscore=-8.55;rscore=2.20;uscore=-6.38;tscore=-3.71;
000000F	Prodigal_v2.6.3	CDS	121466	122158	64.3	-	0	ID=1_112;partial=00;start_type=TTG;rbs_motif=AGGA;rbs_spacer=5-10bp;gc_cont=0.382;conf=100.00;score=64.33;cscore=61.03;sscore=3.30;rscore=5.61;uscore=2.05;tscore=-3.71;
000000F	Prodigal_v2.6.3	CDS	122216	123361	175	+	0	ID=1_113;partial=00;start_type=ATG;rbs_motif=AGGAGG;rbs_spacer=5-10bp;gc_cont=0.417;conf=100.00;score=175.05;cscore=157.20;sscore=17.85;rscore=14.74;uscore=0.61;tscore=2.50;
000000F	Prodigal_v2.6.3	CDS	123380	123853	65.2	+	0	ID=1_114;partial=00;start_type=ATG;rbs_motif=GGAG/GAGG;rbs_spacer=5-10bp;gc_cont=0.371;conf=100.00;score=65.15;cscore=50.38;sscore=14.77;rscore=8.83;uscore=2.37;tscore=2.50;
000000F	Prodigal_v2.6.3	CDS	123885	124292	19.3	-	0	ID=1_115;partial=00;start_type=ATG;rbs_motif=None;rbs_spacer=None;gc_cont=0.343;conf=98.83;score=19.30;cscore=32.59;sscore=-13.29;rscore=-14.31;uscore=-1.47;tscore=2.50;
000000F	Prodigal_v2.6.3	CDS	124448	124567	2	-	0	ID=1_116;partial=00;start_type=ATG;rbs_motif=AGGAGG;rbs_spacer=5-10bp;gc_cont=0.408;conf=61.17;score=1.98;cscore=0.83;sscore=1.14;rscore=6.90;uscore=-6.92;tscore=1.17;
000000F	Prodigal_v2.6.3	CDS	124666	125970	182.8	-	0	ID=1_117;partial=00;start_type=TTG;rbs_motif=AGGAG;rbs_spacer=5-10bp;gc_cont=0.402;conf=99.99;score=182.80;cscore=173.62;sscore=9.18;rscore=13.15;uscore=0.40;tscore=-3.71;
000000F	Prodigal_v2.6.3	CDS	126162	126998	109.8	-	0	ID=1_118;partial=00;start_type=ATG;rbs_motif=AGGAG;rbs_spacer=5-10bp;gc_cont=0.416;conf=100.00;score=109.76;cscore=92.83;sscore=16.94;rscore=13.15;uscore=-1.63;tscore=2.50;
000000F	Prodigal_v2.6.3	CDS	126995	127471	73.7	-	0	ID=1_119;partial=00;start_type=TTG;rbs_motif=AGGAG;rbs_spacer=5-10bp;gc_cont=0.382;conf=100.00;score=73.72;cscore=61.12;sscore=12.60;rscore=13.15;uscore=1.90;tscore=-3.71;
000000F	Prodigal_v2.6.3	CDS	127473	127898	32.6	-	0	ID=1_120;partial=00;start_type=ATG;rbs_motif=AGGAG;rbs_spacer=5-10bp;gc_cont=0.380;conf=99.94;score=32.56;cscore=19.09;sscore=13.46;rscore=13.15;uscore=-1.53;tscore=2.50;
000000F	Prodigal_v2.6.3	CDS	128113	129429	181.2	-	0	ID=1_121;partial=00;start_type=TTG;rbs_motif=3Base/5BMM;rbs_spacer=13-15bp;gc_cont=0.372;conf=99.99;score=181.19;cscore=194.40;sscore=-13.22;rscore=-9.96;uscore=1.10;tscore=-3.71;
000000F	Prodigal_v2.6.3	CDS	130143	131390	133.5	+	0	ID=1_122;partial=00;start_type=TTG;rbs_motif=GGA/GAG/AGG;rbs_spacer=5-10bp;gc_cont=0.396;conf=100.00;score=133.49;cscore=136.92;sscore=-3.43;rscore=-0.64;uscore=0.93;tscore=-3.71;
000000F	Prodigal_v2.6.3	CDS	131416	131565	18.2	-	0	ID=1_123;partial=00;start_type=ATG;rbs_motif=AGGAGG;rbs_spacer=5-10bp;gc_cont=0.327;conf=98.48;score=18.15;cscore=7.78;sscore=10.37;rscore=8.67;uscore=0.89;tscore=1.47;
000000F	Prodigal_v2.6.3	CDS	131770	132681	72.5	-	0	ID=1_124;partial=00;start_type=ATG;rbs_motif=AGGAG/GGAGG;rbs_spacer=11-12bp;gc_cont=0.405;conf=100.00;score=72.50;cscore=57.59;sscore=14.91;rscore=10.40;uscore=2.67;tscore=2.50;
000000F	Prodigal_v2.6.3	CDS	132920	134299	205.7	+	0	ID=1_125;partial=00;start_type=ATG;rbs_motif=GGAGG;rbs_spacer=5-10bp;gc_cont=0.422;conf=99.99;score=205.67;cscore=184.36;sscore=21.31;rscore=13.97;uscore=4.84;tscore=2.50;
000000F	Prodigal_v2.6.3	CDS	134419	135066	94.3	+	0	ID=1_126;partial=00;start_type=ATG;rbs_motif=AGGAG;rbs_spacer=5-10bp;gc_cont=0.372;conf=100.00;score=94.32;cscore=76.43;sscore=17.89;rscore=13.15;uscore=2.25;tscore=2.50;
000000F	Prodigal_v2.6.3	CDS	135208	136833	232.4	+	0	ID=1_127;partial=00;start_type=ATG;rbs_motif=GGAG/GAGG;rbs_spacer=5-10bp;gc_cont=0.432;conf=99.99;score=232.44;cscore=216.07;sscore=16.37;rscore=8.83;uscore=5.05;tscore=2.50;
000000F	Prodigal_v2.6.3	CDS	136973	138313	114.7	+	0	ID=1_128;partial=00;start_type=ATG;rbs_motif=GGAG/GAGG;rbs_spacer=5-10bp;gc_cont=0.401;conf=100.00;score=114.70;cscore=103.46;sscore=11.24;rscore=8.83;uscore=-0.08;tscore=2.50;
000000F	Prodigal_v2.6.3	CDS	138362	139792	168.1	+	0	ID=1_129;partial=00;start_type=ATG;rbs_motif=GGAG/GAGG;rbs_spacer=5-10bp;gc_cont=0.436;conf=100.00;score=168.14;cscore=154.05;sscore=14.09;rscore=8.83;uscore=2.02;tscore=2.50;
000000F	Prodigal_v2.6.3	CDS	139879	141180	165.9	+	0	ID=1_130;partial=00;start_type=TTG;rbs_motif=AGGAG;rbs_spacer=5-10bp;gc_cont=0.412;conf=100.00;score=165.85;cscore=160.72;sscore=5.13;rscore=13.15;uscore=-4.31;tscore=-3.71;
000000F	Prodigal_v2.6.3	CDS	141192	141335	19.9	+	0	ID=1_131;partial=00;start_type=ATG;rbs_motif=GGAG/GAGG;rbs_spacer=5-10bp;gc_cont=0.389;conf=98.98;score=19.89;cscore=11.14;sscore=8.76;rscore=4.98;uscore=1.22;tscore=1.41;
000000F	Prodigal_v2.6.3	CDS	141725	141928	8	-	0	ID=1_132;partial=00;start_type=ATG;rbs_motif=GGA/GAG/AGG;rbs_spacer=5-10bp;gc_cont=0.358;conf=86.25;score=7.99;cscore=4.86;sscore=3.13;rscore=-0.80;uscore=2.57;tscore=2.01;
000000F	Prodigal_v2.6.3	CDS	142003	142392	46.7	+	0	ID=1_133;partial=00;start_type=GTG;rbs_motif=GGAG/GAGG;rbs_spacer=5-10bp;gc_cont=0.362;conf=100.00;score=46.71;cscore=41.33;sscore=5.38;rscore=8.83;uscore=0.52;tscore=-3.97;
000000F	Prodigal_v2.6.3	CDS	142503	143624	154.4	+	0	ID=1_134;partial=00;start_type=ATG;rbs_motif=GGA/GAG/AGG;rbs_spacer=11-12bp;gc_cont=0.407;conf=100.00;score=154.37;cscore=153.23;sscore=1.13;rscore=-1.25;uscore=-0.11;tscore=2.50;
000000F	Prodigal_v2.6.3	CDS	143638	143985	83.9	+	0	ID=1_135;partial=00;start_type=ATG;rbs_motif=AGGAGG;rbs_spacer=5-10bp;gc_cont=0.376;conf=100.00;score=83.89;cscore=65.19;sscore=18.70;rscore=14.74;uscore=0.34;tscore=2.50;
000000F	Prodigal_v2.6.3	CDS	144083	145594	212.5	+	0	ID=1_136;partial=00;start_type=ATG;rbs_motif=GGA/GAG/AGG;rbs_spacer=5-10bp;gc_cont=0.398;conf=99.99;score=212.51;cscore=211.58;sscore=0.93;rscore=-0.64;uscore=-0.93;tscore=2.50;
000000F	Prodigal_v2.6.3	CDS	145744	146526	142.4	+	0	ID=1_137;partial=00;start_type=TTG;rbs_motif=AGxAGG/AGGxGG;rbs_spacer=5-10bp;gc_cont=0.415;conf=100.00;score=142.40;cscore=132.05;sscore=10.36;rscore=10.90;uscore=3.16;tscore=-3.71;
000000F	Prodigal_v2.6.3	CDS	146634	147032	37.7	-	0	ID=1_138;partial=00;start_type=ATG;rbs_motif=GGAG/GAGG;rbs_spacer=5-10bp;gc_cont=0.444;conf=99.98;score=37.66;cscore=25.41;sscore=12.26;rscore=8.83;uscore=0.93;tscore=2.50;
000000F	Prodigal_v2.6.3	CDS	147127	147312	25.1	-	0	ID=1_139;partial=00;start_type=ATG;rbs_motif=GGAG/GAGG;rbs_spacer=5-10bp;gc_cont=0.382;conf=99.69;score=25.08;cscore=16.23;sscore=8.85;rscore=6.46;uscore=1.22;tscore=1.83;
000000F	Prodigal_v2.6.3	CDS	147615	148514	126	+	0	ID=1_140;partial=00;start_type=ATG;rbs_motif=GGAGG;rbs_spacer=5-10bp;gc_cont=0.391;conf=100.00;score=126.03;cscore=106.91;sscore=19.12;rscore=13.97;uscore=2.66;tscore=2.50;
000000F	Prodigal_v2.6.3	CDS	148507	149766	182.1	+	0	ID=1_141;partial=00;start_type=ATG;rbs_motif=AGxAGG/AGGxGG;rbs_spacer=5-10bp;gc_cont=0.390;conf=99.99;score=182.11;cscore=165.79;sscore=16.33;rscore=10.90;uscore=1.67;tscore=2.50;
000000F	Prodigal_v2.6.3	CDS	150045	151262	163.7	+	0	ID=1_142;partial=00;start_type=TTG;rbs_motif=GGAGG;rbs_spacer=5-10bp;gc_cont=0.405;conf=100.00;score=163.66;cscore=152.78;sscore=10.87;rscore=13.97;uscore=1.26;tscore=-3.71;
000000F	Prodigal_v2.6.3	CDS	151271	154144	399.6	+	0	ID=1_143;partial=00;start_type=TTG;rbs_motif=GGAG/GAGG;rbs_spacer=5-10bp;gc_cont=0.397;conf=99.99;score=399.56;cscore=392.71;sscore=6.85;rscore=8.83;uscore=0.55;tscore=-3.71;
000000F	Prodigal_v2.6.3	CDS	154144	155082	163.9	+	0	ID=1_144;partial=00;start_type=ATG;rbs_motif=AGxAGG/AGGxGG;rbs_spacer=5-10bp;gc_cont=0.387;conf=100.00;score=163.88;cscore=149.20;sscore=14.68;rscore=10.90;uscore=-0.20;tscore=2.50;
000000F	Prodigal_v2.6.3	CDS	155345	155443	3.8	+	0	ID=1_145;partial=00;start_type=ATG;rbs_motif=AGxAGG/AGGxGG;rbs_spacer=5-10bp;gc_cont=0.404;conf=70.64;score=3.82;cscore=-0.72;sscore=4.53;rscore=4.19;uscore=0.54;tscore=0.96;
000000F	Prodigal_v2.6.3	CDS	155562	155747	10.3	-	0	ID=1_146;partial=00;start_type=TTG;rbs_motif=AGGAGG;rbs_spacer=5-10bp;gc_cont=0.312;conf=91.50;score=10.34;cscore=3.25;sscore=7.09;rscore=10.79;uscore=1.37;tscore=-5.07;
000000F	Prodigal_v2.6.3	CDS	155818	156189	23.1	-	0	ID=1_147;partial=00;start_type=ATG;rbs_motif=None;rbs_spacer=None;gc_cont=0.376;conf=99.51;score=23.11;cscore=38.78;sscore=-15.67;rscore=-14.31;uscore=-3.20;tscore=2.50;
000000F	Prodigal_v2.6.3	CDS	156705	157067	48.9	-	0	ID=1_148;partial=00;start_type=ATG;rbs_motif=AGGA/GGAG/GAGG;rbs_spacer=11-12bp;gc_cont=0.408;conf=100.00;score=48.86;cscore=39.39;sscore=9.47;rscore=2.20;uscore=4.78;tscore=2.50;
000000F	Prodigal_v2.6.3	CDS	157178	157606	63.4	-	0	ID=1_149;partial=00;start_type=ATG;rbs_motif=AGGA;rbs_spacer=5-10bp;gc_cont=0.396;conf=100.00;score=63.36;cscore=51.14;sscore=12.22;rscore=5.61;uscore=4.77;tscore=2.50;
000000F	Prodigal_v2.6.3	CDS	158022	158768	127.4	+	0	ID=1_150;partial=00;start_type=ATG;rbs_motif=GGAGG;rbs_spacer=5-10bp;gc_cont=0.388;conf=100.00;score=127.35;cscore=104.69;sscore=22.66;rscore=13.97;uscore=6.20;tscore=2.50;
000000F	Prodigal_v2.6.3	CDS	158755	159957	128.6	+	0	ID=1_151;partial=00;start_type=ATG;rbs_motif=GGAG/GAGG;rbs_spacer=5-10bp;gc_cont=0.429;conf=100.00;score=128.61;cscore=115.78;sscore=12.84;rscore=8.83;uscore=0.33;tscore=2.50;
000000F	Prodigal_v2.6.3	CDS	160086	160322	12.4	+	0	ID=1_152;partial=00;start_type=ATG;rbs_motif=GGA/GAG/AGG;rbs_spacer=5-10bp;gc_cont=0.350;conf=94.51;score=12.38;cscore=7.58;sscore=4.80;rscore=-0.69;uscore=3.15;tscore=2.34;
000000F	Prodigal_v2.6.3	CDS	160463	162442	327.3	+	0	ID=1_153;partial=00;start_type=GTG;rbs_motif=GGAGG;rbs_spacer=5-10bp;gc_cont=0.399;conf=99.99;score=327.28;cscore=315.49;sscore=11.79;rscore=13.97;uscore=1.78;tscore=-3.97;
000000F	Prodigal_v2.6.3	CDS	162451	165324	436.6	+	0	ID=1_154;partial=00;start_type=ATG;rbs_motif=GGA/GAG/AGG;rbs_spacer=11-12bp;gc_cont=0.416;conf=99.99;score=436.64;cscore=431.86;sscore=4.78;rscore=-1.25;uscore=2.36;tscore=2.50;
000000F	Prodigal_v2.6.3	CDS	165392	166666	194.9	+	0	ID=1_155;partial=00;start_type=ATG;rbs_motif=AGGAGG;rbs_spacer=5-10bp;gc_cont=0.380;conf=99.99;score=194.93;cscore=179.53;sscore=15.40;rscore=14.74;uscore=-1.83;tscore=2.50;
000000F	Prodigal_v2.6.3	CDS	166966	167916	166.1	+	0	ID=1_156;partial=00;start_type=ATG;rbs_motif=AGxAGG/AGGxGG;rbs_spacer=5-10bp;gc_cont=0.408;conf=100.00;score=166.10;cscore=150.06;sscore=16.04;rscore=10.90;uscore=3.29;tscore=2.50;
000000F	Prodigal_v2.6.3	CDS	167919	168725	108.5	+	0	ID=1_157;partial=00;start_type=ATG;rbs_motif=AGGAG/GGAGG;rbs_spacer=11-12bp;gc_cont=0.405;conf=100.00;score=108.53;cscore=94.54;sscore=13.99;rscore=10.40;uscore=-0.15;tscore=2.50;
000000F	Prodigal_v2.6.3	CDS	168743	169396	116.4	+	0	ID=1_158;partial=00;start_type=ATG;rbs_motif=AGGAG;rbs_spacer=5-10bp;gc_cont=0.396;conf=100.00;score=116.42;cscore=95.21;sscore=21.21;rscore=13.15;uscore=4.48;tscore=2.50;
000000F	Prodigal_v2.6.3	CDS	169393	169917	47.9	+	0	ID=1_159;partial=00;start_type=ATG;rbs_motif=GGA/GAG/AGG;rbs_spacer=5-10bp;gc_cont=0.404;conf=100.00;score=47.90;cscore=44.11;sscore=3.79;rscore=-0.64;uscore=-1.86;tscore=2.50;
000000F	Prodigal_v2.6.3	CDS	170022	171536	212.2	+	0	ID=1_160;partial=00;start_type=TTG;rbs_motif=GGxGG;rbs_spacer=5-10bp;gc_cont=0.388;conf=99.99;score=212.23;cscore=210.87;sscore=1.36;rscore=6.17;uscore=-1.09;tscore=-3.71;
000000F	Prodigal_v2.6.3	CDS	171652	172602	185.9	+	0	ID=1_161;partial=00;start_type=ATG;rbs_motif=AGGAGG;rbs_spacer=5-10bp;gc_cont=0.421;conf=99.99;score=185.92;cscore=167.50;sscore=18.42;rscore=14.74;uscore=1.19;tscore=2.50;
000000F	Prodigal_v2.6.3	CDS	172884	173357	55.8	+	0	ID=1_162;partial=00;start_type=ATG;rbs_motif=None;rbs_spacer=None;gc_cont=0.390;conf=100.00;score=55.78;cscore=64.36;sscore=-8.59;rscore=-14.31;uscore=3.88;tscore=2.50;
000000F	Prodigal_v2.6.3	CDS	173357	174253	132.2	+	0	ID=1_163;partial=00;start_type=ATG;rbs_motif=GGAG/GAGG;rbs_spacer=5-10bp;gc_cont=0.379;conf=100.00;score=132.24;cscore=119.13;sscore=13.11;rscore=8.83;uscore=0.50;tscore=2.50;
000000F	Prodigal_v2.6.3	CDS	174258	175220	147.9	+	0	ID=1_164;partial=00;start_type=ATG;rbs_motif=GGA/GAG/AGG;rbs_spacer=5-10bp;gc_cont=0.399;conf=100.00;score=147.92;cscore=145.59;sscore=2.34;rscore=-0.64;uscore=-0.75;tscore=2.50;
000000F	Prodigal_v2.6.3	CDS	175254	176201	132.8	+	0	ID=1_165;partial=00;start_type=ATG;rbs_motif=AGGAGG;rbs_spacer=5-10bp;gc_cont=0.359;conf=100.00;score=132.85;cscore=112.87;sscore=19.97;rscore=14.74;uscore=1.83;tscore=2.50;
000000F	Prodigal_v2.6.3	CDS	176230	176487	56.3	+	0	ID=1_166;partial=00;start_type=ATG;rbs_motif=AGGAG;rbs_spacer=5-10bp;gc_cont=0.419;conf=100.00;score=56.33;cscore=36.30;sscore=20.03;rscore=13.15;uscore=3.42;tscore=2.50;
000000F	Prodigal_v2.6.3	CDS	176658	177254	95.5	-	0	ID=1_167;partial=00;start_type=ATG;rbs_motif=AGGAGG;rbs_spacer=5-10bp;gc_cont=0.415;conf=100.00;score=95.46;cscore=80.12;sscore=15.34;rscore=14.74;uscore=-3.02;tscore=2.50;
000000F	Prodigal_v2.6.3	CDS	177268	177465	1.1	-	0	ID=1_168;partial=00;start_type=GTG;rbs_motif=GGA/GAG/AGG;rbs_spacer=5-10bp;gc_cont=0.343;conf=56.41;score=1.12;cscore=9.85;sscore=-8.73;rscore=-0.82;uscore=-2.16;tscore=-5.09;
000000F	Prodigal_v2.6.3	CDS	177723	177881	19.3	-	0	ID=1_169;partial=00;start_type=ATG;rbs_motif=GGAGG;rbs_spacer=5-10bp;gc_cont=0.352;conf=98.82;score=19.26;cscore=7.88;sscore=11.38;rscore=8.72;uscore=1.76;tscore=1.56;
000000F	Prodigal_v2.6.3	CDS	178060	178638	104.5	+	0	ID=1_170;partial=00;start_type=TTG;rbs_motif=AGGAG;rbs_spacer=5-10bp;gc_cont=0.399;conf=100.00;score=104.48;cscore=91.05;sscore=13.43;rscore=13.15;uscore=3.99;tscore=-3.71;
000000F	Prodigal_v2.6.3	CDS	178635	179444	112	+	0	ID=1_171;partial=00;start_type=GTG;rbs_motif=GGAG/GAGG;rbs_spacer=5-10bp;gc_cont=0.473;conf=100.00;score=112.03;cscore=105.88;sscore=6.15;rscore=8.83;uscore=-0.25;tscore=-3.97;
000000F	Prodigal_v2.6.3	CDS	179526	179759	15.5	+	0	ID=1_172;partial=00;start_type=ATG;rbs_motif=None;rbs_spacer=None;gc_cont=0.342;conf=97.25;score=15.51;cscore=26.96;sscore=-11.44;rscore=-15.49;uscore=1.74;tscore=2.31;
000000F	Prodigal_v2.6.3	CDS	180067	181098	153.8	+	0	ID=1_173;partial=00;start_type=TTG;rbs_motif=GGAGG;rbs_spacer=5-10bp;gc_cont=0.425;conf=100.00;score=153.75;cscore=146.50;sscore=7.25;rscore=13.97;uscore=-2.36;tscore=-3.71;
000000F	Prodigal_v2.6.3	CDS	181125	182135	174.6	+	0	ID=1_174;partial=00;start_type=ATG;rbs_motif=GGAGG;rbs_spacer=5-10bp;gc_cont=0.406;conf=100.00;score=174.57;cscore=153.46;sscore=21.12;rscore=13.97;uscore=3.66;tscore=2.50;
000000F	Prodigal_v2.6.3	CDS	182239	183426	241.1	+	0	ID=1_175;partial=00;start_type=ATG;rbs_motif=AGxAGG/AGGxGG;rbs_spacer=5-10bp;gc_cont=0.420;conf=99.99;score=241.11;cscore=226.45;sscore=14.67;rscore=10.90;uscore=1.27;tscore=2.50;
000000F	Prodigal_v2.6.3	CDS	183439	184200	150.1	+	0	ID=1_176;partial=00;start_type=TTG;rbs_motif=AGGAG;rbs_spacer=5-10bp;gc_cont=0.424;conf=100.00;score=150.09;cscore=139.79;sscore=10.30;rscore=13.15;uscore=-0.28;tscore=-3.71;
000000F	Prodigal_v2.6.3	CDS	184193	185713	274	+	0	ID=1_177;partial=00;start_type=ATG;rbs_motif=GGAG/GAGG;rbs_spacer=5-10bp;gc_cont=0.418;conf=99.99;score=274.02;cscore=261.43;sscore=12.59;rscore=8.83;uscore=0.02;tscore=2.50;
000000F	Prodigal_v2.6.3	CDS	185727	187022	239.7	+	0	ID=1_178;partial=00;start_type=ATG;rbs_motif=AGGAG;rbs_spacer=5-10bp;gc_cont=0.431;conf=99.99;score=239.73;cscore=222.74;sscore=16.99;rscore=13.15;uscore=0.22;tscore=2.50;
000000F	Prodigal_v2.6.3	CDS	187337	187564	30.7	+	0	ID=1_179;partial=00;start_type=ATG;rbs_motif=AGGAGG;rbs_spacer=5-10bp;gc_cont=0.386;conf=99.91;score=30.74;cscore=17.55;sscore=13.19;rscore=13.26;uscore=-1.67;tscore=2.25;
000000F	Prodigal_v2.6.3	CDS	187764	188510	124.4	+	0	ID=1_180;partial=00;start_type=ATG;rbs_motif=AGGAG/GGAGG;rbs_spacer=11-12bp;gc_cont=0.394;conf=100.00;score=124.43;cscore=108.46;sscore=15.97;rscore=10.40;uscore=3.73;tscore=2.50;
000000F	Prodigal_v2.6.3	CDS	188647	190980	382.3	+	0	ID=1_181;partial=00;start_type=TTG;rbs_motif=GGAGG;rbs_spacer=5-10bp;gc_cont=0.410;conf=99.99;score=382.34;cscore=370.67;sscore=11.67;rscore=13.97;uscore=1.41;tscore=-3.71;
000000F	Prodigal_v2.6.3	CDS	191031	191498	59.3	+	0	ID=1_182;partial=00;start_type=ATG;rbs_motif=AGxAGG/AGGxGG;rbs_spacer=5-10bp;gc_cont=0.389;conf=100.00;score=59.28;cscore=46.55;sscore=12.73;rscore=10.90;uscore=-1.40;tscore=2.50;
000000F	Prodigal_v2.6.3	CDS	192181	192330	9.4	+	0	ID=1_183;partial=00;start_type=GTG;rbs_motif=AGxAGG/AGGxGG;rbs_spacer=5-10bp;gc_cont=0.320;conf=89.58;score=9.36;cscore=7.67;sscore=1.68;rscore=6.41;uscore=2.67;tscore=-6.75;
000000F	Prodigal_v2.6.3	CDS	192701	194722	361.9	+	0	ID=1_184;partial=00;start_type=ATG;rbs_motif=AGGAG;rbs_spacer=5-10bp;gc_cont=0.384;conf=99.99;score=361.90;cscore=340.98;sscore=20.92;rscore=13.15;uscore=5.93;tscore=2.50;
000000F	Prodigal_v2.6.3	CDS	194860	195348	60.2	+	0	ID=1_185;partial=00;start_type=ATG;rbs_motif=AGGAGG;rbs_spacer=5-10bp;gc_cont=0.489;conf=100.00;score=60.16;cscore=44.59;sscore=15.57;rscore=14.74;uscore=-1.66;tscore=2.50;
000000F	Prodigal_v2.6.3	CDS	195747	197333	250	+	0	ID=1_186;partial=00;start_type=ATG;rbs_motif=AGGAGG;rbs_spacer=5-10bp;gc_cont=0.399;conf=99.99;score=249.97;cscore=228.11;sscore=21.86;rscore=14.74;uscore=5.28;tscore=2.50;
000000F	Prodigal_v2.6.3	CDS	197579	198505	66.4	+	0	ID=1_187;partial=00;start_type=ATG;rbs_motif=AGGAGG;rbs_spacer=5-10bp;gc_cont=0.380;conf=100.00;score=66.43;cscore=53.10;sscore=13.33;rscore=14.74;uscore=-3.25;tscore=2.50;
000000F	Prodigal_v2.6.3	CDS	198643	198834	23.3	-	0	ID=1_188;partial=00;start_type=ATG;rbs_motif=GGAGG;rbs_spacer=5-10bp;gc_cont=0.385;conf=99.53;score=23.32;cscore=10.68;sscore=12.64;rscore=10.56;uscore=0.19;tscore=1.89;
000000F	Prodigal_v2.6.3	CDS	198954	200795	278.3	-	0	ID=1_189;partial=00;start_type=ATG;rbs_motif=AGGA;rbs_spacer=5-10bp;gc_cont=0.377;conf=99.99;score=278.27;cscore=265.75;sscore=12.52;rscore=5.61;uscore=5.07;tscore=2.50;
000000F	Prodigal_v2.6.3	CDS	201251	201988	108.9	+	0	ID=1_190;partial=00;start_type=ATG;rbs_motif=GGAG/GAGG;rbs_spacer=5-10bp;gc_cont=0.360;conf=100.00;score=108.92;cscore=100.22;sscore=8.70;rscore=8.83;uscore=-2.62;tscore=2.50;
000000F	Prodigal_v2.6.3	CDS	201990	204575	387	+	0	ID=1_191;partial=00;start_type=ATG;rbs_motif=AGxAGG/AGGxGG;rbs_spacer=5-10bp;gc_cont=0.420;conf=99.99;score=387.02;cscore=369.57;sscore=17.46;rscore=10.90;uscore=2.79;tscore=2.50;
000000F	Prodigal_v2.6.3	CDS	204585	205121	24.6	+	0	ID=1_192;partial=00;start_type=ATG;rbs_motif=GGA/GAG/AGG;rbs_spacer=5-10bp;gc_cont=0.395;conf=99.65;score=24.61;cscore=20.42;sscore=4.19;rscore=-0.64;uscore=1.16;tscore=2.50;
000000F	Prodigal_v2.6.3	CDS	205137	205985	124.4	+	0	ID=1_193;partial=00;start_type=ATG;rbs_motif=AGGAGG;rbs_spacer=5-10bp;gc_cont=0.396;conf=100.00;score=124.42;cscore=101.96;sscore=22.45;rscore=14.74;uscore=4.11;tscore=2.50;
000000F	Prodigal_v2.6.3	CDS	206017	206934	86	+	0	ID=1_194;partial=00;start_type=ATG;rbs_motif=AGxAGG/AGGxGG;rbs_spacer=5-10bp;gc_cont=0.356;conf=100.00;score=85.99;cscore=66.45;sscore=19.54;rscore=10.90;uscore=5.20;tscore=2.50;
000000F	Prodigal_v2.6.3	CDS	206966	207166	40.3	+	0	ID=1_195;partial=00;start_type=ATG;rbs_motif=AGGAGG;rbs_spacer=5-10bp;gc_cont=0.383;conf=99.99;score=40.32;cscore=21.05;sscore=19.27;rscore=11.67;uscore=4.69;tscore=1.98;
000000F	Prodigal_v2.6.3	CDS	207175	208005	107.6	+	0	ID=1_196;partial=00;start_type=ATG;rbs_motif=AGxAGG/AGGxGG;rbs_spacer=5-10bp;gc_cont=0.387;conf=100.00;score=107.60;cscore=91.52;sscore=16.08;rscore=10.90;uscore=1.50;tscore=2.50;
000000F	Prodigal_v2.6.3	CDS	208177	208614	76.2	+	0	ID=1_197;partial=00;start_type=ATG;rbs_motif=AGGAGG;rbs_spacer=5-10bp;gc_cont=0.404;conf=100.00;score=76.19;cscore=56.34;sscore=19.84;rscore=14.74;uscore=2.61;tscore=2.50;
000000F	Prodigal_v2.6.3	CDS	208831	209271	47.9	+	0	ID=1_198;partial=00;start_type=ATG;rbs_motif=AGGAGG;rbs_spacer=5-10bp;gc_cont=0.308;conf=100.00;score=47.95;cscore=29.49;sscore=18.46;rscore=14.74;uscore=1.88;tscore=2.50;
000000F	Prodigal_v2.6.3	CDS	209476	209775	21.5	-	0	ID=1_199;partial=00;start_type=ATG;rbs_motif=None;rbs_spacer=None;gc_cont=0.407;conf=99.29;score=21.52;cscore=17.73;sscore=3.79;rscore=-14.31;uscore=-2.54;tscore=2.50;
000000F	Prodigal_v2.6.3	CDS	209772	210224	53.9	-	0	ID=1_200;partial=00;start_type=ATG;rbs_motif=AGxAGG/AGGxGG;rbs_spacer=5-10bp;gc_cont=0.397;conf=100.00;score=53.92;cscore=40.40;sscore=13.51;rscore=10.90;uscore=0.77;tscore=2.50;
000000F	Prodigal_v2.6.3	CDS	210640	210969	39.6	+	0	ID=1_201;partial=00;start_type=ATG;rbs_motif=AGGAG;rbs_spacer=5-10bp;gc_cont=0.379;conf=99.99;score=39.60;cscore=23.89;sscore=15.70;rscore=13.15;uscore=0.06;tscore=2.50;
000000F	Prodigal_v2.6.3	CDS	211424	211672	26.8	-	0	ID=1_202;partial=00;start_type=ATG;rbs_motif=GGAG/GAGG;rbs_spacer=5-10bp;gc_cont=0.317;conf=99.79;score=26.81;cscore=14.07;sscore=12.74;rscore=8.68;uscore=2.25;tscore=2.46;
000000F	Prodigal_v2.6.3	CDS	212232	212651	41.5	+	0	ID=1_203;partial=00;start_type=ATG;rbs_motif=GGxGG;rbs_spacer=5-10bp;gc_cont=0.390;conf=99.99;score=41.53;cscore=33.95;sscore=7.58;rscore=6.17;uscore=-1.08;tscore=2.50;
000000F	Prodigal_v2.6.3	CDS	212668	214278	271.9	+	0	ID=1_204;partial=00;start_type=ATG;rbs_motif=AGGAG;rbs_spacer=5-10bp;gc_cont=0.401;conf=99.99;score=271.93;cscore=255.64;sscore=16.29;rscore=13.15;uscore=-0.45;tscore=2.50;
000000F	Prodigal_v2.6.3	CDS	214295	215281	128.6	+	0	ID=1_205;partial=00;start_type=ATG;rbs_motif=GGA/GAG/AGG;rbs_spacer=5-10bp;gc_cont=0.418;conf=100.00;score=128.55;cscore=122.88;sscore=5.67;rscore=-0.64;uscore=2.72;tscore=2.50;
000000F	Prodigal_v2.6.3	CDS	215281	216114	116.1	+	0	ID=1_206;partial=00;start_type=ATG;rbs_motif=GGAGG;rbs_spacer=5-10bp;gc_cont=0.402;conf=100.00;score=116.08;cscore=97.34;sscore=18.75;rscore=13.97;uscore=1.00;tscore=2.50;
000000F	Prodigal_v2.6.3	CDS	216201	217124	139.4	+	0	ID=1_207;partial=00;start_type=ATG;rbs_motif=AGGAG;rbs_spacer=5-10bp;gc_cont=0.439;conf=100.00;score=139.42;cscore=120.78;sscore=18.64;rscore=13.15;uscore=3.00;tscore=2.50;
000000F	Prodigal_v2.6.3	CDS	217114	217707	59.5	+	0	ID=1_208;partial=00;start_type=ATG;rbs_motif=GGA/GAG/AGG;rbs_spacer=11-12bp;gc_cont=0.436;conf=100.00;score=59.52;cscore=57.47;sscore=2.05;rscore=-1.25;uscore=-0.41;tscore=2.50;
000000F	Prodigal_v2.6.3	CDS	217881	218507	53.3	+	0	ID=1_209;partial=00;start_type=ATG;rbs_motif=GGAGG;rbs_spacer=5-10bp;gc_cont=0.362;conf=100.00;score=53.27;cscore=34.18;sscore=19.08;rscore=13.97;uscore=2.62;tscore=2.50;
000000F	Prodigal_v2.6.3	CDS	218559	220070	160.1	-	0	ID=1_210;partial=00;start_type=ATG;rbs_motif=GGAG/GAGG;rbs_spacer=5-10bp;gc_cont=0.415;conf=100.00;score=160.13;cscore=147.22;sscore=12.90;rscore=8.83;uscore=2.23;tscore=2.50;
000000F	Prodigal_v2.6.3	CDS	220426	221046	41	-	0	ID=1_211;partial=00;start_type=ATG;rbs_motif=AGGAG;rbs_spacer=5-10bp;gc_cont=0.491;conf=99.99;score=40.96;cscore=24.40;sscore=16.57;rscore=13.15;uscore=1.58;tscore=2.50;
000000F	Prodigal_v2.6.3	CDS	221362	221907	76.4	+	0	ID=1_212;partial=00;start_type=ATG;rbs_motif=GGxGG;rbs_spacer=5-10bp;gc_cont=0.370;conf=100.00;score=76.40;cscore=65.97;sscore=10.44;rscore=6.17;uscore=1.77;tscore=2.50;
000000F	Prodigal_v2.6.3	CDS	222399	223016	76.7	+	0	ID=1_213;partial=00;start_type=ATG;rbs_motif=AGGAGG;rbs_spacer=5-10bp;gc_cont=0.396;conf=100.00;score=76.74;cscore=61.87;sscore=14.86;rscore=14.74;uscore=-1.72;tscore=2.50;
000000F	Prodigal_v2.6.3	CDS	223048	225225	342.7	+	0	ID=1_214;partial=00;start_type=ATG;rbs_motif=AGGAG;rbs_spacer=5-10bp;gc_cont=0.364;conf=99.99;score=342.69;cscore=323.51;sscore=19.17;rscore=13.15;uscore=2.59;tscore=2.50;
000000F	Prodigal_v2.6.3	CDS	225349	226287	168.9	+	0	ID=1_215;partial=00;start_type=TTG;rbs_motif=GGAG/GAGG;rbs_spacer=5-10bp;gc_cont=0.396;conf=100.00;score=168.87;cscore=160.95;sscore=7.92;rscore=8.83;uscore=2.81;tscore=-3.71;
000000F	Prodigal_v2.6.3	CDS	226312	227295	98.2	+	0	ID=1_216;partial=00;start_type=ATG;rbs_motif=GGAG/GAGG;rbs_spacer=5-10bp;gc_cont=0.425;conf=100.00;score=98.22;cscore=83.94;sscore=14.28;rscore=8.83;uscore=1.94;tscore=2.50;
000000F	Prodigal_v2.6.3	CDS	227285	228055	107.1	+	0	ID=1_217;partial=00;start_type=ATG;rbs_motif=GGA/GAG/AGG;rbs_spacer=11-12bp;gc_cont=0.385;conf=100.00;score=107.08;cscore=105.10;sscore=1.99;rscore=-1.25;uscore=-0.47;tscore=2.50;
000000F	Prodigal_v2.6.3	CDS	228085	228840	85.4	+	0	ID=1_218;partial=00;start_type=ATG;rbs_motif=GGxGG;rbs_spacer=5-10bp;gc_cont=0.366;conf=100.00;score=85.39;cscore=80.23;sscore=5.16;rscore=6.17;uscore=-4.46;tscore=2.50;
000000F	Prodigal_v2.6.3	CDS	229069	229962	134.6	+	0	ID=1_219;partial=00;start_type=TTG;rbs_motif=AGGAG/GGAGG;rbs_spacer=11-12bp;gc_cont=0.438;conf=100.00;score=134.57;cscore=125.91;sscore=8.66;rscore=10.40;uscore=2.63;tscore=-3.71;
000000F	Prodigal_v2.6.3	CDS	229982	230509	44.8	-	0	ID=1_220;partial=00;start_type=ATG;rbs_motif=AGGAG;rbs_spacer=5-10bp;gc_cont=0.392;conf=100.00;score=44.79;cscore=30.95;sscore=13.84;rscore=13.15;uscore=-1.15;tscore=2.50;
000000F	Prodigal_v2.6.3	CDS	230741	233125	427.3	+	0	ID=1_221;partial=00;start_type=GTG;rbs_motif=GGAGG;rbs_spacer=5-10bp;gc_cont=0.400;conf=99.99;score=427.25;cscore=413.67;sscore=13.58;rscore=13.97;uscore=3.57;tscore=-3.97;
000000F	Prodigal_v2.6.3	CDS	233284	234459	209.4	+	0	ID=1_222;partial=00;start_type=ATG;rbs_motif=GGAGG;rbs_spacer=5-10bp;gc_cont=0.480;conf=99.99;score=209.36;cscore=189.55;sscore=19.80;rscore=13.97;uscore=3.34;tscore=2.50;
000000F	Prodigal_v2.6.3	CDS	234792	236582	351.4	+	0	ID=1_223;partial=00;start_type=ATG;rbs_motif=GGAGG;rbs_spacer=5-10bp;gc_cont=0.403;conf=99.99;score=351.38;cscore=330.26;sscore=21.12;rscore=13.97;uscore=5.30;tscore=2.50;
000000F	Prodigal_v2.6.3	CDS	236777	237133	54.9	+	0	ID=1_224;partial=00;start_type=ATG;rbs_motif=GGAGG;rbs_spacer=5-10bp;gc_cont=0.398;conf=100.00;score=54.90;cscore=40.89;sscore=14.01;rscore=13.97;uscore=-1.81;tscore=2.50;
000000F	Prodigal_v2.6.3	CDS	237438	237818	88.1	+	0	ID=1_225;partial=00;start_type=ATG;rbs_motif=GGAGG;rbs_spacer=5-10bp;gc_cont=0.391;conf=100.00;score=88.10;cscore=68.34;sscore=19.76;rscore=13.97;uscore=3.94;tscore=2.50;
000000F	Prodigal_v2.6.3	CDS	237983	238321	50.5	+	0	ID=1_226;partial=00;start_type=GTG;rbs_motif=GGAGG;rbs_spacer=5-10bp;gc_cont=0.363;conf=100.00;score=50.49;cscore=37.82;sscore=12.67;rscore=13.97;uscore=2.67;tscore=-3.97;
000000F	Prodigal_v2.6.3	CDS	238335	238634	42	+	0	ID=1_227;partial=00;start_type=ATG;rbs_motif=GGAG/GAGG;rbs_spacer=5-10bp;gc_cont=0.367;conf=99.99;score=42.05;cscore=29.00;sscore=13.04;rscore=8.83;uscore=0.59;tscore=2.50;
000000F	Prodigal_v2.6.3	CDS	238946	239971	177.2	+	0	ID=1_228;partial=00;start_type=ATG;rbs_motif=AGxAGG/AGGxGG;rbs_spacer=5-10bp;gc_cont=0.424;conf=100.00;score=177.18;cscore=162.63;sscore=14.55;rscore=10.90;uscore=1.80;tscore=2.50;
000000F	Prodigal_v2.6.3	CDS	239964	240632	112.4	+	0	ID=1_229;partial=00;start_type=ATG;rbs_motif=GGAGG;rbs_spacer=5-10bp;gc_cont=0.401;conf=100.00;score=112.42;cscore=96.20;sscore=16.22;rscore=13.97;uscore=-1.50;tscore=2.50;
000000F	Prodigal_v2.6.3	CDS	240698	241528	167.9	+	0	ID=1_230;partial=00;start_type=ATG;rbs_motif=GGAG/GAGG;rbs_spacer=5-10bp;gc_cont=0.378;conf=100.00;score=167.89;cscore=153.75;sscore=14.14;rscore=8.83;uscore=2.82;tscore=2.50;
000000F	Prodigal_v2.6.3	CDS	241889	243067	188.6	+	0	ID=1_231;partial=00;start_type=TTG;rbs_motif=AGxAGG/AGGxGG;rbs_spacer=5-10bp;gc_cont=0.397;conf=99.99;score=188.56;cscore=175.45;sscore=13.11;rscore=10.90;uscore=6.57;tscore=-3.71;
000000F	Prodigal_v2.6.3	CDS	243286	244065	156.3	+	0	ID=1_232;partial=00;start_type=ATG;rbs_motif=GGAGG;rbs_spacer=5-10bp;gc_cont=0.408;conf=100.00;score=156.26;cscore=140.91;sscore=15.35;rscore=13.97;uscore=-0.46;tscore=2.50;
000000F	Prodigal_v2.6.3	CDS	244084	245391	208.1	+	0	ID=1_233;partial=00;start_type=ATG;rbs_motif=GGA/GAG/AGG;rbs_spacer=5-10bp;gc_cont=0.404;conf=99.99;score=208.13;cscore=202.15;sscore=5.99;rscore=-0.64;uscore=3.06;tscore=2.50;
000000F	Prodigal_v2.6.3	CDS	245391	246620	207.4	+	0	ID=1_234;partial=00;start_type=ATG;rbs_motif=AGGA;rbs_spacer=5-10bp;gc_cont=0.433;conf=99.99;score=207.45;cscore=196.86;sscore=10.59;rscore=5.61;uscore=1.20;tscore=2.50;
000000F	Prodigal_v2.6.3	CDS	246610	247053	66.9	+	0	ID=1_235;partial=00;start_type=ATG;rbs_motif=AGGAG;rbs_spacer=5-10bp;gc_cont=0.437;conf=100.00;score=66.89;cscore=53.68;sscore=13.22;rscore=13.15;uscore=-3.65;tscore=2.50;
000000F	Prodigal_v2.6.3	CDS	247159	248556	217.9	+	0	ID=1_236;partial=00;start_type=ATG;rbs_motif=GGAGG;rbs_spacer=5-10bp;gc_cont=0.418;conf=99.99;score=217.91;cscore=198.58;sscore=19.32;rscore=13.97;uscore=2.86;tscore=2.50;
000000F	Prodigal_v2.6.3	CDS	248730	249896	224.4	+	0	ID=1_237;partial=00;start_type=ATG;rbs_motif=AGxAGG/AGGxGG;rbs_spacer=5-10bp;gc_cont=0.434;conf=99.99;score=224.36;cscore=206.96;sscore=17.40;rscore=10.90;uscore=4.00;tscore=2.50;
000000F	Prodigal_v2.6.3	CDS	249993	250886	95.6	-	0	ID=1_238;partial=00;start_type=TTG;rbs_motif=AGGAG/GGAGG;rbs_spacer=11-12bp;gc_cont=0.411;conf=100.00;score=95.56;cscore=86.15;sscore=9.40;rscore=10.40;uscore=1.82;tscore=-3.71;
000000F	Prodigal_v2.6.3	CDS	250921	251142	21	-	0	ID=1_239;partial=00;start_type=ATG;rbs_motif=AGxAGG/AGGxGG;rbs_spacer=5-10bp;gc_cont=0.374;conf=99.21;score=21.00;cscore=7.34;sscore=13.66;rscore=9.55;uscore=2.57;tscore=2.19;
000000F	Prodigal_v2.6.3	CDS	251522	252133	49.8	+	0	ID=1_240;partial=00;start_type=TTG;rbs_motif=GGAGG;rbs_spacer=5-10bp;gc_cont=0.368;conf=100.00;score=49.78;cscore=39.35;sscore=10.44;rscore=13.97;uscore=0.17;tscore=-3.71;
000000F	Prodigal_v2.6.3	CDS	252241	253104	94.6	+	0	ID=1_241;partial=00;start_type=ATG;rbs_motif=GGAGG;rbs_spacer=5-10bp;gc_cont=0.410;conf=100.00;score=94.59;cscore=76.88;sscore=17.72;rscore=13.97;uscore=1.25;tscore=2.50;
000000F	Prodigal_v2.6.3	CDS	253104	253928	121.3	+	0	ID=1_242;partial=00;start_type=ATG;rbs_motif=AGxAGG/AGGxGG;rbs_spacer=5-10bp;gc_cont=0.402;conf=100.00;score=121.30;cscore=106.62;sscore=14.68;rscore=10.90;uscore=-4.33;tscore=2.50;
000000F	Prodigal_v2.6.3	CDS	253937	255313	188.6	+	0	ID=1_243;partial=00;start_type=ATG;rbs_motif=GGxGG;rbs_spacer=11-12bp;gc_cont=0.399;conf=99.99;score=188.60;cscore=184.27;sscore=4.33;rscore=0.07;uscore=0.58;tscore=2.50;
000000F	Prodigal_v2.6.3	CDS	255340	256125	128	+	0	ID=1_244;partial=00;start_type=TTG;rbs_motif=GGAGG;rbs_spacer=5-10bp;gc_cont=0.387;conf=100.00;score=128.00;cscore=118.72;sscore=9.27;rscore=13.97;uscore=-1.98;tscore=-3.71;
000000F	Prodigal_v2.6.3	CDS	256507	258114	194.3	+	0	ID=1_245;partial=00;start_type=ATG;rbs_motif=GGAGG;rbs_spacer=5-10bp;gc_cont=0.410;conf=99.99;score=194.28;cscore=182.73;sscore=11.55;rscore=13.97;uscore=-4.26;tscore=2.50;
000000F	Prodigal_v2.6.3	CDS	258274	259803	220.7	+	0	ID=1_246;partial=00;start_type=ATG;rbs_motif=AGGAGG;rbs_spacer=5-10bp;gc_cont=0.399;conf=99.99;score=220.75;cscore=199.34;sscore=21.41;rscore=14.74;uscore=4.18;tscore=2.50;
000000F	Prodigal_v2.6.3	CDS	259816	259926	12.1	+	0	ID=1_247;partial=00;start_type=ATG;rbs_motif=AGGAGG;rbs_spacer=5-10bp;gc_cont=0.450;conf=94.14;score=12.08;cscore=5.31;sscore=6.77;rscore=6.37;uscore=-1.82;tscore=1.08;
000000F	Prodigal_v2.6.3	CDS	260161	261105	133.4	+	0	ID=1_248;partial=00;start_type=TTG;rbs_motif=GGAG/GAGG;rbs_spacer=5-10bp;gc_cont=0.416;conf=100.00;score=133.39;cscore=127.12;sscore=6.27;rscore=8.83;uscore=1.81;tscore=-3.71;
000000F	Prodigal_v2.6.3	CDS	261122	261397	27.7	+	0	ID=1_249;partial=00;start_type=ATG;rbs_motif=GGxGG;rbs_spacer=5-10bp;gc_cont=0.326;conf=99.83;score=27.69;cscore=18.92;sscore=8.77;rscore=6.17;uscore=-0.99;tscore=2.50;
000000F	Prodigal_v2.6.3	CDS	261501	262001	73	-	0	ID=1_250;partial=00;start_type=ATG;rbs_motif=AGGAG;rbs_spacer=5-10bp;gc_cont=0.393;conf=100.00;score=73.04;cscore=53.33;sscore=19.71;rscore=13.15;uscore=4.72;tscore=2.50;
000000F	Prodigal_v2.6.3	CDS	262264	262719	86.6	+	0	ID=1_251;partial=00;start_type=ATG;rbs_motif=AGGAGG;rbs_spacer=5-10bp;gc_cont=0.355;conf=100.00;score=86.56;cscore=65.81;sscore=20.76;rscore=14.74;uscore=3.52;tscore=2.50;
000000F	Prodigal_v2.6.3	CDS	262719	263501	126.4	+	0	ID=1_252;partial=00;start_type=ATG;rbs_motif=GGAG/GAGG;rbs_spacer=5-10bp;gc_cont=0.418;conf=100.00;score=126.39;cscore=113.79;sscore=12.60;rscore=8.83;uscore=-4.44;tscore=2.50;
000000F	Prodigal_v2.6.3	CDS	263619	263855	20.6	-	0	ID=1_253;partial=00;start_type=GTG;rbs_motif=GGAG/GAGG;rbs_spacer=5-10bp;gc_cont=0.392;conf=99.14;score=20.64;cscore=15.02;sscore=5.63;rscore=8.26;uscore=2.26;tscore=-4.24;
000000F	Prodigal_v2.6.3	CDS	263996	265063	190.6	+	0	ID=1_254;partial=00;start_type=ATG;rbs_motif=AGGAG;rbs_spacer=5-10bp;gc_cont=0.407;conf=99.99;score=190.58;cscore=171.86;sscore=18.72;rscore=13.15;uscore=3.08;tscore=2.50;
000000F	Prodigal_v2.6.3	CDS	265117	265449	47.2	-	0	ID=1_255;partial=00;start_type=TTG;rbs_motif=AGxAGG/AGGxGG;rbs_spacer=5-10bp;gc_cont=0.339;conf=100.00;score=47.21;cscore=37.67;sscore=9.54;rscore=10.90;uscore=3.00;tscore=-3.71;
000000F	Prodigal_v2.6.3	CDS	265538	265774	51.4	+	0	ID=1_256;partial=00;start_type=ATG;rbs_motif=AGGAG;rbs_spacer=5-10bp;gc_cont=0.392;conf=100.00;score=51.42;cscore=31.50;sscore=19.92;rscore=12.31;uscore=5.27;tscore=2.34;
000000F	Prodigal_v2.6.3	CDS	265993	266361	52.5	+	0	ID=1_257;partial=00;start_type=ATG;rbs_motif=GGA/GAG/AGG;rbs_spacer=5-10bp;gc_cont=0.407;conf=100.00;score=52.51;cscore=46.19;sscore=6.32;rscore=-0.64;uscore=4.46;tscore=2.50;
000000F	Prodigal_v2.6.3	CDS	266615	267829	215.4	+	0	ID=1_258;partial=00;start_type=GTG;rbs_motif=AGxAGG/AGGxGG;rbs_spacer=5-10bp;gc_cont=0.411;conf=99.99;score=215.43;cscore=203.27;sscore=12.16;rscore=10.90;uscore=5.88;tscore=-3.97;
000000F	Prodigal_v2.6.3	CDS	267911	268408	67.1	+	0	ID=1_259;partial=00;start_type=TTG;rbs_motif=AGGAGG;rbs_spacer=5-10bp;gc_cont=0.414;conf=100.00;score=67.08;cscore=52.74;sscore=14.34;rscore=14.74;uscore=3.31;tscore=-3.71;
000000F	Prodigal_v2.6.3	CDS	268510	268875	52.1	+	0	ID=1_260;partial=00;start_type=ATG;rbs_motif=GGxGG;rbs_spacer=5-10bp;gc_cont=0.363;conf=100.00;score=52.10;cscore=39.31;sscore=12.79;rscore=6.17;uscore=4.13;tscore=2.50;
000000F	Prodigal_v2.6.3	CDS	268942	269418	56.5	-	0	ID=1_261;partial=00;start_type=TTG;rbs_motif=AGGAG;rbs_spacer=5-10bp;gc_cont=0.396;conf=100.00;score=56.53;cscore=46.67;sscore=9.86;rscore=13.15;uscore=1.08;tscore=-3.71;
000000F	Prodigal_v2.6.3	CDS	269577	271091	297.4	+	0	ID=1_262;partial=00;start_type=ATG;rbs_motif=AGGAGG;rbs_spacer=11-12bp;gc_cont=0.408;conf=99.99;score=297.39;cscore=274.72;sscore=22.67;rscore=13.50;uscore=6.68;tscore=2.50;
000000F	Prodigal_v2.6.3	CDS	271161	271421	38.4	+	0	ID=1_263;partial=00;start_type=TTG;rbs_motif=AGGAGG;rbs_spacer=5-10bp;gc_cont=0.498;conf=99.99;score=38.43;cscore=24.23;sscore=14.19;rscore=14.74;uscore=3.17;tscore=-3.71;
000000F	Prodigal_v2.6.3	CDS	271567	271935	33.7	-	0	ID=1_264;partial=00;start_type=ATG;rbs_motif=4Base/6BMM;rbs_spacer=13-15bp;gc_cont=0.417;conf=99.96;score=33.73;cscore=31.71;sscore=2.01;rscore=-4.68;uscore=3.04;tscore=2.50;
000000F	Prodigal_v2.6.3	CDS	271919	272200	46	-	0	ID=1_265;partial=00;start_type=ATG;rbs_motif=AGGAGG;rbs_spacer=5-10bp;gc_cont=0.394;conf=100.00;score=46.03;cscore=24.76;sscore=21.27;rscore=14.74;uscore=2.74;tscore=2.50;
000000F	Prodigal_v2.6.3	CDS	272197	272676	51.3	-	0	ID=1_266;partial=00;start_type=ATG;rbs_motif=AGGAG;rbs_spacer=5-10bp;gc_cont=0.381;conf=100.00;score=51.25;cscore=37.23;sscore=14.03;rscore=13.15;uscore=-2.82;tscore=2.50;
000000F	Prodigal_v2.6.3	CDS	272683	274164	195.5	-	0	ID=1_267;partial=00;start_type=ATG;rbs_motif=GGA/GAG/AGG;rbs_spacer=5-10bp;gc_cont=0.406;conf=99.99;score=195.49;cscore=186.69;sscore=8.80;rscore=-0.64;uscore=5.70;tscore=2.50;
000000F	Prodigal_v2.6.3	CDS	274157	274498	65.4	-	0	ID=1_268;partial=00;start_type=ATG;rbs_motif=GGAGG;rbs_spacer=5-10bp;gc_cont=0.377;conf=100.00;score=65.37;cscore=47.62;sscore=17.75;rscore=13.97;uscore=-2.08;tscore=2.50;
000000F	Prodigal_v2.6.3	CDS	274498	274920	61.1	-	0	ID=1_269;partial=00;start_type=ATG;rbs_motif=AGGAG;rbs_spacer=5-10bp;gc_cont=0.411;conf=100.00;score=61.13;cscore=45.99;sscore=15.14;rscore=13.15;uscore=-1.69;tscore=2.50;
000000F	Prodigal_v2.6.3	CDS	274907	277324	286.3	-	0	ID=1_270;partial=00;start_type=TTG;rbs_motif=AGGAGG;rbs_spacer=5-10bp;gc_cont=0.406;conf=99.99;score=286.30;cscore=275.72;sscore=10.57;rscore=14.74;uscore=0.20;tscore=-3.71;
000000F	Prodigal_v2.6.3	CDS	277725	278738	140	-	0	ID=1_271;partial=00;start_type=ATG;rbs_motif=GGAG/GAGG;rbs_spacer=5-10bp;gc_cont=0.381;conf=100.00;score=140.04;cscore=128.92;sscore=11.11;rscore=8.83;uscore=0.44;tscore=2.50;
000000F	Prodigal_v2.6.3	CDS	278877	279437	65.8	+	0	ID=1_272;partial=00;start_type=ATG;rbs_motif=AGxAGG/AGGxGG;rbs_spacer=5-10bp;gc_cont=0.349;conf=100.00;score=65.82;cscore=48.74;sscore=17.08;rscore=10.90;uscore=3.68;tscore=2.50;
000000F	Prodigal_v2.6.3	CDS	279529	281388	240.6	-	0	ID=1_273;partial=00;start_type=TTG;rbs_motif=AGGA;rbs_spacer=5-10bp;gc_cont=0.409;conf=99.99;score=240.60;cscore=234.94;sscore=5.66;rscore=5.61;uscore=3.76;tscore=-3.71;
000000F	Prodigal_v2.6.3	CDS	281459	282697	141.6	-	0	ID=1_274;partial=00;start_type=ATG;rbs_motif=AGxAGG/AGGxGG;rbs_spacer=5-10bp;gc_cont=0.398;conf=100.00;score=141.62;cscore=125.16;sscore=16.47;rscore=10.90;uscore=3.72;tscore=2.50;
000000F	Prodigal_v2.6.3	CDS	282845	283432	128	+	0	ID=1_275;partial=00;start_type=ATG;rbs_motif=AGGAGG;rbs_spacer=5-10bp;gc_cont=0.405;conf=100.00;score=127.96;cscore=104.79;sscore=23.17;rscore=14.74;uscore=5.94;tscore=2.50;
000000F	Prodigal_v2.6.3	CDS	283469	283696	29.5	+	0	ID=1_276;partial=00;start_type=ATG;rbs_motif=AGGA/GGAG/GAGG;rbs_spacer=11-12bp;gc_cont=0.373;conf=99.89;score=29.55;cscore=20.20;sscore=9.35;rscore=1.98;uscore=4.24;tscore=2.25;
000000F	Prodigal_v2.6.3	CDS	283766	284938	160.3	-	0	ID=1_277;partial=00;start_type=ATG;rbs_motif=AGxAGG/AGGxGG;rbs_spacer=5-10bp;gc_cont=0.413;conf=100.00;score=160.34;cscore=142.02;sscore=18.32;rscore=10.90;uscore=5.58;tscore=2.50;
000000F	Prodigal_v2.6.3	CDS	285012	285272	27	+	0	ID=1_278;partial=00;start_type=ATG;rbs_motif=GGA/GAG/AGG;rbs_spacer=5-10bp;gc_cont=0.345;conf=99.80;score=27.00;cscore=19.95;sscore=7.06;rscore=-0.64;uscore=5.20;tscore=2.50;
000000F	Prodigal_v2.6.3	CDS	285495	287201	279.4	+	0	ID=1_279;partial=00;start_type=TTG;rbs_motif=GGAGG;rbs_spacer=5-10bp;gc_cont=0.411;conf=99.99;score=279.38;cscore=267.52;sscore=11.86;rscore=13.97;uscore=2.25;tscore=-3.71;
000000F	Prodigal_v2.6.3	CDS	287207	287392	0.9	+	0	ID=1_280;partial=00;start_type=ATG;rbs_motif=GGA/GAG/AGG;rbs_spacer=5-10bp;gc_cont=0.344;conf=55.42;score=0.95;cscore=-1.85;sscore=2.80;rscore=-0.88;uscore=1.13;tscore=1.83;
000000F	Prodigal_v2.6.3	CDS	287302	288630	160.5	-	0	ID=1_281;partial=00;start_type=ATG;rbs_motif=GGA/GAG/AGG;rbs_spacer=5-10bp;gc_cont=0.397;conf=100.00;score=160.49;cscore=155.01;sscore=5.48;rscore=-0.64;uscore=4.28;tscore=2.50;
000000F	Prodigal_v2.6.3	CDS	288838	290964	257	+	0	ID=1_282;partial=00;start_type=ATG;rbs_motif=GGA/GAG/AGG;rbs_spacer=11-12bp;gc_cont=0.369;conf=99.99;score=257.05;cscore=254.35;sscore=2.70;rscore=-1.25;uscore=1.46;tscore=2.50;
000000F	Prodigal_v2.6.3	CDS	291093	291461	56.8	+	0	ID=1_283;partial=00;start_type=ATG;rbs_motif=GGAG/GAGG;rbs_spacer=5-10bp;gc_cont=0.409;conf=100.00;score=56.79;cscore=41.08;sscore=15.70;rscore=8.83;uscore=4.38;tscore=2.50;
000000F	Prodigal_v2.6.3	CDS	291636	292946	175.6	-	0	ID=1_284;partial=00;start_type=TTG;rbs_motif=GGxGG;rbs_spacer=5-10bp;gc_cont=0.346;conf=100.00;score=175.60;cscore=171.37;sscore=4.24;rscore=6.17;uscore=2.43;tscore=-3.71;
000000F	Prodigal_v2.6.3	CDS	293094	294638	275.4	+	0	ID=1_285;partial=00;start_type=TTG;rbs_motif=AGGAGG;rbs_spacer=5-10bp;gc_cont=0.413;conf=99.99;score=275.37;cscore=262.57;sscore=12.80;rscore=14.74;uscore=1.77;tscore=-3.71;
000000F	Prodigal_v2.6.3	CDS	294703	295905	210.2	+	0	ID=1_286;partial=00;start_type=ATG;rbs_motif=GGAGG;rbs_spacer=5-10bp;gc_cont=0.397;conf=99.99;score=210.16;cscore=192.38;sscore=17.78;rscore=13.97;uscore=1.31;tscore=2.50;
000000F	Prodigal_v2.6.3	CDS	295984	297228	216.1	+	0	ID=1_287;partial=00;start_type=TTG;rbs_motif=AGGA/GGAG/GAGG;rbs_spacer=11-12bp;gc_cont=0.434;conf=99.99;score=216.06;cscore=212.17;sscore=3.89;rscore=2.20;uscore=5.40;tscore=-3.71;
000000F	Prodigal_v2.6.3	CDS	297270	297509	45.1	-	0	ID=1_288;partial=00;start_type=ATG;rbs_motif=GGAGG;rbs_spacer=5-10bp;gc_cont=0.412;conf=100.00;score=45.11;cscore=29.60;sscore=15.51;rscore=13.25;uscore=0.55;tscore=2.37;
000000F	Prodigal_v2.6.3	CDS	297693	298856	202.2	+	0	ID=1_289;partial=00;start_type=ATG;rbs_motif=AGGAG/GGAGG;rbs_spacer=11-12bp;gc_cont=0.401;conf=99.99;score=202.17;cscore=183.43;sscore=18.74;rscore=10.40;uscore=5.84;tscore=2.50;
000000F	Prodigal_v2.6.3	CDS	298901	299899	143.6	-	0	ID=1_290;partial=00;start_type=ATG;rbs_motif=AGGAG/GGAGG;rbs_spacer=11-12bp;gc_cont=0.396;conf=100.00;score=143.59;cscore=126.93;sscore=16.66;rscore=10.40;uscore=2.69;tscore=2.50;
000000F	Prodigal_v2.6.3	CDS	299918	300637	94.8	-	0	ID=1_291;partial=00;start_type=TTG;rbs_motif=AGGAG;rbs_spacer=5-10bp;gc_cont=0.376;conf=100.00;score=94.84;cscore=82.54;sscore=12.30;rscore=13.15;uscore=3.51;tscore=-3.71;
000000F	Prodigal_v2.6.3	CDS	300728	301657	90.7	+	0	ID=1_292;partial=00;start_type=ATG;rbs_motif=AGGA;rbs_spacer=5-10bp;gc_cont=0.342;conf=100.00;score=90.69;cscore=80.78;sscore=9.91;rscore=5.61;uscore=1.81;tscore=2.50;
000000F	Prodigal_v2.6.3	CDS	303621	304190	2.4	-	0	ID=1_293;partial=00;start_type=TTG;rbs_motif=AGGA/GGAG/GAGG;rbs_spacer=11-12bp;gc_cont=0.456;conf=63.67;score=2.44;cscore=10.99;sscore=-8.55;rscore=2.20;uscore=-6.38;tscore=-3.71;
000000F	Prodigal_v2.6.3	CDS	309548	310150	71.7	-	0	ID=1_294;partial=00;start_type=GTG;rbs_motif=GGA/GAG/AGG;rbs_spacer=5-10bp;gc_cont=0.388;conf=100.00;score=71.74;cscore=74.44;sscore=-2.70;rscore=-0.64;uscore=1.91;tscore=-3.97;
000000F	Prodigal_v2.6.3	CDS	310298	311218	105.8	-	0	ID=1_295;partial=00;start_type=TTG;rbs_motif=AGGAG;rbs_spacer=5-10bp;gc_cont=0.400;conf=100.00;score=105.83;cscore=95.33;sscore=10.51;rscore=13.15;uscore=1.72;tscore=-3.71;
000000F	Prodigal_v2.6.3	CDS	311376	312764	202.6	+	0	ID=1_296;partial=00;start_type=ATG;rbs_motif=GGAGG;rbs_spacer=5-10bp;gc_cont=0.386;conf=99.99;score=202.58;cscore=187.71;sscore=14.87;rscore=13.97;uscore=-1.60;tscore=2.50;
000000F	Prodigal_v2.6.3	CDS	312754	314466	215.8	+	0	ID=1_297;partial=00;start_type=ATG;rbs_motif=GGAGG;rbs_spacer=5-10bp;gc_cont=0.414;conf=99.99;score=215.75;cscore=202.23;sscore=13.52;rscore=13.97;uscore=-4.17;tscore=2.50;
000000F	Prodigal_v2.6.3	CDS	314459	315289	97.2	+	0	ID=1_298;partial=00;start_type=GTG;rbs_motif=GGA/GAG/AGG;rbs_spacer=5-10bp;gc_cont=0.389;conf=100.00;score=97.23;cscore=97.72;sscore=-0.49;rscore=-0.64;uscore=2.87;tscore=-3.97;
000000F	Prodigal_v2.6.3	CDS	315302	316120	155	+	0	ID=1_299;partial=00;start_type=TTG;rbs_motif=GGAGG;rbs_spacer=5-10bp;gc_cont=0.433;conf=100.00;score=155.02;cscore=141.09;sscore=13.93;rscore=13.97;uscore=2.53;tscore=-3.71;
000000F	Prodigal_v2.6.3	CDS	316178	317695	172.4	+	0	ID=1_300;partial=00;start_type=ATG;rbs_motif=GGA/GAG/AGG;rbs_spacer=5-10bp;gc_cont=0.384;conf=100.00;score=172.41;cscore=177.08;sscore=-4.67;rscore=-0.64;uscore=-7.18;tscore=2.50;
000000F	Prodigal_v2.6.3	CDS	317677	318789	155.2	+	0	ID=1_301;partial=00;start_type=ATG;rbs_motif=GGAG/GAGG;rbs_spacer=5-10bp;gc_cont=0.384;conf=100.00;score=155.23;cscore=141.43;sscore=13.79;rscore=8.83;uscore=2.47;tscore=2.50;
000000F	Prodigal_v2.6.3	CDS	318822	319766	155.7	-	0	ID=1_302;partial=00;start_type=ATG;rbs_motif=GGAGG;rbs_spacer=5-10bp;gc_cont=0.369;conf=100.00;score=155.73;cscore=135.79;sscore=19.94;rscore=13.97;uscore=3.47;tscore=2.50;
000000F	Prodigal_v2.6.3	CDS	319909	320142	18.8	-	0	ID=1_303;partial=00;start_type=ATG;rbs_motif=AGGAG;rbs_spacer=5-10bp;gc_cont=0.397;conf=98.68;score=18.76;cscore=3.67;sscore=15.10;rscore=12.15;uscore=1.29;tscore=2.31;
000000F	Prodigal_v2.6.3	CDS	320241	320690	67.4	+	0	ID=1_304;partial=00;start_type=ATG;rbs_motif=GGA/GAG/AGG;rbs_spacer=5-10bp;gc_cont=0.358;conf=100.00;score=67.42;cscore=64.46;sscore=2.96;rscore=-0.64;uscore=1.11;tscore=2.50;
000000F	Prodigal_v2.6.3	CDS	320751	320933	18.4	+	0	ID=1_305;partial=00;start_type=ATG;rbs_motif=GGAGG;rbs_spacer=5-10bp;gc_cont=0.421;conf=98.55;score=18.37;cscore=4.22;sscore=14.15;rscore=10.06;uscore=2.29;tscore=1.80;
000000F	Prodigal_v2.6.3	CDS	321010	321318	31.4	+	0	ID=1_306;partial=00;start_type=ATG;rbs_motif=AGGA;rbs_spacer=5-10bp;gc_cont=0.382;conf=99.93;score=31.40;cscore=21.20;sscore=10.19;rscore=5.61;uscore=2.09;tscore=2.50;
000000F	Prodigal_v2.6.3	CDS	321366	321827	65.3	+	0	ID=1_307;partial=00;start_type=ATG;rbs_motif=AGxAGG/AGGxGG;rbs_spacer=5-10bp;gc_cont=0.379;conf=100.00;score=65.26;cscore=50.36;sscore=14.89;rscore=10.90;uscore=0.73;tscore=2.50;
000000F	Prodigal_v2.6.3	CDS	321817	322620	120.7	+	0	ID=1_308;partial=00;start_type=ATG;rbs_motif=GGxGG;rbs_spacer=5-10bp;gc_cont=0.403;conf=100.00;score=120.67;cscore=107.59;sscore=13.08;rscore=6.17;uscore=3.20;tscore=2.50;
000000F	Prodigal_v2.6.3	CDS	322673	324259	248.5	-	0	ID=1_309;partial=00;start_type=ATG;rbs_motif=AGGA/GGAG/GAGG;rbs_spacer=11-12bp;gc_cont=0.402;conf=99.99;score=248.50;cscore=242.01;sscore=6.49;rscore=2.20;uscore=2.45;tscore=2.50;
000000F	Prodigal_v2.6.3	CDS	325173	326369	238.9	+	0	ID=1_310;partial=00;start_type=ATG;rbs_motif=AGGAGG;rbs_spacer=5-10bp;gc_cont=0.418;conf=99.99;score=238.88;cscore=222.06;sscore=16.81;rscore=14.74;uscore=-0.42;tscore=2.50;
000000F	Prodigal_v2.6.3	CDS	326480	326992	78	-	0	ID=1_311;partial=00;start_type=ATG;rbs_motif=GGAG/GAGG;rbs_spacer=5-10bp;gc_cont=0.431;conf=100.00;score=77.97;cscore=61.71;sscore=16.26;rscore=8.83;uscore=5.59;tscore=2.50;
000000F	Prodigal_v2.6.3	CDS	327090	327878	109.1	+	0	ID=1_312;partial=00;start_type=ATG;rbs_motif=AGGAG;rbs_spacer=5-10bp;gc_cont=0.385;conf=100.00;score=109.13;cscore=90.74;sscore=18.40;rscore=13.15;uscore=2.75;tscore=2.50;
000000F	Prodigal_v2.6.3	CDS	327892	328386	67.4	+	0	ID=1_313;partial=00;start_type=ATG;rbs_motif=AGGAG;rbs_spacer=5-10bp;gc_cont=0.368;conf=100.00;score=67.42;cscore=51.00;sscore=16.42;rscore=13.15;uscore=-0.35;tscore=2.50;
000000F	Prodigal_v2.6.3	CDS	328503	329030	69.7	+	0	ID=1_314;partial=00;start_type=TTG;rbs_motif=GGAG/GAGG;rbs_spacer=5-10bp;gc_cont=0.373;conf=100.00;score=69.66;cscore=58.28;sscore=11.38;rscore=8.83;uscore=6.27;tscore=-3.71;
000000F	Prodigal_v2.6.3	CDS	329129	331282	306.6	+	0	ID=1_315;partial=00;start_type=ATG;rbs_motif=AGGAG;rbs_spacer=5-10bp;gc_cont=0.378;conf=99.99;score=306.58;cscore=287.11;sscore=19.47;rscore=13.15;uscore=3.83;tscore=2.50;
000000F	Prodigal_v2.6.3	CDS	331318	331659	31.4	+	0	ID=1_316;partial=00;start_type=ATG;rbs_motif=AGGA;rbs_spacer=5-10bp;gc_cont=0.427;conf=99.93;score=31.41;cscore=18.86;sscore=12.54;rscore=5.61;uscore=3.55;tscore=2.50;
000000F	Prodigal_v2.6.3	CDS	331656	332003	42.8	+	0	ID=1_317;partial=00;start_type=ATG;rbs_motif=None;rbs_spacer=None;gc_cont=0.408;conf=99.99;score=42.81;cscore=39.02;sscore=3.79;rscore=-14.31;uscore=-2.01;tscore=2.50;
000000F	Prodigal_v2.6.3	CDS	332300	333499	137.5	+	0	ID=1_318;partial=00;start_type=ATG;rbs_motif=AGGA/GGAG/GAGG;rbs_spacer=11-12bp;gc_cont=0.405;conf=100.00;score=137.49;cscore=128.78;sscore=8.71;rscore=2.20;uscore=4.67;tscore=2.50;
000000F	Prodigal_v2.6.3	CDS	333621	334598	166.8	+	0	ID=1_319;partial=00;start_type=ATG;rbs_motif=AGGA;rbs_spacer=5-10bp;gc_cont=0.401;conf=100.00;score=166.84;cscore=156.69;sscore=10.16;rscore=5.61;uscore=2.05;tscore=2.50;
000000F	Prodigal_v2.6.3	CDS	334717	335838	109.5	-	0	ID=1_320;partial=00;start_type=GTG;rbs_motif=GGAG/GAGG;rbs_spacer=5-10bp;gc_cont=0.389;conf=100.00;score=109.49;cscore=103.06;sscore=6.43;rscore=8.83;uscore=0.74;tscore=-3.97;
000000F	Prodigal_v2.6.3	CDS	335880	337028	144	-	0	ID=1_321;partial=00;start_type=ATG;rbs_motif=AGGAGG;rbs_spacer=5-10bp;gc_cont=0.399;conf=100.00;score=144.00;cscore=129.01;sscore=14.98;rscore=14.74;uscore=-1.60;tscore=2.50;
000000F	Prodigal_v2.6.3	CDS	337304	337882	99.9	+	0	ID=1_322;partial=00;start_type=ATG;rbs_motif=GGAGG;rbs_spacer=5-10bp;gc_cont=0.380;conf=100.00;score=99.87;cscore=83.23;sscore=16.64;rscore=13.97;uscore=0.17;tscore=2.50;
000000F	Prodigal_v2.6.3	CDS	338492	338623	4.6	+	0	ID=1_323;partial=00;start_type=ATG;rbs_motif=GGA/GAG/AGG;rbs_spacer=5-10bp;gc_cont=0.326;conf=74.11;score=4.57;cscore=4.44;sscore=0.13;rscore=-1.25;uscore=0.74;tscore=1.29;
000000F	Prodigal_v2.6.3	CDS	338927	339493	106.1	+	0	ID=1_324;partial=00;start_type=ATG;rbs_motif=GGAGG;rbs_spacer=5-10bp;gc_cont=0.381;conf=100.00;score=106.08;cscore=88.67;sscore=17.42;rscore=13.97;uscore=1.60;tscore=2.50;
000000F	Prodigal_v2.6.3	CDS	339521	339916	86.7	+	0	ID=1_325;partial=00;start_type=ATG;rbs_motif=GGAGG;rbs_spacer=5-10bp;gc_cont=0.371;conf=100.00;score=86.73;cscore=67.36;sscore=19.37;rscore=13.97;uscore=1.93;tscore=2.50;
000000F	Prodigal_v2.6.3	CDS	340023	341150	208.2	+	0	ID=1_326;partial=00;start_type=ATG;rbs_motif=AGxAGG/AGGxGG;rbs_spacer=5-10bp;gc_cont=0.375;conf=99.99;score=208.24;cscore=195.62;sscore=12.62;rscore=10.90;uscore=-0.78;tscore=2.50;
000000F	Prodigal_v2.6.3	CDS	341240	341467	45.8	+	0	ID=1_327;partial=00;start_type=ATG;rbs_motif=AGGAG;rbs_spacer=5-10bp;gc_cont=0.390;conf=100.00;score=45.83;cscore=28.17;sscore=17.66;rscore=11.83;uscore=3.58;tscore=2.25;
000000F	Prodigal_v2.6.3	CDS	341561	342337	126.6	+	0	ID=1_328;partial=00;start_type=ATG;rbs_motif=GGAG/GAGG;rbs_spacer=5-10bp;gc_cont=0.364;conf=100.00;score=126.61;cscore=111.58;sscore=15.03;rscore=8.83;uscore=3.70;tscore=2.50;
000000F	Prodigal_v2.6.3	CDS	342417	342806	63.5	+	0	ID=1_329;partial=00;start_type=ATG;rbs_motif=AGGAGG;rbs_spacer=5-10bp;gc_cont=0.326;conf=100.00;score=63.48;cscore=46.69;sscore=16.78;rscore=14.74;uscore=-0.45;tscore=2.50;
000000F	Prodigal_v2.6.3	CDS	343011	343631	75.2	+	0	ID=1_330;partial=00;start_type=ATG;rbs_motif=GGAG/GAGG;rbs_spacer=5-10bp;gc_cont=0.364;conf=100.00;score=75.15;cscore=66.79;sscore=8.36;rscore=8.83;uscore=-2.31;tscore=2.50;
000000F	Prodigal_v2.6.3	CDS	344103	345491	220.1	+	0	ID=1_331;partial=00;start_type=ATG;rbs_motif=AGGAG;rbs_spacer=5-10bp;gc_cont=0.374;conf=99.99;score=220.07;cscore=201.40;sscore=18.66;rscore=13.15;uscore=3.68;tscore=2.50;
000000F	Prodigal_v2.6.3	CDS	345748	346740	158.6	+	0	ID=1_332;partial=00;start_type=ATG;rbs_motif=AGGA;rbs_spacer=5-10bp;gc_cont=0.437;conf=100.00;score=158.56;cscore=146.98;sscore=11.58;rscore=5.61;uscore=4.13;tscore=2.50;
000000F	Prodigal_v2.6.3	CDS	346827	347807	157.4	-	0	ID=1_333;partial=00;start_type=TTG;rbs_motif=GGAGG;rbs_spacer=5-10bp;gc_cont=0.402;conf=100.00;score=157.36;cscore=144.87;sscore=12.48;rscore=13.97;uscore=0.93;tscore=-3.71;
000000F	Prodigal_v2.6.3	CDS	347804	348544	71.3	-	0	ID=1_334;partial=00;start_type=ATG;rbs_motif=GGAG/GAGG;rbs_spacer=5-10bp;gc_cont=0.377;conf=100.00;score=71.35;cscore=58.73;sscore=12.62;rscore=8.83;uscore=-2.49;tscore=2.50;
000000F	Prodigal_v2.6.3	CDS	348541	349290	82.5	-	0	ID=1_335;partial=00;start_type=ATG;rbs_motif=3Base/5BMM;rbs_spacer=13-15bp;gc_cont=0.373;conf=100.00;score=82.54;cscore=89.40;sscore=-6.86;rscore=-9.96;uscore=-0.59;tscore=2.50;
000000F	Prodigal_v2.6.3	CDS	349277	349969	100	-	0	ID=1_336;partial=00;start_type=ATG;rbs_motif=GGAG/GAGG;rbs_spacer=5-10bp;gc_cont=0.408;conf=100.00;score=100.03;cscore=83.30;sscore=16.74;rscore=8.83;uscore=6.07;tscore=2.50;
000000F	Prodigal_v2.6.3	CDS	350556	351080	43.7	-	0	ID=1_337;partial=00;start_type=TTG;rbs_motif=GGAG/GAGG;rbs_spacer=5-10bp;gc_cont=0.341;conf=100.00;score=43.69;cscore=33.42;sscore=10.28;rscore=8.83;uscore=4.00;tscore=-3.71;
000000F	Prodigal_v2.6.3	CDS	351091	352167	105.7	-	0	ID=1_338;partial=00;start_type=ATG;rbs_motif=GGAGG;rbs_spacer=5-10bp;gc_cont=0.388;conf=100.00;score=105.74;cscore=90.18;sscore=15.56;rscore=13.97;uscore=-0.25;tscore=2.50;
000000F	Prodigal_v2.6.3	CDS	352366	352818	62.9	+	0	ID=1_339;partial=00;start_type=ATG;rbs_motif=AGxAGG/AGGxGG;rbs_spacer=5-10bp;gc_cont=0.413;conf=100.00;score=62.89;cscore=44.53;sscore=18.37;rscore=10.90;uscore=4.97;tscore=2.50;
000000F	Prodigal_v2.6.3	CDS	353092	354069	144.4	+	0	ID=1_340;partial=00;start_type=ATG;rbs_motif=GGA/GAG/AGG;rbs_spacer=5-10bp;gc_cont=0.364;conf=100.00;score=144.43;cscore=138.74;sscore=5.69;rscore=-0.64;uscore=4.49;tscore=2.50;
000000F	Prodigal_v2.6.3	CDS	354745	356127	248.9	+	0	ID=1_341;partial=00;start_type=ATG;rbs_motif=GGxGG;rbs_spacer=5-10bp;gc_cont=0.405;conf=99.99;score=248.91;cscore=238.87;sscore=10.04;rscore=6.17;uscore=2.03;tscore=2.50;
000000F	Prodigal_v2.6.3	CDS	356188	356526	49	+	0	ID=1_342;partial=00;start_type=ATG;rbs_motif=GGAGG;rbs_spacer=5-10bp;gc_cont=0.336;conf=100.00;score=49.03;cscore=31.37;sscore=17.66;rscore=13.97;uscore=1.19;tscore=2.50;
000000F	Prodigal_v2.6.3	CDS	356572	357513	105.1	-	0	ID=1_343;partial=00;start_type=ATG;rbs_motif=AGGAG;rbs_spacer=5-10bp;gc_cont=0.397;conf=100.00;score=105.06;cscore=88.12;sscore=16.94;rscore=13.15;uscore=-0.71;tscore=2.50;
000000F	Prodigal_v2.6.3	CDS	357510	358106	88.5	-	0	ID=1_344;partial=00;start_type=TTG;rbs_motif=AGGAG;rbs_spacer=5-10bp;gc_cont=0.347;conf=100.00;score=88.51;cscore=76.79;sscore=11.71;rscore=13.15;uscore=2.93;tscore=-3.71;
000000F	Prodigal_v2.6.3	CDS	358370	359641	186.9	+	0	ID=1_345;partial=00;start_type=ATG;rbs_motif=AGGA;rbs_spacer=5-10bp;gc_cont=0.396;conf=99.99;score=186.86;cscore=178.31;sscore=8.55;rscore=5.61;uscore=0.44;tscore=2.50;
000000F	Prodigal_v2.6.3	CDS	359593	360357	70.9	+	0	ID=1_346;partial=00;start_type=GTG;rbs_motif=None;rbs_spacer=None;gc_cont=0.412;conf=100.00;score=70.88;cscore=90.58;sscore=-19.70;rscore=-14.31;uscore=-1.42;tscore=-3.97;
000000F	Prodigal_v2.6.3	CDS	360361	361284	133.6	+	0	ID=1_347;partial=00;start_type=ATG;rbs_motif=GGAG/GAGG;rbs_spacer=5-10bp;gc_cont=0.383;conf=100.00;score=133.57;cscore=118.27;sscore=15.29;rscore=8.83;uscore=2.73;tscore=2.50;
000000F	Prodigal_v2.6.3	CDS	361412	361675	28.4	-	0	ID=1_348;partial=00;start_type=ATG;rbs_motif=AGGAGG;rbs_spacer=5-10bp;gc_cont=0.390;conf=99.85;score=28.39;cscore=8.42;sscore=19.98;rscore=14.74;uscore=1.50;tscore=2.50;
000000F	Prodigal_v2.6.3	CDS	361679	362797	151.4	-	0	ID=1_349;partial=00;start_type=TTG;rbs_motif=GGAGG;rbs_spacer=5-10bp;gc_cont=0.387;conf=100.00;score=151.42;cscore=140.63;sscore=10.79;rscore=13.97;uscore=0.53;tscore=-3.71;
000000F	Prodigal_v2.6.3	CDS	362916	363275	21	-	0	ID=1_350;partial=00;start_type=ATG;rbs_motif=GGA/GAG/AGG;rbs_spacer=5-10bp;gc_cont=0.367;conf=99.21;score=21.00;cscore=17.34;sscore=3.66;rscore=-0.64;uscore=2.46;tscore=2.50;
000000F	Prodigal_v2.6.3	CDS	363874	365331	134.6	+	0	ID=1_351;partial=00;start_type=ATG;rbs_motif=GGA/GAG/AGG;rbs_spacer=5-10bp;gc_cont=0.357;conf=100.00;score=134.64;cscore=131.91;sscore=2.73;rscore=-0.64;uscore=0.88;tscore=2.50;
000000F	Prodigal_v2.6.3	CDS	365433	365687	23.6	+	0	ID=1_352;partial=00;start_type=GTG;rbs_motif=AGGAG;rbs_spacer=5-10bp;gc_cont=0.392;conf=99.57;score=23.64;cscore=16.69;sscore=6.95;rscore=13.15;uscore=-2.23;tscore=-3.97;
000000F	Prodigal_v2.6.3	CDS	365734	366015	53	-	0	ID=1_353;partial=00;start_type=ATG;rbs_motif=AGGAGG;rbs_spacer=5-10bp;gc_cont=0.379;conf=100.00;score=53.00;cscore=37.63;sscore=15.36;rscore=14.74;uscore=-1.22;tscore=2.50;
000000F	Prodigal_v2.6.3	CDS	366182	367843	237.1	+	0	ID=1_354;partial=00;start_type=TTG;rbs_motif=AGGAGG;rbs_spacer=5-10bp;gc_cont=0.390;conf=99.99;score=237.08;cscore=222.80;sscore=14.28;rscore=14.74;uscore=3.26;tscore=-3.71;
000000F	Prodigal_v2.6.3	CDS	367862	368668	110.3	-	0	ID=1_355;partial=00;start_type=ATG;rbs_motif=AGGA;rbs_spacer=5-10bp;gc_cont=0.392;conf=100.00;score=110.30;cscore=104.45;sscore=5.85;rscore=5.61;uscore=-1.60;tscore=2.50;
000000F	Prodigal_v2.6.3	CDS	369474	370322	119.8	-	0	ID=1_356;partial=00;start_type=ATG;rbs_motif=AGGAGG;rbs_spacer=5-10bp;gc_cont=0.415;conf=100.00;score=119.83;cscore=96.94;sscore=22.88;rscore=14.74;uscore=6.30;tscore=2.50;
000000F	Prodigal_v2.6.3	CDS	370582	371694	197.9	+	0	ID=1_357;partial=00;start_type=ATG;rbs_motif=AGGA;rbs_spacer=5-10bp;gc_cont=0.422;conf=99.99;score=197.88;cscore=185.64;sscore=12.23;rscore=5.61;uscore=4.13;tscore=2.50;
000000F	Prodigal_v2.6.3	CDS	371691	372377	103.3	+	0	ID=1_358;partial=00;start_type=ATG;rbs_motif=GGA/GAG/AGG;rbs_spacer=5-10bp;gc_cont=0.365;conf=100.00;score=103.32;cscore=99.53;sscore=3.79;rscore=-0.64;uscore=-0.17;tscore=2.50;
000000F	Prodigal_v2.6.3	CDS	372504	373223	97.3	-	0	ID=1_359;partial=00;start_type=ATG;rbs_motif=AGGAG;rbs_spacer=5-10bp;gc_cont=0.415;conf=100.00;score=97.29;cscore=78.58;sscore=18.71;rscore=13.15;uscore=3.06;tscore=2.50;
000000F	Prodigal_v2.6.3	CDS	373289	373846	79.8	-	0	ID=1_360;partial=00;start_type=ATG;rbs_motif=AGGAGG;rbs_spacer=5-10bp;gc_cont=0.375;conf=100.00;score=79.76;cscore=63.73;sscore=16.04;rscore=14.74;uscore=-0.55;tscore=2.50;
000000F	Prodigal_v2.6.3	CDS	374246	374821	99.5	+	0	ID=1_361;partial=00;start_type=ATG;rbs_motif=GGAGG;rbs_spacer=5-10bp;gc_cont=0.391;conf=100.00;score=99.53;cscore=83.08;sscore=16.45;rscore=13.97;uscore=-0.02;tscore=2.50;
000000F	Prodigal_v2.6.3	CDS	374956	375303	47	+	0	ID=1_362;partial=00;start_type=TTG;rbs_motif=GGAG/GAGG;rbs_spacer=5-10bp;gc_cont=0.371;conf=100.00;score=47.04;cscore=39.71;sscore=7.33;rscore=8.83;uscore=2.22;tscore=-3.71;
000000F	Prodigal_v2.6.3	CDS	375306	375620	43.1	+	0	ID=1_363;partial=00;start_type=ATG;rbs_motif=AGGA/GGAG/GAGG;rbs_spacer=11-12bp;gc_cont=0.368;conf=100.00;score=43.13;cscore=31.90;sscore=11.23;rscore=2.20;uscore=5.28;tscore=2.50;
000000F	Prodigal_v2.6.3	CDS	375693	376313	88.1	+	0	ID=1_364;partial=00;start_type=ATG;rbs_motif=GGAGG;rbs_spacer=5-10bp;gc_cont=0.338;conf=100.00;score=88.11;cscore=68.42;sscore=19.69;rscore=13.97;uscore=3.22;tscore=2.50;
000000F	Prodigal_v2.6.3	CDS	376562	377479	128.1	+	0	ID=1_365;partial=00;start_type=ATG;rbs_motif=AGGAG;rbs_spacer=5-10bp;gc_cont=0.397;conf=100.00;score=128.08;cscore=111.51;sscore=16.56;rscore=13.15;uscore=1.57;tscore=2.50;
000000F	Prodigal_v2.6.3	CDS	377479	379083	223	+	0	ID=1_366;partial=00;start_type=ATG;rbs_motif=AGGAGG;rbs_spacer=5-10bp;gc_cont=0.388;conf=99.99;score=222.98;cscore=204.20;sscore=18.79;rscore=14.74;uscore=0.27;tscore=2.50;
000000F	Prodigal_v2.6.3	CDS	379240	380148	125.6	+	0	ID=1_367;partial=00;start_type=TTG;rbs_motif=AGGAG;rbs_spacer=5-10bp;gc_cont=0.364;conf=100.00;score=125.59;cscore=112.81;sscore=12.78;rscore=13.15;uscore=3.34;tscore=-3.71;
000000F	Prodigal_v2.6.3	CDS	380675	380914	39.5	+	0	ID=1_368;partial=00;start_type=TTG;rbs_motif=AGGAGG;rbs_spacer=5-10bp;gc_cont=0.375;conf=99.99;score=39.50;cscore=26.83;sscore=12.67;rscore=13.97;uscore=3.27;tscore=-3.91;
000000F	Prodigal_v2.6.3	CDS	381026	381706	65.7	-	0	ID=1_369;partial=00;start_type=ATG;rbs_motif=None;rbs_spacer=None;gc_cont=0.380;conf=100.00;score=65.65;cscore=75.54;sscore=-9.88;rscore=-14.31;uscore=1.93;tscore=2.50;
000000F	Prodigal_v2.6.3	CDS	381813	382451	87.6	-	0	ID=1_370;partial=00;start_type=ATG;rbs_motif=AGGAGG;rbs_spacer=11-12bp;gc_cont=0.432;conf=100.00;score=87.62;cscore=70.96;sscore=16.66;rscore=13.50;uscore=1.31;tscore=2.50;
000000F	Prodigal_v2.6.3	CDS	382949	384232	148.9	+	0	ID=1_371;partial=00;start_type=TTG;rbs_motif=GGA/GAG/AGG;rbs_spacer=11-12bp;gc_cont=0.423;conf=100.00;score=148.95;cscore=148.47;sscore=0.48;rscore=-1.25;uscore=5.45;tscore=-3.71;
000000F	Prodigal_v2.6.3	CDS	384441	386099	286.7	+	0	ID=1_372;partial=00;start_type=ATG;rbs_motif=GGA/GAG/AGG;rbs_spacer=5-10bp;gc_cont=0.427;conf=99.99;score=286.65;cscore=286.36;sscore=0.29;rscore=-0.64;uscore=-1.56;tscore=2.50;
000000F	Prodigal_v2.6.3	CDS	386303	388018	311.4	+	0	ID=1_373;partial=00;start_type=TTG;rbs_motif=AGxAGG/AGGxGG;rbs_spacer=5-10bp;gc_cont=0.427;conf=99.99;score=311.41;cscore=300.86;sscore=10.55;rscore=10.90;uscore=4.01;tscore=-3.71;
000000F	Prodigal_v2.6.3	CDS	388213	389007	132.4	+	0	ID=1_374;partial=00;start_type=ATG;rbs_motif=GGAG/GAGG;rbs_spacer=5-10bp;gc_cont=0.394;conf=100.00;score=132.37;cscore=117.20;sscore=15.17;rscore=8.83;uscore=4.50;tscore=2.50;
000000F	Prodigal_v2.6.3	CDS	389261	390847	284.5	-	0	ID=1_375;partial=00;start_type=ATG;rbs_motif=AGGAGG;rbs_spacer=5-10bp;gc_cont=0.382;conf=99.99;score=284.48;cscore=268.71;sscore=15.78;rscore=14.74;uscore=-0.80;tscore=2.50;
000000F	Prodigal_v2.6.3	CDS	391497	391628	10	-	0	ID=1_376;partial=00;start_type=ATG;rbs_motif=AGGAG;rbs_spacer=5-10bp;gc_cont=0.280;conf=90.82;score=9.97;cscore=1.30;sscore=8.67;rscore=6.78;uscore=1.25;tscore=1.29;
000000F	Prodigal_v2.6.3	CDS	391867	393252	199	+	0	ID=1_377;partial=00;start_type=ATG;rbs_motif=AGGA;rbs_spacer=5-10bp;gc_cont=0.398;conf=99.99;score=199.02;cscore=187.90;sscore=11.12;rscore=5.61;uscore=3.02;tscore=2.50;
000000F	Prodigal_v2.6.3	CDS	393418	394554	153.1	+	0	ID=1_378;partial=00;start_type=ATG;rbs_motif=GGAG/GAGG;rbs_spacer=5-10bp;gc_cont=0.372;conf=100.00;score=153.14;cscore=138.82;sscore=14.32;rscore=8.83;uscore=3.00;tscore=2.50;
000000F	Prodigal_v2.6.3	CDS	394609	395406	103.8	-	0	ID=1_379;partial=00;start_type=ATG;rbs_motif=AGGAGG;rbs_spacer=5-10bp;gc_cont=0.345;conf=100.00;score=103.82;cscore=86.94;sscore=16.88;rscore=14.74;uscore=0.30;tscore=2.50;
000000F	Prodigal_v2.6.3	CDS	395535	396779	178.4	+	0	ID=1_380;partial=00;start_type=TTG;rbs_motif=AGxAGG/AGGxGG;rbs_spacer=11-12bp;gc_cont=0.378;conf=99.99;score=178.43;cscore=170.69;sscore=7.74;rscore=7.18;uscore=4.28;tscore=-3.71;
000000F	Prodigal_v2.6.3	CDS	396776	397402	113.5	+	0	ID=1_381;partial=00;start_type=TTG;rbs_motif=AGGAG;rbs_spacer=5-10bp;gc_cont=0.367;conf=100.00;score=113.49;cscore=100.41;sscore=13.08;rscore=13.15;uscore=2.35;tscore=-3.71;
000000F	Prodigal_v2.6.3	CDS	397408	398685	197.7	+	0	ID=1_382;partial=00;start_type=GTG;rbs_motif=GGAG/GAGG;rbs_spacer=5-10bp;gc_cont=0.424;conf=99.99;score=197.73;cscore=190.53;sscore=7.20;rscore=8.83;uscore=1.13;tscore=-3.97;
000000F	Prodigal_v2.6.3	CDS	398688	399272	90.2	+	0	ID=1_383;partial=00;start_type=ATG;rbs_motif=AGGAGG;rbs_spacer=5-10bp;gc_cont=0.419;conf=100.00;score=90.17;cscore=72.19;sscore=17.98;rscore=14.74;uscore=-0.51;tscore=2.50;
000000F	Prodigal_v2.6.3	CDS	399574	400293	135.1	+	0	ID=1_384;partial=00;start_type=ATG;rbs_motif=AGGAG;rbs_spacer=5-10bp;gc_cont=0.408;conf=100.00;score=135.12;cscore=117.46;sscore=17.66;rscore=13.15;uscore=2.67;tscore=2.50;
000000F	Prodigal_v2.6.3	CDS	400286	401035	124.4	+	0	ID=1_385;partial=00;start_type=GTG;rbs_motif=AGxAGG/AGGxGG;rbs_spacer=5-10bp;gc_cont=0.419;conf=100.00;score=124.39;cscore=117.19;sscore=7.20;rscore=10.90;uscore=-0.99;tscore=-3.97;
000000F	Prodigal_v2.6.3	CDS	401102	401719	71	+	0	ID=1_386;partial=00;start_type=ATG;rbs_motif=GGA/GAG/AGG;rbs_spacer=11-12bp;gc_cont=0.405;conf=100.00;score=70.97;cscore=65.91;sscore=5.06;rscore=-1.25;uscore=3.82;tscore=2.50;
000000F	Prodigal_v2.6.3	CDS	402011	402190	24.5	+	0	ID=1_387;partial=00;start_type=ATG;rbs_motif=AGxAGG/AGGxGG;rbs_spacer=5-10bp;gc_cont=0.361;conf=99.65;score=24.55;cscore=12.40;sscore=12.15;rscore=7.72;uscore=3.32;tscore=1.77;
000000F	Prodigal_v2.6.3	CDS	402270	402647	47.6	-	0	ID=1_388;partial=00;start_type=GTG;rbs_motif=AGxAGG/AGGxGG;rbs_spacer=5-10bp;gc_cont=0.310;conf=100.00;score=47.58;cscore=35.80;sscore=11.79;rscore=10.90;uscore=4.85;tscore=-3.97;
000000F	Prodigal_v2.6.3	CDS	402782	403114	66.3	-	0	ID=1_389;partial=00;start_type=ATG;rbs_motif=GGAGG;rbs_spacer=5-10bp;gc_cont=0.381;conf=100.00;score=66.30;cscore=44.66;sscore=21.64;rscore=13.97;uscore=5.18;tscore=2.50;
000000F	Prodigal_v2.6.3	CDS	403202	403507	27.5	-	0	ID=1_390;partial=00;start_type=TTG;rbs_motif=AGGAGG;rbs_spacer=5-10bp;gc_cont=0.310;conf=99.82;score=27.50;cscore=15.16;sscore=12.34;rscore=14.74;uscore=1.96;tscore=-3.71;
000000F	Prodigal_v2.6.3	CDS	403633	404697	134.9	+	0	ID=1_391;partial=00;start_type=ATG;rbs_motif=GGAG/GAGG;rbs_spacer=5-10bp;gc_cont=0.365;conf=100.00;score=134.93;cscore=119.92;sscore=15.01;rscore=8.83;uscore=3.69;tscore=2.50;
000000F	Prodigal_v2.6.3	CDS	404833	406845	338	+	0	ID=1_392;partial=00;start_type=TTG;rbs_motif=AGGAGG;rbs_spacer=5-10bp;gc_cont=0.380;conf=99.99;score=337.97;cscore=323.56;sscore=14.41;rscore=14.74;uscore=3.38;tscore=-3.71;
000000F	Prodigal_v2.6.3	CDS	406962	407531	105.1	+	0	ID=1_393;partial=00;start_type=ATG;rbs_motif=AGGAGG;rbs_spacer=5-10bp;gc_cont=0.356;conf=100.00;score=105.08;cscore=87.53;sscore=17.55;rscore=14.74;uscore=0.32;tscore=2.50;
000000F	Prodigal_v2.6.3	CDS	407732	408832	190.4	+	0	ID=1_394;partial=00;start_type=ATG;rbs_motif=AGxAGG/AGGxGG;rbs_spacer=5-10bp;gc_cont=0.385;conf=99.99;score=190.39;cscore=173.25;sscore=17.15;rscore=10.90;uscore=4.40;tscore=2.50;
000000F	Prodigal_v2.6.3	CDS	408845	410110	235.8	+	0	ID=1_395;partial=00;start_type=ATG;rbs_motif=AGGAGG;rbs_spacer=5-10bp;gc_cont=0.394;conf=99.99;score=235.85;cscore=217.72;sscore=18.13;rscore=14.74;uscore=-0.25;tscore=2.50;
000000F	Prodigal_v2.6.3	CDS	410144	410917	98.4	-	0	ID=1_396;partial=00;start_type=TTG;rbs_motif=AGxAGG/AGGxGG;rbs_spacer=5-10bp;gc_cont=0.406;conf=100.00;score=98.43;cscore=92.53;sscore=5.90;rscore=10.90;uscore=-2.56;tscore=-3.71;
000000F	Prodigal_v2.6.3	CDS	410919	411926	86.8	-	0	ID=1_397;partial=00;start_type=ATG;rbs_motif=None;rbs_spacer=None;gc_cont=0.415;conf=100.00;score=86.76;cscore=97.20;sscore=-10.44;rscore=-14.31;uscore=0.12;tscore=2.50;
000000F	Prodigal_v2.6.3	CDS	411920	412624	76.5	-	0	ID=1_398;partial=00;start_type=TTG;rbs_motif=GGA/GAG/AGG;rbs_spacer=11-12bp;gc_cont=0.387;conf=100.00;score=76.48;cscore=75.37;sscore=1.11;rscore=-1.25;uscore=6.73;tscore=-3.71;
000000F	Prodigal_v2.6.3	CDS	412808	413377	41.8	-	0	ID=1_399;partial=00;start_type=ATG;rbs_motif=AGGA;rbs_spacer=5-10bp;gc_cont=0.363;conf=99.99;score=41.77;cscore=35.42;sscore=6.35;rscore=5.61;uscore=-2.90;tscore=2.50;
000000F	Prodigal_v2.6.3	CDS	413390	414781	174.9	-	0	ID=1_400;partial=00;start_type=ATG;rbs_motif=GGAG/GAGG;rbs_spacer=5-10bp;gc_cont=0.349;conf=100.00;score=174.86;cscore=165.59;sscore=9.27;rscore=8.83;uscore=-2.05;tscore=2.50;
000000F	Prodigal_v2.6.3	CDS	414756	415457	110.7	-	0	ID=1_401;partial=00;start_type=ATG;rbs_motif=GGAG/GAGG;rbs_spacer=5-10bp;gc_cont=0.393;conf=100.00;score=110.66;cscore=98.39;sscore=12.27;rscore=8.83;uscore=1.60;tscore=2.50;
000000F	Prodigal_v2.6.3	CDS	415632	416369	143.8	+	0	ID=1_402;partial=00;start_type=TTG;rbs_motif=GGAG/GAGG;rbs_spacer=5-10bp;gc_cont=0.364;conf=100.00;score=143.80;cscore=139.93;sscore=3.87;rscore=8.83;uscore=-1.25;tscore=-3.71;
000000F	Prodigal_v2.6.3	CDS	416788	417237	81.1	+	0	ID=1_403;partial=00;start_type=ATG;rbs_motif=GGAGG;rbs_spacer=5-10bp;gc_cont=0.422;conf=100.00;score=81.14;cscore=63.49;sscore=17.66;rscore=13.97;uscore=1.84;tscore=2.50;
000000F	Prodigal_v2.6.3	CDS	417432	417665	37.9	-	0	ID=1_404;partial=00;start_type=ATG;rbs_motif=AGGAG;rbs_spacer=5-10bp;gc_cont=0.415;conf=99.98;score=37.86;cscore=20.34;sscore=17.53;rscore=12.15;uscore=3.07;tscore=2.31;
000000F	Prodigal_v2.6.3	CDS	417796	418338	64.6	-	0	ID=1_405;partial=00;start_type=ATG;rbs_motif=AGGAG;rbs_spacer=5-10bp;gc_cont=0.370;conf=100.00;score=64.63;cscore=50.09;sscore=14.54;rscore=13.15;uscore=-0.45;tscore=2.50;
000000F	Prodigal_v2.6.3	CDS	418550	419806	220.4	+	0	ID=1_406;partial=00;start_type=ATG;rbs_motif=GGAG/GAGG;rbs_spacer=5-10bp;gc_cont=0.396;conf=99.99;score=220.39;cscore=206.86;sscore=13.53;rscore=8.83;uscore=2.21;tscore=2.50;
000000F	Prodigal_v2.6.3	CDS	419799	420647	136.5	+	0	ID=1_407;partial=00;start_type=TTG;rbs_motif=GGAGG;rbs_spacer=5-10bp;gc_cont=0.400;conf=100.00;score=136.46;cscore=127.90;sscore=8.56;rscore=13.97;uscore=-2.95;tscore=-3.71;
000000F	Prodigal_v2.6.3	CDS	420647	421555	205.3	+	0	ID=1_408;partial=00;start_type=ATG;rbs_motif=AGGAGG;rbs_spacer=5-10bp;gc_cont=0.398;conf=99.99;score=205.27;cscore=186.75;sscore=18.52;rscore=14.74;uscore=-1.06;tscore=2.50;
000000F	Prodigal_v2.6.3	CDS	422023	423111	145.3	+	0	ID=1_409;partial=00;start_type=ATG;rbs_motif=AGxAGG/AGGxGG;rbs_spacer=5-10bp;gc_cont=0.412;conf=100.00;score=145.31;cscore=133.16;sscore=12.15;rscore=10.90;uscore=-0.60;tscore=2.50;
000000F	Prodigal_v2.6.3	CDS	423111	423761	98.2	+	0	ID=1_410;partial=00;start_type=GTG;rbs_motif=GGA/GAG/AGG;rbs_spacer=5-10bp;gc_cont=0.376;conf=100.00;score=98.15;cscore=99.27;sscore=-1.12;rscore=-0.64;uscore=1.57;tscore=-3.97;
000000F	Prodigal_v2.6.3	CDS	423774	424967	186.8	+	0	ID=1_411;partial=00;start_type=TTG;rbs_motif=GGA/GAG/AGG;rbs_spacer=5-10bp;gc_cont=0.410;conf=99.99;score=186.83;cscore=191.43;sscore=-4.60;rscore=-0.64;uscore=-1.39;tscore=-3.71;
000000F	Prodigal_v2.6.3	CDS	424981	425445	97.5	+	0	ID=1_412;partial=00;start_type=ATG;rbs_motif=AGxAGG/AGGxGG;rbs_spacer=5-10bp;gc_cont=0.424;conf=100.00;score=97.49;cscore=84.92;sscore=12.57;rscore=10.90;uscore=-1.96;tscore=2.50;
000000F	Prodigal_v2.6.3	CDS	425532	426764	166.6	-	0	ID=1_413;partial=00;start_type=ATG;rbs_motif=AGGAGG;rbs_spacer=5-10bp;gc_cont=0.407;conf=100.00;score=166.63;cscore=148.02;sscore=18.61;rscore=14.74;uscore=2.03;tscore=2.50;
000000F	Prodigal_v2.6.3	CDS	427009	427356	57.8	+	0	ID=1_414;partial=00;start_type=TTG;rbs_motif=GGAG/GAGG;rbs_spacer=5-10bp;gc_cont=0.402;conf=100.00;score=57.77;cscore=47.42;sscore=10.35;rscore=8.83;uscore=5.23;tscore=-3.71;
000000F	Prodigal_v2.6.3	CDS	427367	427807	22.8	+	0	ID=1_415;partial=00;start_type=ATG;rbs_motif=None;rbs_spacer=None;gc_cont=0.381;conf=99.48;score=22.83;cscore=34.86;sscore=-12.03;rscore=-14.31;uscore=-1.38;tscore=2.50;
000000F	Prodigal_v2.6.3	CDS	429035	429457	68.8	+	0	ID=1_416;partial=00;start_type=ATG;rbs_motif=AGxAGG/AGGxGG;rbs_spacer=5-10bp;gc_cont=0.411;conf=100.00;score=68.82;cscore=52.03;sscore=16.79;rscore=10.90;uscore=4.04;tscore=2.50;
000000F	Prodigal_v2.6.3	CDS	429588	430439	104	+	0	ID=1_417;partial=00;start_type=ATG;rbs_motif=GGxGG;rbs_spacer=5-10bp;gc_cont=0.362;conf=100.00;score=104.00;cscore=91.66;sscore=12.34;rscore=6.17;uscore=3.67;tscore=2.50;
000000F	Prodigal_v2.6.3	CDS	430506	431267	71.2	-	0	ID=1_418;partial=00;start_type=ATG;rbs_motif=GGAG/GAGG;rbs_spacer=5-10bp;gc_cont=0.390;conf=100.00;score=71.22;cscore=61.33;sscore=9.89;rscore=8.83;uscore=-1.43;tscore=2.50;
000000F	Prodigal_v2.6.3	CDS	431408	431833	45.9	-	0	ID=1_419;partial=00;start_type=ATG;rbs_motif=GGAG/GAGG;rbs_spacer=5-10bp;gc_cont=0.401;conf=100.00;score=45.87;cscore=29.95;sscore=15.92;rscore=8.83;uscore=4.60;tscore=2.50;
000000F	Prodigal_v2.6.3	CDS	431974	433791	277.4	-	0	ID=1_420;partial=00;start_type=TTG;rbs_motif=GGAG/GAGG;rbs_spacer=5-10bp;gc_cont=0.402;conf=99.99;score=277.40;cscore=267.49;sscore=9.91;rscore=8.83;uscore=4.80;tscore=-3.71;
000000F	Prodigal_v2.6.3	CDS	433920	434222	40.6	-	0	ID=1_421;partial=00;start_type=GTG;rbs_motif=AGGAG;rbs_spacer=5-10bp;gc_cont=0.327;conf=99.99;score=40.57;cscore=31.02;sscore=9.55;rscore=13.15;uscore=1.02;tscore=-3.97;
000000F	Prodigal_v2.6.3	CDS	434283	434699	69.9	+	0	ID=1_422;partial=00;start_type=GTG;rbs_motif=GGAG/GAGG;rbs_spacer=5-10bp;gc_cont=0.374;conf=100.00;score=69.88;cscore=61.36;sscore=8.52;rscore=8.83;uscore=3.66;tscore=-3.97;
000000F	Prodigal_v2.6.3	CDS	434816	435292	79.3	+	0	ID=1_423;partial=00;start_type=ATG;rbs_motif=GGAG/GAGG;rbs_spacer=5-10bp;gc_cont=0.388;conf=100.00;score=79.33;cscore=70.64;sscore=8.70;rscore=8.83;uscore=-2.63;tscore=2.50;
000000F	Prodigal_v2.6.3	CDS	435381	435821	57.1	-	0	ID=1_424;partial=00;start_type=ATG;rbs_motif=AGxAGG/AGGxGG;rbs_spacer=5-10bp;gc_cont=0.349;conf=100.00;score=57.13;cscore=46.69;sscore=10.44;rscore=10.90;uscore=-2.30;tscore=2.50;
000000F	Prodigal_v2.6.3	CDS	435967	436461	71.4	+	0	ID=1_425;partial=00;start_type=ATG;rbs_motif=AGxAGG/AGGxGG;rbs_spacer=5-10bp;gc_cont=0.422;conf=100.00;score=71.39;cscore=53.03;sscore=18.36;rscore=10.90;uscore=4.96;tscore=2.50;
000000F	Prodigal_v2.6.3	CDS	436531	437787	130.6	-	0	ID=1_426;partial=00;start_type=ATG;rbs_motif=GGAG/GAGG;rbs_spacer=5-10bp;gc_cont=0.395;conf=100.00;score=130.59;cscore=114.30;sscore=16.29;rscore=8.83;uscore=5.62;tscore=2.50;
000000F	Prodigal_v2.6.3	CDS	437927	438157	25.2	+	0	ID=1_427;partial=00;start_type=TTG;rbs_motif=GGxGG;rbs_spacer=5-10bp;gc_cont=0.346;conf=99.70;score=25.25;cscore=20.11;sscore=5.13;rscore=5.62;uscore=3.58;tscore=-4.07;
000000F	Prodigal_v2.6.3	CDS	438173	438565	32.7	+	0	ID=1_428;partial=00;start_type=ATG;rbs_motif=GGA/GAG/AGG;rbs_spacer=5-10bp;gc_cont=0.359;conf=99.95;score=32.73;cscore=29.47;sscore=3.26;rscore=-0.64;uscore=0.30;tscore=2.50;
000000F	Prodigal_v2.6.3	CDS	438640	438948	38	+	0	ID=1_429;partial=00;start_type=ATG;rbs_motif=GGAGG;rbs_spacer=5-10bp;gc_cont=0.343;conf=99.98;score=38.02;cscore=19.50;sscore=18.52;rscore=13.97;uscore=2.06;tscore=2.50;
000000F	Prodigal_v2.6.3	CDS	439109	440338	212.8	+	0	ID=1_430;partial=00;start_type=ATG;rbs_motif=AGxAGG/AGGxGG;rbs_spacer=5-10bp;gc_cont=0.395;conf=99.99;score=212.78;cscore=192.89;sscore=19.90;rscore=10.90;uscore=6.50;tscore=2.50;
000000F	Prodigal_v2.6.3	CDS	440839	442020	182.2	+	0	ID=1_431;partial=00;start_type=ATG;rbs_motif=AGxAGG/AGGxGG;rbs_spacer=5-10bp;gc_cont=0.398;conf=99.99;score=182.18;cscore=169.40;sscore=12.78;rscore=10.90;uscore=0.03;tscore=2.50;
000000F	Prodigal_v2.6.3	CDS	442072	442296	50.7	+	0	ID=1_432;partial=00;start_type=ATG;rbs_motif=AGGAG;rbs_spacer=5-10bp;gc_cont=0.387;conf=100.00;score=50.71;cscore=32.33;sscore=18.39;rscore=11.67;uscore=3.78;tscore=2.22;
000000F	Prodigal_v2.6.3	CDS	442415	442843	46.5	+	0	ID=1_433;partial=00;start_type=TTG;rbs_motif=3Base/5BMM;rbs_spacer=13-15bp;gc_cont=0.441;conf=100.00;score=46.49;cscore=57.88;sscore=-11.39;rscore=-9.96;uscore=2.28;tscore=-3.71;
000000F	Prodigal_v2.6.3	CDS	443000	443839	72.3	-	0	ID=1_434;partial=00;start_type=GTG;rbs_motif=GGAG/GAGG;rbs_spacer=5-10bp;gc_cont=0.365;conf=100.00;score=72.28;cscore=62.07;sscore=10.21;rscore=8.83;uscore=5.35;tscore=-3.97;
000000F	Prodigal_v2.6.3	CDS	443818	444141	43.2	-	0	ID=1_435;partial=00;start_type=ATG;rbs_motif=GGAGG;rbs_spacer=5-10bp;gc_cont=0.383;conf=100.00;score=43.24;cscore=28.28;sscore=14.96;rscore=13.97;uscore=-0.85;tscore=2.50;
000000F	Prodigal_v2.6.3	CDS	444255	445799	212.3	+	0	ID=1_436;partial=00;start_type=ATG;rbs_motif=AGGAG;rbs_spacer=5-10bp;gc_cont=0.397;conf=99.99;score=212.26;cscore=199.00;sscore=13.26;rscore=13.15;uscore=-2.38;tscore=2.50;
000000F	Prodigal_v2.6.3	CDS	445825	446973	204.7	+	0	ID=1_437;partial=00;start_type=ATG;rbs_motif=GGxGG;rbs_spacer=5-10bp;gc_cont=0.452;conf=99.99;score=204.72;cscore=189.77;sscore=14.96;rscore=6.17;uscore=5.30;tscore=2.50;
000000F	Prodigal_v2.6.3	CDS	447070	448218	160	+	0	ID=1_438;partial=00;start_type=ATG;rbs_motif=None;rbs_spacer=None;gc_cont=0.404;conf=100.00;score=160.03;cscore=167.06;sscore=-7.03;rscore=-14.31;uscore=4.78;tscore=2.50;
000000F	Prodigal_v2.6.3	CDS	448505	449143	74.8	+	0	ID=1_439;partial=00;start_type=GTG;rbs_motif=GGAG/GAGG;rbs_spacer=5-10bp;gc_cont=0.341;conf=100.00;score=74.81;cscore=67.75;sscore=7.06;rscore=8.83;uscore=2.86;tscore=-3.97;
000000F	Prodigal_v2.6.3	CDS	449156	449731	54.3	+	0	ID=1_440;partial=00;start_type=TTG;rbs_motif=AGGA;rbs_spacer=5-10bp;gc_cont=0.370;conf=100.00;score=54.30;cscore=55.13;sscore=-0.83;rscore=5.61;uscore=-3.87;tscore=-3.71;
000000F	Prodigal_v2.6.3	CDS	449818	450390	95.3	-	0	ID=1_441;partial=00;start_type=TTG;rbs_motif=GGAG/GAGG;rbs_spacer=5-10bp;gc_cont=0.398;conf=100.00;score=95.31;cscore=84.65;sscore=10.67;rscore=8.83;uscore=6.20;tscore=-3.71;
000000F	Prodigal_v2.6.3	CDS	450547	451755	143.9	+	0	ID=1_442;partial=00;start_type=ATG;rbs_motif=AGGAG(G)/GGAGG;rbs_spacer=13-15bp;gc_cont=0.400;conf=100.00;score=143.94;cscore=134.54;sscore=9.40;rscore=1.84;uscore=5.07;tscore=2.50;
000000F	Prodigal_v2.6.3	CDS	451968	453149	127	+	0	ID=1_443;partial=00;start_type=TTG;rbs_motif=AGGA;rbs_spacer=5-10bp;gc_cont=0.375;conf=100.00;score=126.97;cscore=123.39;sscore=3.58;rscore=5.61;uscore=2.34;tscore=-3.71;
000000F	Prodigal_v2.6.3	CDS	453234	453656	64	-	0	ID=1_444;partial=00;start_type=TTG;rbs_motif=GGAGG;rbs_spacer=5-10bp;gc_cont=0.407;conf=100.00;score=63.97;cscore=50.73;sscore=13.24;rscore=13.97;uscore=3.63;tscore=-3.71;
000000F	Prodigal_v2.6.3	CDS	454081	454791	102.9	+	0	ID=1_445;partial=00;start_type=TTG;rbs_motif=AGxAGG/AGGxGG;rbs_spacer=5-10bp;gc_cont=0.381;conf=100.00;score=102.91;cscore=91.30;sscore=11.61;rscore=10.90;uscore=4.42;tscore=-3.71;
000000F	Prodigal_v2.6.3	CDS	454795	455406	57.9	-	0	ID=1_446;partial=00;start_type=ATG;rbs_motif=AGGA;rbs_spacer=5-10bp;gc_cont=0.346;conf=100.00;score=57.95;cscore=48.48;sscore=9.46;rscore=5.61;uscore=2.01;tscore=2.50;
000000F	Prodigal_v2.6.3	CDS	455564	455929	41.7	+	0	ID=1_447;partial=00;start_type=ATG;rbs_motif=GGA/GAG/AGG;rbs_spacer=5-10bp;gc_cont=0.358;conf=99.99;score=41.74;cscore=36.93;sscore=4.82;rscore=-0.64;uscore=2.96;tscore=2.50;
000000F	Prodigal_v2.6.3	CDS	455993	456853	128.5	-	0	ID=1_448;partial=00;start_type=ATG;rbs_motif=AGGAG;rbs_spacer=5-10bp;gc_cont=0.391;conf=100.00;score=128.54;cscore=113.98;sscore=14.56;rscore=13.15;uscore=-0.43;tscore=2.50;
000000F	Prodigal_v2.6.3	CDS	457476	460583	504.7	-	0	ID=1_449;partial=00;start_type=ATG;rbs_motif=GGAGG;rbs_spacer=5-10bp;gc_cont=0.396;conf=99.99;score=504.72;cscore=489.85;sscore=14.88;rscore=13.97;uscore=-0.94;tscore=2.50;
000000F	Prodigal_v2.6.3	CDS	460885	461727	112.8	+	0	ID=1_450;partial=00;start_type=TTG;rbs_motif=GGAG/GAGG;rbs_spacer=5-10bp;gc_cont=0.329;conf=100.00;score=112.81;cscore=108.17;sscore=4.64;rscore=8.83;uscore=-0.47;tscore=-3.71;
000000F	Prodigal_v2.6.3	CDS	462054	463211	182.7	+	0	ID=1_451;partial=00;start_type=TTG;rbs_motif=AGGAG;rbs_spacer=5-10bp;gc_cont=0.396;conf=99.99;score=182.71;cscore=169.85;sscore=12.85;rscore=13.15;uscore=4.07;tscore=-3.71;
000000F	Prodigal_v2.6.3	CDS	463208	466297	479	+	0	ID=1_452;partial=00;start_type=ATG;rbs_motif=AGGAGG;rbs_spacer=5-10bp;gc_cont=0.381;conf=99.99;score=479.01;cscore=458.79;sscore=20.22;rscore=14.74;uscore=1.69;tscore=2.50;
000000F	Prodigal_v2.6.3	CDS	466516	467871	198.3	+	0	ID=1_453;partial=00;start_type=ATG;rbs_motif=AGxAGG/AGGxGG;rbs_spacer=5-10bp;gc_cont=0.391;conf=99.99;score=198.27;cscore=186.99;sscore=11.28;rscore=10.90;uscore=-1.47;tscore=2.50;
000000F	Prodigal_v2.6.3	CDS	468018	469454	214.4	+	0	ID=1_454;partial=00;start_type=ATG;rbs_motif=AGGAGG;rbs_spacer=5-10bp;gc_cont=0.402;conf=99.99;score=214.40;cscore=195.89;sscore=18.51;rscore=14.74;uscore=1.28;tscore=2.50;
000000F	Prodigal_v2.6.3	CDS	469489	470148	93	-	0	ID=1_455;partial=00;start_type=ATG;rbs_motif=AGGAGG;rbs_spacer=11-12bp;gc_cont=0.397;conf=100.00;score=92.97;cscore=73.86;sscore=19.10;rscore=13.50;uscore=3.76;tscore=2.50;
000000F	Prodigal_v2.6.3	CDS	470391	471497	139.3	-	0	ID=1_456;partial=00;start_type=TTG;rbs_motif=AGGAG;rbs_spacer=5-10bp;gc_cont=0.394;conf=100.00;score=139.27;cscore=124.87;sscore=14.41;rscore=13.15;uscore=3.86;tscore=-3.71;
000000F	Prodigal_v2.6.3	CDS	471513	472025	54.7	-	0	ID=1_457;partial=00;start_type=TTG;rbs_motif=GGAG/GAGG;rbs_spacer=5-10bp;gc_cont=0.394;conf=100.00;score=54.70;cscore=48.48;sscore=6.22;rscore=8.83;uscore=1.75;tscore=-3.71;
000000F	Prodigal_v2.6.3	CDS	472261	472791	52.1	+	0	ID=1_458;partial=00;start_type=TTG;rbs_motif=GGA/GAG/AGG;rbs_spacer=5-10bp;gc_cont=0.362;conf=100.00;score=52.09;cscore=56.11;sscore=-4.03;rscore=-0.64;uscore=0.33;tscore=-3.71;
000000F	Prodigal_v2.6.3	CDS	473029	473574	69.1	+	0	ID=1_459;partial=00;start_type=ATG;rbs_motif=GGxGG;rbs_spacer=5-10bp;gc_cont=0.348;conf=100.00;score=69.05;cscore=59.36;sscore=9.69;rscore=6.17;uscore=1.68;tscore=2.50;
000000F	Prodigal_v2.6.3	CDS	473571	474302	92.5	+	0	ID=1_460;partial=00;start_type=GTG;rbs_motif=GGA/GAG/AGG;rbs_spacer=5-10bp;gc_cont=0.396;conf=100.00;score=92.49;cscore=95.16;sscore=-2.67;rscore=-0.64;uscore=-3.96;tscore=-3.97;
000000F	Prodigal_v2.6.3	CDS	474358	474957	90.3	-	0	ID=1_461;partial=00;start_type=TTG;rbs_motif=GGA/GAG/AGG;rbs_spacer=5-10bp;gc_cont=0.402;conf=100.00;score=90.29;cscore=89.58;sscore=0.71;rscore=-0.64;uscore=3.13;tscore=-3.71;
000000F	Prodigal_v2.6.3	CDS	474954	475913	109.6	-	0	ID=1_462;partial=00;start_type=GTG;rbs_motif=AGGAG;rbs_spacer=5-10bp;gc_cont=0.424;conf=100.00;score=109.63;cscore=100.16;sscore=9.47;rscore=13.15;uscore=0.95;tscore=-3.97;
000000F	Prodigal_v2.6.3	CDS	476053	477237	145.4	+	0	ID=1_463;partial=00;start_type=ATG;rbs_motif=AGxAGG/AGGxGG;rbs_spacer=5-10bp;gc_cont=0.381;conf=100.00;score=145.37;cscore=127.52;sscore=17.85;rscore=10.90;uscore=4.45;tscore=2.50;
000000F	Prodigal_v2.6.3	CDS	477343	478029	138.5	+	0	ID=1_464;partial=00;start_type=ATG;rbs_motif=AGxAGG/AGGxGG;rbs_spacer=5-10bp;gc_cont=0.425;conf=100.00;score=138.52;cscore=123.44;sscore=15.08;rscore=10.90;uscore=1.68;tscore=2.50;
000000F	Prodigal_v2.6.3	CDS	478045	478716	130	+	0	ID=1_465;partial=00;start_type=TTG;rbs_motif=GGAG/GAGG;rbs_spacer=5-10bp;gc_cont=0.391;conf=100.00;score=129.99;cscore=123.50;sscore=6.48;rscore=8.83;uscore=0.26;tscore=-3.71;
000000F	Prodigal_v2.6.3	CDS	479026	481440	433.9	+	0	ID=1_466;partial=00;start_type=ATG;rbs_motif=AGGAGG;rbs_spacer=11-12bp;gc_cont=0.415;conf=99.99;score=433.88;cscore=415.81;sscore=18.06;rscore=13.50;uscore=2.72;tscore=2.50;
000000F	Prodigal_v2.6.3	CDS	481499	482764	166.7	-	0	ID=1_467;partial=00;start_type=ATG;rbs_motif=None;rbs_spacer=None;gc_cont=0.407;conf=100.00;score=166.72;cscore=176.91;sscore=-10.19;rscore=-14.31;uscore=2.28;tscore=2.50;
000000F	Prodigal_v2.6.3	CDS	483010	484620	224.7	+	0	ID=1_468;partial=00;start_type=ATG;rbs_motif=AGGA;rbs_spacer=5-10bp;gc_cont=0.384;conf=99.99;score=224.65;cscore=211.36;sscore=13.29;rscore=5.61;uscore=5.19;tscore=2.50;
000000F	Prodigal_v2.6.3	CDS	484633	485352	114.7	+	0	ID=1_469;partial=00;start_type=TTG;rbs_motif=AGGAGG;rbs_spacer=5-10bp;gc_cont=0.376;conf=100.00;score=114.71;cscore=101.07;sscore=13.63;rscore=14.74;uscore=1.46;tscore=-3.71;
000000F	Prodigal_v2.6.3	CDS	485402	485617	18.4	-	0	ID=1_470;partial=00;start_type=TTG;rbs_motif=AGGAG/GGAGG;rbs_spacer=11-12bp;gc_cont=0.407;conf=98.55;score=18.36;cscore=11.92;sscore=6.44;rscore=8.86;uscore=2.59;tscore=-4.35;
000000F	Prodigal_v2.6.3	CDS	485938	486789	136.2	+	0	ID=1_471;partial=00;start_type=ATG;rbs_motif=AGGAG;rbs_spacer=5-10bp;gc_cont=0.390;conf=100.00;score=136.18;cscore=117.98;sscore=18.20;rscore=13.15;uscore=2.55;tscore=2.50;
000000F	Prodigal_v2.6.3	CDS	486828	487790	100.7	+	0	ID=1_472;partial=00;start_type=ATG;rbs_motif=GGAG/GAGG;rbs_spacer=5-10bp;gc_cont=0.387;conf=100.00;score=100.71;cscore=86.13;sscore=14.58;rscore=8.83;uscore=2.40;tscore=2.50;
000000F	Prodigal_v2.6.3	CDS	487815	488678	133	+	0	ID=1_473;partial=00;start_type=ATG;rbs_motif=GGAG/GAGG;rbs_spacer=5-10bp;gc_cont=0.375;conf=100.00;score=132.96;cscore=115.83;sscore=17.13;rscore=8.83;uscore=4.80;tscore=2.50;
000000F	Prodigal_v2.6.3	CDS	488817	489131	51	-	0	ID=1_474;partial=00;start_type=TTG;rbs_motif=AGGAGG;rbs_spacer=5-10bp;gc_cont=0.375;conf=100.00;score=51.02;cscore=40.77;sscore=10.25;rscore=14.74;uscore=-0.12;tscore=-3.71;
000000F	Prodigal_v2.6.3	CDS	490159	491232	158.6	+	0	ID=1_475;partial=00;start_type=GTG;rbs_motif=GGAGG;rbs_spacer=5-10bp;gc_cont=0.425;conf=100.00;score=158.59;cscore=149.48;sscore=9.11;rscore=13.97;uscore=-0.90;tscore=-3.97;
000000F	Prodigal_v2.6.3	CDS	491373	491897	86.6	+	0	ID=1_476;partial=00;start_type=ATG;rbs_motif=AGGAG;rbs_spacer=5-10bp;gc_cont=0.417;conf=100.00;score=86.62;cscore=69.48;sscore=17.15;rscore=13.15;uscore=1.51;tscore=2.50;
000000F	Prodigal_v2.6.3	CDS	492086	492595	74.5	+	0	ID=1_477;partial=00;start_type=ATG;rbs_motif=GGAGG;rbs_spacer=5-10bp;gc_cont=0.369;conf=100.00;score=74.51;cscore=59.41;sscore=15.10;rscore=13.97;uscore=-0.71;tscore=2.50;
000000F	Prodigal_v2.6.3	CDS	492681	493499	115.1	+	0	ID=1_478;partial=00;start_type=ATG;rbs_motif=AGGAG;rbs_spacer=5-10bp;gc_cont=0.361;conf=100.00;score=115.13;cscore=99.53;sscore=15.60;rscore=13.15;uscore=-0.05;tscore=2.50;
000000F	Prodigal_v2.6.3	CDS	493501	494106	113.1	+	0	ID=1_479;partial=00;start_type=ATG;rbs_motif=AGGA;rbs_spacer=5-10bp;gc_cont=0.383;conf=100.00;score=113.13;cscore=101.03;sscore=12.11;rscore=5.61;uscore=2.74;tscore=2.50;
000000F	Prodigal_v2.6.3	CDS	494370	497123	397.4	+	0	ID=1_480;partial=00;start_type=ATG;rbs_motif=GGA/GAG/AGG;rbs_spacer=5-10bp;gc_cont=0.398;conf=99.99;score=397.35;cscore=395.13;sscore=2.22;rscore=-0.64;uscore=1.02;tscore=2.50;
000000F	Prodigal_v2.6.3	CDS	497207	498523	210.5	+	0	ID=1_481;partial=00;start_type=ATG;rbs_motif=GGAGG;rbs_spacer=5-10bp;gc_cont=0.363;conf=99.99;score=210.46;cscore=195.95;sscore=14.52;rscore=13.97;uscore=-1.95;tscore=2.50;
000000F	Prodigal_v2.6.3	CDS	498791	499477	126.7	+	0	ID=1_482;partial=00;start_type=ATG;rbs_motif=AGGAG;rbs_spacer=5-10bp;gc_cont=0.377;conf=100.00;score=126.66;cscore=109.40;sscore=17.26;rscore=13.15;uscore=2.27;tscore=2.50;
000000F	Prodigal_v2.6.3	CDS	499771	500847	154.8	+	0	ID=1_483;partial=00;start_type=ATG;rbs_motif=AGxAGG/AGGxGG;rbs_spacer=5-10bp;gc_cont=0.404;conf=100.00;score=154.79;cscore=139.90;sscore=14.89;rscore=10.90;uscore=2.14;tscore=2.50;
000000F	Prodigal_v2.6.3	CDS	501132	502145	154.3	+	0	ID=1_484;partial=00;start_type=ATG;rbs_motif=AGGAG;rbs_spacer=5-10bp;gc_cont=0.405;conf=100.00;score=154.27;cscore=136.84;sscore=17.43;rscore=13.15;uscore=2.44;tscore=2.50;
000000F	Prodigal_v2.6.3	CDS	502245	503402	150.9	-	0	ID=1_485;partial=00;start_type=ATG;rbs_motif=GGA/GAG/AGG;rbs_spacer=5-10bp;gc_cont=0.416;conf=100.00;score=150.93;cscore=147.14;sscore=3.79;rscore=-0.64;uscore=-1.82;tscore=2.50;
000000F	Prodigal_v2.6.3	CDS	503399	504046	99.7	-	0	ID=1_486;partial=00;start_type=ATG;rbs_motif=AGxAGG/AGGxGG;rbs_spacer=5-10bp;gc_cont=0.375;conf=100.00;score=99.74;cscore=83.98;sscore=15.77;rscore=10.90;uscore=2.37;tscore=2.50;
000000F	Prodigal_v2.6.3	CDS	504175	504807	102	-	0	ID=1_487;partial=00;start_type=GTG;rbs_motif=AGxAGG/AGGxGG;rbs_spacer=5-10bp;gc_cont=0.401;conf=100.00;score=101.99;cscore=91.80;sscore=10.20;rscore=10.90;uscore=3.91;tscore=-3.97;
000000F	Prodigal_v2.6.3	CDS	504983	506701	256.5	+	0	ID=1_488;partial=00;start_type=ATG;rbs_motif=GGA/GAG/AGG;rbs_spacer=5-10bp;gc_cont=0.391;conf=99.99;score=256.55;cscore=253.90;sscore=2.65;rscore=-0.64;uscore=0.79;tscore=2.50;
000000F	Prodigal_v2.6.3	CDS	506766	509723	404.1	-	0	ID=1_489;partial=00;start_type=TTG;rbs_motif=AGGAGG;rbs_spacer=5-10bp;gc_cont=0.397;conf=99.99;score=404.10;cscore=388.45;sscore=15.65;rscore=14.74;uscore=5.27;tscore=-3.71;
000000F	Prodigal_v2.6.3	CDS	510124	511392	218.6	+	0	ID=1_490;partial=00;start_type=GTG;rbs_motif=AGGAGG;rbs_spacer=5-10bp;gc_cont=0.391;conf=99.99;score=218.61;cscore=203.43;sscore=15.18;rscore=14.74;uscore=4.41;tscore=-3.97;
000000F	Prodigal_v2.6.3	CDS	511448	512263	69.9	-	0	ID=1_491;partial=00;start_type=ATG;rbs_motif=None;rbs_spacer=None;gc_cont=0.386;conf=100.00;score=69.94;cscore=85.41;sscore=-15.48;rscore=-14.31;uscore=-3.01;tscore=2.50;
000000F	Prodigal_v2.6.3	CDS	512429	513094	63.7	+	0	ID=1_492;partial=00;start_type=ATG;rbs_motif=AGGA/GGAG/GAGG;rbs_spacer=11-12bp;gc_cont=0.386;conf=100.00;score=63.71;cscore=53.00;sscore=10.71;rscore=2.20;uscore=6.02;tscore=2.50;
000000F	Prodigal_v2.6.3	CDS	513168	513773	89.7	-	0	ID=1_493;partial=00;start_type=ATG;rbs_motif=AGGAGG;rbs_spacer=5-10bp;gc_cont=0.404;conf=100.00;score=89.66;cscore=69.40;sscore=20.26;rscore=14.74;uscore=3.68;tscore=2.50;
000000F	Prodigal_v2.6.3	CDS	514371	515588	191.1	+	0	ID=1_494;partial=00;start_type=ATG;rbs_motif=GGAGG;rbs_spacer=5-10bp;gc_cont=0.397;conf=99.99;score=191.05;cscore=172.95;sscore=18.11;rscore=13.97;uscore=1.64;tscore=2.50;
000000F	Prodigal_v2.6.3	CDS	515641	516120	68.1	-	0	ID=1_495;partial=00;start_type=ATG;rbs_motif=GGAG/GAGG;rbs_spacer=5-10bp;gc_cont=0.406;conf=100.00;score=68.06;cscore=54.35;sscore=13.71;rscore=8.83;uscore=3.04;tscore=2.50;
000000F	Prodigal_v2.6.3	CDS	516318	518024	292	+	0	ID=1_496;partial=00;start_type=ATG;rbs_motif=AGGAGG;rbs_spacer=5-10bp;gc_cont=0.363;conf=99.99;score=291.97;cscore=272.35;sscore=19.62;rscore=14.74;uscore=2.39;tscore=2.50;
000000F	Prodigal_v2.6.3	CDS	518175	519320	149.1	+	0	ID=1_497;partial=00;start_type=ATG;rbs_motif=GGA/GAG/AGG;rbs_spacer=5-10bp;gc_cont=0.363;conf=100.00;score=149.14;cscore=141.19;sscore=7.96;rscore=-0.64;uscore=6.11;tscore=2.50;
000000F	Prodigal_v2.6.3	CDS	519310	520509	174.6	+	0	ID=1_498;partial=00;start_type=ATG;rbs_motif=GGA/GAG/AGG;rbs_spacer=5-10bp;gc_cont=0.377;conf=100.00;score=174.64;cscore=168.94;sscore=5.69;rscore=-0.64;uscore=2.62;tscore=2.50;
000000F	Prodigal_v2.6.3	CDS	520596	520808	26.3	+	0	ID=1_499;partial=00;start_type=ATG;rbs_motif=AGGAGG;rbs_spacer=5-10bp;gc_cont=0.418;conf=99.76;score=26.32;cscore=11.39;sscore=14.93;rscore=12.38;uscore=0.45;tscore=2.10;
000000F	Prodigal_v2.6.3	CDS	520946	521158	24.9	+	0	ID=1_500;partial=00;start_type=ATG;rbs_motif=AGGAGG;rbs_spacer=5-10bp;gc_cont=0.432;conf=99.67;score=24.88;cscore=10.36;sscore=14.52;rscore=12.38;uscore=0.05;tscore=2.10;
000000F	Prodigal_v2.6.3	CDS	521381	522967	260.1	+	0	ID=1_501;partial=00;start_type=ATG;rbs_motif=AGGAGG;rbs_spacer=5-10bp;gc_cont=0.403;conf=99.99;score=260.13;cscore=242.98;sscore=17.14;rscore=14.74;uscore=0.56;tscore=2.50;
000000F	Prodigal_v2.6.3	CDS	523112	524035	90.9	+	0	ID=1_502;partial=00;start_type=ATG;rbs_motif=GGA/GAG/AGG;rbs_spacer=5-10bp;gc_cont=0.386;conf=100.00;score=90.88;cscore=92.17;sscore=-1.30;rscore=-0.64;uscore=-3.15;tscore=2.50;
000000F	Prodigal_v2.6.3	CDS	524074	524874	85.4	-	0	ID=1_503;partial=00;start_type=ATG;rbs_motif=AGGAG;rbs_spacer=5-10bp;gc_cont=0.356;conf=100.00;score=85.35;cscore=67.14;sscore=18.22;rscore=13.15;uscore=3.23;tscore=2.50;
000000F	Prodigal_v2.6.3	CDS	524980	525987	180.3	+	0	ID=1_504;partial=00;start_type=ATG;rbs_motif=GGAGG;rbs_spacer=5-10bp;gc_cont=0.382;conf=99.99;score=180.26;cscore=159.67;sscore=20.59;rscore=13.97;uscore=4.12;tscore=2.50;
000000F	Prodigal_v2.6.3	CDS	526000	526596	69.4	+	0	ID=1_505;partial=00;start_type=ATG;rbs_motif=AGGAGG;rbs_spacer=5-10bp;gc_cont=0.362;conf=100.00;score=69.39;cscore=51.39;sscore=18.00;rscore=14.74;uscore=-0.37;tscore=2.50;
000000F	Prodigal_v2.6.3	CDS	526630	527133	103.6	+	0	ID=1_506;partial=00;start_type=ATG;rbs_motif=GGAGG;rbs_spacer=5-10bp;gc_cont=0.391;conf=100.00;score=103.59;cscore=83.33;sscore=20.26;rscore=13.97;uscore=2.88;tscore=2.50;
000000F	Prodigal_v2.6.3	CDS	527194	528108	123.9	+	0	ID=1_507;partial=00;start_type=ATG;rbs_motif=AGGA;rbs_spacer=5-10bp;gc_cont=0.387;conf=100.00;score=123.87;cscore=118.72;sscore=5.15;rscore=5.61;uscore=-2.95;tscore=2.50;
000000F	Prodigal_v2.6.3	CDS	528153	529352	195	+	0	ID=1_508;partial=00;start_type=ATG;rbs_motif=GGA/GAG/AGG;rbs_spacer=5-10bp;gc_cont=0.412;conf=99.99;score=194.97;cscore=190.61;sscore=4.37;rscore=-0.64;uscore=1.72;tscore=2.50;
000000F	Prodigal_v2.6.3	CDS	529486	529938	84.7	-	0	ID=1_509;partial=00;start_type=ATG;rbs_motif=GGAGG;rbs_spacer=5-10bp;gc_cont=0.382;conf=100.00;score=84.73;cscore=63.78;sscore=20.95;rscore=13.97;uscore=5.13;tscore=2.50;
000000F	Prodigal_v2.6.3	CDS	530161	531279	216.1	+	0	ID=1_510;partial=00;start_type=ATG;rbs_motif=AGGAGG;rbs_spacer=5-10bp;gc_cont=0.424;conf=99.99;score=216.14;cscore=196.87;sscore=19.28;rscore=14.74;uscore=2.04;tscore=2.50;
000000F	Prodigal_v2.6.3	CDS	531372	532469	189.1	-	0	ID=1_511;partial=00;start_type=TTG;rbs_motif=GGAGG;rbs_spacer=5-10bp;gc_cont=0.406;conf=99.99;score=189.08;cscore=181.48;sscore=7.60;rscore=13.97;uscore=-2.01;tscore=-3.71;
000000F	Prodigal_v2.6.3	CDS	532570	533250	115.9	+	0	ID=1_512;partial=00;start_type=TTG;rbs_motif=AGGAGG;rbs_spacer=5-10bp;gc_cont=0.377;conf=100.00;score=115.94;cscore=103.34;sscore=12.60;rscore=14.74;uscore=1.57;tscore=-3.71;
000000F	Prodigal_v2.6.3	CDS	533463	534770	197.5	+	0	ID=1_513;partial=00;start_type=ATG;rbs_motif=AGxAGG/AGGxGG;rbs_spacer=5-10bp;gc_cont=0.400;conf=99.99;score=197.48;cscore=181.82;sscore=15.65;rscore=10.90;uscore=2.91;tscore=2.50;
000000F	Prodigal_v2.6.3	CDS	534852	535160	30.8	-	0	ID=1_514;partial=00;start_type=ATG;rbs_motif=GGAGG;rbs_spacer=5-10bp;gc_cont=0.327;conf=99.92;score=30.82;cscore=15.06;sscore=15.76;rscore=13.97;uscore=-0.05;tscore=2.50;
000000F	Prodigal_v2.6.3	CDS	535251	536186	143	+	0	ID=1_515;partial=00;start_type=ATG;rbs_motif=GGAGG;rbs_spacer=5-10bp;gc_cont=0.387;conf=100.00;score=143.04;cscore=127.27;sscore=15.77;rscore=13.97;uscore=-0.70;tscore=2.50;
000000F	Prodigal_v2.6.3	CDS	536208	539294	399.3	+	0	ID=1_516;partial=00;start_type=ATG;rbs_motif=GGAGG;rbs_spacer=5-10bp;gc_cont=0.406;conf=99.99;score=399.27;cscore=378.66;sscore=20.61;rscore=13.97;uscore=3.10;tscore=2.50;
000000F	Prodigal_v2.6.3	CDS	539504	540154	96.7	+	0	ID=1_517;partial=00;start_type=ATG;rbs_motif=AGGAG;rbs_spacer=5-10bp;gc_cont=0.373;conf=100.00;score=96.71;cscore=88.06;sscore=8.65;rscore=13.15;uscore=-6.33;tscore=2.50;
000000F	Prodigal_v2.6.3	CDS	540159	541019	131.8	+	0	ID=1_518;partial=00;start_type=ATG;rbs_motif=GGAG/GAGG;rbs_spacer=5-10bp;gc_cont=0.402;conf=100.00;score=131.80;cscore=113.82;sscore=17.99;rscore=8.83;uscore=5.43;tscore=2.50;
000000F	Prodigal_v2.6.3	CDS	541021	541974	160.4	+	0	ID=1_519;partial=00;start_type=ATG;rbs_motif=AGGAGG;rbs_spacer=5-10bp;gc_cont=0.403;conf=100.00;score=160.39;cscore=138.87;sscore=21.52;rscore=14.74;uscore=3.02;tscore=2.50;
000000F	Prodigal_v2.6.3	CDS	542028	542984	159.2	+	0	ID=1_520;partial=00;start_type=GTG;rbs_motif=GGAG/GAGG;rbs_spacer=5-10bp;gc_cont=0.437;conf=100.00;score=159.25;cscore=152.12;sscore=7.13;rscore=8.83;uscore=1.57;tscore=-3.97;
000000F	Prodigal_v2.6.3	CDS	543023	544780	304.8	+	0	ID=1_521;partial=00;start_type=ATG;rbs_motif=GGAG/GAGG;rbs_spacer=5-10bp;gc_cont=0.402;conf=99.99;score=304.76;cscore=290.35;sscore=14.40;rscore=8.83;uscore=2.22;tscore=2.50;
000000F	Prodigal_v2.6.3	CDS	544877	545260	51.6	+	0	ID=1_522;partial=00;start_type=ATG;rbs_motif=AGGAGG;rbs_spacer=5-10bp;gc_cont=0.357;conf=100.00;score=51.59;cscore=39.21;sscore=12.38;rscore=14.74;uscore=-4.85;tscore=2.50;
000000F	Prodigal_v2.6.3	CDS	545250	546224	97.5	-	0	ID=1_523;partial=00;start_type=ATG;rbs_motif=AGGAG;rbs_spacer=5-10bp;gc_cont=0.347;conf=100.00;score=97.52;cscore=80.78;sscore=16.75;rscore=13.15;uscore=1.76;tscore=2.50;
000000F	Prodigal_v2.6.3	CDS	546409	547524	168.1	+	0	ID=1_524;partial=00;start_type=ATG;rbs_motif=AGGAG;rbs_spacer=5-10bp;gc_cont=0.425;conf=100.00;score=168.14;cscore=147.80;sscore=20.34;rscore=13.15;uscore=4.70;tscore=2.50;
000000F	Prodigal_v2.6.3	CDS	547596	548864	236.8	+	0	ID=1_525;partial=00;start_type=ATG;rbs_motif=AGGAGG;rbs_spacer=5-10bp;gc_cont=0.400;conf=99.99;score=236.84;cscore=223.15;sscore=13.68;rscore=14.74;uscore=-3.55;tscore=2.50;
000000F	Prodigal_v2.6.3	CDS	549089	550027	189.8	+	0	ID=1_526;partial=00;start_type=ATG;rbs_motif=AGGAG;rbs_spacer=5-10bp;gc_cont=0.416;conf=99.99;score=189.75;cscore=173.59;sscore=16.16;rscore=13.15;uscore=1.17;tscore=2.50;
000000F	Prodigal_v2.6.3	CDS	550208	550684	68.2	+	0	ID=1_527;partial=00;start_type=TTG;rbs_motif=AGGAGG;rbs_spacer=5-10bp;gc_cont=0.331;conf=100.00;score=68.16;cscore=56.57;sscore=11.60;rscore=14.74;uscore=1.22;tscore=-3.71;
000000F	Prodigal_v2.6.3	CDS	550734	551435	92.5	+	0	ID=1_528;partial=00;start_type=GTG;rbs_motif=GGA/GAG/AGG;rbs_spacer=5-10bp;gc_cont=0.370;conf=100.00;score=92.53;cscore=91.45;sscore=1.07;rscore=-0.64;uscore=4.94;tscore=-3.97;
000000F	Prodigal_v2.6.3	CDS	551442	552857	198.8	+	0	ID=1_529;partial=00;start_type=GTG;rbs_motif=AGGAG;rbs_spacer=5-10bp;gc_cont=0.376;conf=99.99;score=198.82;cscore=185.70;sscore=13.13;rscore=13.15;uscore=2.74;tscore=-3.97;
000000F	Prodigal_v2.6.3	CDS	553081	554061	174	+	0	ID=1_530;partial=00;start_type=ATG;rbs_motif=AGxAGG/AGGxGG;rbs_spacer=5-10bp;gc_cont=0.373;conf=100.00;score=173.96;cscore=158.39;sscore=15.58;rscore=10.90;uscore=2.83;tscore=2.50;
000000F	Prodigal_v2.6.3	CDS	554054	555061	171.9	+	0	ID=1_531;partial=00;start_type=ATG;rbs_motif=AGGAGG;rbs_spacer=5-10bp;gc_cont=0.366;conf=100.00;score=171.88;cscore=151.17;sscore=20.72;rscore=14.74;uscore=2.23;tscore=2.50;
000000F	Prodigal_v2.6.3	CDS	555182	557806	420	+	0	ID=1_532;partial=00;start_type=TTG;rbs_motif=AGGAG;rbs_spacer=5-10bp;gc_cont=0.388;conf=99.99;score=420.00;cscore=409.09;sscore=10.91;rscore=13.15;uscore=1.47;tscore=-3.71;
000000F	Prodigal_v2.6.3	CDS	557816	558688	106.2	+	0	ID=1_533;partial=00;start_type=ATG;rbs_motif=GGAG/GAGG;rbs_spacer=5-10bp;gc_cont=0.402;conf=100.00;score=106.22;cscore=92.48;sscore=13.74;rscore=8.83;uscore=1.24;tscore=2.50;
000000F	Prodigal_v2.6.3	CDS	558844	559455	88.8	+	0	ID=1_534;partial=00;start_type=ATG;rbs_motif=AGGAG;rbs_spacer=5-10bp;gc_cont=0.402;conf=100.00;score=88.77;cscore=68.25;sscore=20.51;rscore=13.15;uscore=4.87;tscore=2.50;
000000F	Prodigal_v2.6.3	CDS	559564	560586	174.9	+	0	ID=1_535;partial=00;start_type=ATG;rbs_motif=AGxAGG/AGGxGG;rbs_spacer=5-10bp;gc_cont=0.398;conf=100.00;score=174.90;cscore=157.97;sscore=16.93;rscore=10.90;uscore=3.53;tscore=2.50;
000000F	Prodigal_v2.6.3	CDS	560688	561152	71.5	+	0	ID=1_536;partial=00;start_type=ATG;rbs_motif=GGAGG;rbs_spacer=5-10bp;gc_cont=0.383;conf=100.00;score=71.53;cscore=48.93;sscore=22.60;rscore=13.97;uscore=6.13;tscore=2.50;
000000F	Prodigal_v2.6.3	CDS	561170	562573	205.9	+	0	ID=1_537;partial=00;start_type=ATG;rbs_motif=GGAG/GAGG;rbs_spacer=5-10bp;gc_cont=0.393;conf=99.99;score=205.95;cscore=193.23;sscore=12.72;rscore=8.83;uscore=0.31;tscore=2.50;
000000F	Prodigal_v2.6.3	CDS	562608	563525	112.5	+	0	ID=1_538;partial=00;start_type=GTG;rbs_motif=None;rbs_spacer=None;gc_cont=0.371;conf=100.00;score=112.48;cscore=127.34;sscore=-14.86;rscore=-14.31;uscore=2.52;tscore=-3.97;
000000F	Prodigal_v2.6.3	CDS	563891	565822	352.5	+	0	ID=1_539;partial=00;start_type=ATG;rbs_motif=AGGAG;rbs_spacer=5-10bp;gc_cont=0.401;conf=99.99;score=352.53;cscore=333.27;sscore=19.26;rscore=13.15;uscore=4.27;tscore=2.50;
000000F	Prodigal_v2.6.3	CDS	566292	566795	46.5	+	0	ID=1_540;partial=00;start_type=ATG;rbs_motif=None;rbs_spacer=None;gc_cont=0.409;conf=100.00;score=46.49;cscore=60.01;sscore=-13.53;rscore=-14.31;uscore=-1.06;tscore=2.50;
000000F	Prodigal_v2.6.3	CDS	566826	567026	18.8	+	0	ID=1_541;partial=00;start_type=ATG;rbs_motif=AGGAGG;rbs_spacer=5-10bp;gc_cont=0.403;conf=98.68;score=18.77;cscore=3.89;sscore=14.88;rscore=11.67;uscore=0.29;tscore=1.98;
000000F	Prodigal_v2.6.3	CDS	567119	567478	61.2	+	0	ID=1_542;partial=00;start_type=ATG;rbs_motif=AGGAGG;rbs_spacer=5-10bp;gc_cont=0.389;conf=100.00;score=61.17;cscore=42.22;sscore=18.96;rscore=14.74;uscore=1.72;tscore=2.50;
000000F	Prodigal_v2.6.3	CDS	567615	567905	29.4	+	0	ID=1_543;partial=00;start_type=ATG;rbs_motif=GGA/GAG/AGG;rbs_spacer=5-10bp;gc_cont=0.399;conf=99.88;score=29.38;cscore=23.62;sscore=5.76;rscore=-0.64;uscore=3.91;tscore=2.50;
000000F	Prodigal_v2.6.3	CDS	567995	568375	44.3	-	0	ID=1_544;partial=00;start_type=ATG;rbs_motif=AGxAGG/AGGxGG;rbs_spacer=5-10bp;gc_cont=0.344;conf=100.00;score=44.27;cscore=29.70;sscore=14.57;rscore=10.90;uscore=1.83;tscore=2.50;
000000F	Prodigal_v2.6.3	CDS	568518	568952	71.1	+	0	ID=1_545;partial=00;start_type=TTG;rbs_motif=GGAG/GAGG;rbs_spacer=5-10bp;gc_cont=0.386;conf=100.00;score=71.10;cscore=64.65;sscore=6.45;rscore=8.83;uscore=1.33;tscore=-3.71;
000000F	Prodigal_v2.6.3	CDS	569169	570911	201.5	+	0	ID=1_546;partial=00;start_type=ATG;rbs_motif=GGAG/GAGG;rbs_spacer=5-10bp;gc_cont=0.411;conf=99.99;score=201.52;cscore=189.57;sscore=11.94;rscore=8.83;uscore=1.27;tscore=2.50;
000000F	Prodigal_v2.6.3	CDS	570978	571235	35.3	+	0	ID=1_547;partial=00;start_type=ATG;rbs_motif=GGAGG;rbs_spacer=5-10bp;gc_cont=0.376;conf=99.97;score=35.25;cscore=18.65;sscore=16.60;rscore=13.97;uscore=0.13;tscore=2.50;
000000F	Prodigal_v2.6.3	CDS	571252	572184	146.1	+	0	ID=1_548;partial=00;start_type=ATG;rbs_motif=AGGAG;rbs_spacer=5-10bp;gc_cont=0.362;conf=100.00;score=146.15;cscore=129.73;sscore=16.42;rscore=13.15;uscore=-0.32;tscore=2.50;
000000F	Prodigal_v2.6.3	CDS	572181	573185	177	+	0	ID=1_549;partial=00;start_type=ATG;rbs_motif=GGA/GAG/AGG;rbs_spacer=5-10bp;gc_cont=0.443;conf=100.00;score=176.97;cscore=176.80;sscore=0.17;rscore=-0.64;uscore=-1.68;tscore=2.50;
000000F	Prodigal_v2.6.3	CDS	573302	573472	19.8	-	0	ID=1_550;partial=00;start_type=ATG;rbs_motif=AGGA;rbs_spacer=5-10bp;gc_cont=0.351;conf=98.95;score=19.78;cscore=9.46;sscore=10.32;rscore=3.77;uscore=3.87;tscore=1.68;
000000F	Prodigal_v2.6.3	CDS	573497	574915	203.8	-	0	ID=1_551;partial=00;start_type=TTG;rbs_motif=GGA/GAG/AGG;rbs_spacer=11-12bp;gc_cont=0.404;conf=99.99;score=203.76;cscore=203.90;sscore=-0.14;rscore=-1.25;uscore=5.48;tscore=-3.71;
000000F	Prodigal_v2.6.3	CDS	575105	576763	286.2	+	0	ID=1_552;partial=00;start_type=TTG;rbs_motif=AGxAGG/AGGxGG;rbs_spacer=5-10bp;gc_cont=0.407;conf=99.99;score=286.19;cscore=280.72;sscore=5.47;rscore=10.90;uscore=-1.72;tscore=-3.71;
000000F	Prodigal_v2.6.3	CDS	577075	577584	53.4	+	0	ID=1_553;partial=00;start_type=TTG;rbs_motif=GGA/GAG/AGG;rbs_spacer=5-10bp;gc_cont=0.408;conf=100.00;score=53.38;cscore=56.13;sscore=-2.75;rscore=-0.64;uscore=2.25;tscore=-3.71;
000000F	Prodigal_v2.6.3	CDS	577956	578246	41.3	+	0	ID=1_554;partial=00;start_type=ATG;rbs_motif=GGA/GAG/AGG;rbs_spacer=5-10bp;gc_cont=0.371;conf=99.99;score=41.34;cscore=39.91;sscore=1.44;rscore=-0.64;uscore=0.24;tscore=2.50;
000000F	Prodigal_v2.6.3	CDS	578434	579417	153.7	+	0	ID=1_555;partial=00;start_type=ATG;rbs_motif=GGAG/GAGG;rbs_spacer=5-10bp;gc_cont=0.392;conf=100.00;score=153.66;cscore=138.80;sscore=14.87;rscore=8.83;uscore=4.20;tscore=2.50;
000000F	Prodigal_v2.6.3	CDS	579974	581080	151.9	-	0	ID=1_556;partial=00;start_type=ATG;rbs_motif=AGGAGG;rbs_spacer=5-10bp;gc_cont=0.374;conf=100.00;score=151.89;cscore=133.37;sscore=18.53;rscore=14.74;uscore=-1.58;tscore=2.50;
000000F	Prodigal_v2.6.3	CDS	581077	581457	60	-	0	ID=1_557;partial=00;start_type=ATG;rbs_motif=AGGAGG;rbs_spacer=5-10bp;gc_cont=0.365;conf=100.00;score=60.02;cscore=46.95;sscore=13.06;rscore=14.74;uscore=-4.17;tscore=2.50;
000000F	Prodigal_v2.6.3	CDS	581611	583086	164.2	-	0	ID=1_558;partial=00;start_type=ATG;rbs_motif=AGGAG;rbs_spacer=5-10bp;gc_cont=0.362;conf=100.00;score=164.24;cscore=147.58;sscore=16.66;rscore=13.15;uscore=1.67;tscore=2.50;
000000F	Prodigal_v2.6.3	CDS	583363	584346	152.6	+	0	ID=1_559;partial=00;start_type=ATG;rbs_motif=AGxAGG/AGGxGG;rbs_spacer=5-10bp;gc_cont=0.392;conf=100.00;score=152.61;cscore=133.79;sscore=18.83;rscore=10.90;uscore=5.43;tscore=2.50;
000000F	Prodigal_v2.6.3	CDS	584588	585409	105.3	+	0	ID=1_560;partial=00;start_type=ATG;rbs_motif=GGAGG;rbs_spacer=5-10bp;gc_cont=0.381;conf=100.00;score=105.28;cscore=86.68;sscore=18.60;rscore=13.97;uscore=2.79;tscore=2.50;
000000F	Prodigal_v2.6.3	CDS	585463	585885	81.9	+	0	ID=1_561;partial=00;start_type=ATG;rbs_motif=AGGA;rbs_spacer=5-10bp;gc_cont=0.392;conf=100.00;score=81.86;cscore=71.33;sscore=10.53;rscore=5.61;uscore=1.73;tscore=2.50;
000000F	Prodigal_v2.6.3	CDS	586055	587836	254.6	+	0	ID=1_562;partial=00;start_type=TTG;rbs_motif=GGAG/GAGG;rbs_spacer=5-10bp;gc_cont=0.396;conf=99.99;score=254.59;cscore=246.23;sscore=8.36;rscore=8.83;uscore=3.24;tscore=-3.71;
000000F	Prodigal_v2.6.3	CDS	587855	588013	1.2	+	0	ID=1_563;partial=00;start_type=GTG;rbs_motif=AGxAGG/AGGxGG;rbs_spacer=11-12bp;gc_cont=0.358;conf=57.02;score=1.23;cscore=0.09;sscore=1.14;rscore=4.48;uscore=1.94;tscore=-6.36;
000000F	Prodigal_v2.6.3	CDS	588148	589134	169.3	+	0	ID=1_564;partial=00;start_type=ATG;rbs_motif=AGGAG;rbs_spacer=5-10bp;gc_cont=0.420;conf=100.00;score=169.31;cscore=149.96;sscore=19.35;rscore=13.15;uscore=3.71;tscore=2.50;
000000F	Prodigal_v2.6.3	CDS	589219	590307	204.6	+	0	ID=1_565;partial=00;start_type=TTG;rbs_motif=AGxAGG/AGGxGG;rbs_spacer=5-10bp;gc_cont=0.425;conf=99.99;score=204.55;cscore=195.57;sscore=8.98;rscore=10.90;uscore=1.79;tscore=-3.71;
000000F	Prodigal_v2.6.3	CDS	590473	591435	162.4	+	0	ID=1_566;partial=00;start_type=ATG;rbs_motif=GGAG/GAGG;rbs_spacer=5-10bp;gc_cont=0.402;conf=100.00;score=162.43;cscore=147.83;sscore=14.60;rscore=8.83;uscore=3.27;tscore=2.50;
000000F	Prodigal_v2.6.3	CDS	592101	593240	84.1	+	0	ID=1_567;partial=00;start_type=ATG;rbs_motif=AGGAGG;rbs_spacer=5-10bp;gc_cont=0.374;conf=100.00;score=84.06;cscore=65.08;sscore=18.97;rscore=14.74;uscore=2.39;tscore=2.50;
000000F	Prodigal_v2.6.3	CDS	593445	593666	32.5	+	0	ID=1_568;partial=00;start_type=ATG;rbs_motif=AGGAG;rbs_spacer=5-10bp;gc_cont=0.365;conf=99.94;score=32.49;cscore=16.70;sscore=15.79;rscore=11.52;uscore=2.74;tscore=2.19;
000000F	Prodigal_v2.6.3	CDS	593810	594937	159.3	+	0	ID=1_569;partial=00;start_type=TTG;rbs_motif=None;rbs_spacer=None;gc_cont=0.418;conf=100.00;score=159.27;cscore=172.25;sscore=-12.97;rscore=-14.31;uscore=5.05;tscore=-3.71;
000000F	Prodigal_v2.6.3	CDS	595129	595344	25.2	+	0	ID=1_570;partial=00;start_type=GTG;rbs_motif=AGGAGG;rbs_spacer=5-10bp;gc_cont=0.398;conf=99.70;score=25.21;cscore=14.72;sscore=10.49;rscore=12.56;uscore=3.24;tscore=-4.66;
000000F	Prodigal_v2.6.3	CDS	595334	595840	65.4	+	0	ID=1_571;partial=00;start_type=ATG;rbs_motif=GGAGG;rbs_spacer=5-10bp;gc_cont=0.355;conf=100.00;score=65.43;cscore=43.96;sscore=21.46;rscore=13.97;uscore=3.78;tscore=2.50;
000000F	Prodigal_v2.6.3	CDS	595837	596286	52.3	+	0	ID=1_572;partial=00;start_type=ATG;rbs_motif=GGAGG;rbs_spacer=5-10bp;gc_cont=0.416;conf=100.00;score=52.33;cscore=32.95;sscore=19.38;rscore=13.97;uscore=1.62;tscore=2.50;
000000F	Prodigal_v2.6.3	CDS	596401	596613	40.3	-	0	ID=1_573;partial=00;start_type=ATG;rbs_motif=AGGAGG;rbs_spacer=5-10bp;gc_cont=0.385;conf=99.99;score=40.31;cscore=24.30;sscore=16.01;rscore=12.38;uscore=2.19;tscore=2.10;
000000F	Prodigal_v2.6.3	CDS	596706	597470	132.1	+	0	ID=1_574;partial=00;start_type=ATG;rbs_motif=AGxAGG/AGGxGG;rbs_spacer=5-10bp;gc_cont=0.400;conf=100.00;score=132.10;cscore=115.96;sscore=16.14;rscore=10.90;uscore=2.74;tscore=2.50;
000000F	Prodigal_v2.6.3	CDS	598299	599336	175	+	0	ID=1_575;partial=00;start_type=ATG;rbs_motif=AGGAG;rbs_spacer=5-10bp;gc_cont=0.408;conf=100.00;score=175.01;cscore=159.98;sscore=15.02;rscore=13.15;uscore=0.03;tscore=2.50;
000000F	Prodigal_v2.6.3	CDS	599349	601760	456.4	+	0	ID=1_576;partial=00;start_type=ATG;rbs_motif=AGGAGG;rbs_spacer=5-10bp;gc_cont=0.408;conf=99.99;score=456.42;cscore=439.10;sscore=17.31;rscore=14.74;uscore=-1.06;tscore=2.50;
000000F	Prodigal_v2.6.3	CDS	601907	602080	3.4	-	0	ID=1_577;partial=00;start_type=ATG;rbs_motif=None;rbs_spacer=None;gc_cont=0.351;conf=68.76;score=3.43;cscore=-0.26;sscore=3.69;rscore=-20.93;uscore=1.19;tscore=1.71;
000000F	Prodigal_v2.6.3	CDS	602077	603300	148.8	-	0	ID=1_578;partial=00;start_type=ATG;rbs_motif=AGGAGG;rbs_spacer=11-12bp;gc_cont=0.379;conf=100.00;score=148.77;cscore=132.39;sscore=16.39;rscore=13.50;uscore=0.39;tscore=2.50;
000000F	Prodigal_v2.6.3	CDS	603275	604387	51.3	-	0	ID=1_579;partial=00;start_type=ATG;rbs_motif=GGA/GAG/AGG;rbs_spacer=11-12bp;gc_cont=0.369;conf=100.00;score=51.31;cscore=48.75;sscore=2.56;rscore=-1.25;uscore=0.07;tscore=2.50;
000000F	Prodigal_v2.6.3	CDS	604380	605942	177.1	-	0	ID=1_580;partial=00;start_type=ATG;rbs_motif=GGAGG;rbs_spacer=5-10bp;gc_cont=0.379;conf=100.00;score=177.10;cscore=165.04;sscore=12.06;rscore=13.97;uscore=-3.75;tscore=2.50;
000000F	Prodigal_v2.6.3	CDS	606202	607107	122.6	+	0	ID=1_581;partial=00;start_type=ATG;rbs_motif=AGGAG;rbs_spacer=5-10bp;gc_cont=0.398;conf=100.00;score=122.63;cscore=105.63;sscore=17.00;rscore=13.15;uscore=1.36;tscore=2.50;
000000F	Prodigal_v2.6.3	CDS	607198	608133	128.7	-	0	ID=1_582;partial=00;start_type=ATG;rbs_motif=AGGA/GGAG/GAGG;rbs_spacer=11-12bp;gc_cont=0.406;conf=100.00;score=128.67;cscore=121.55;sscore=7.12;rscore=2.20;uscore=3.08;tscore=2.50;
000000F	Prodigal_v2.6.3	CDS	608226	608486	42.9	+	0	ID=1_583;partial=00;start_type=TTG;rbs_motif=AGxAGG/AGGxGG;rbs_spacer=5-10bp;gc_cont=0.368;conf=99.99;score=42.85;cscore=35.59;sscore=7.27;rscore=10.90;uscore=0.08;tscore=-3.71;
000000F	Prodigal_v2.6.3	CDS	608496	609035	51.8	+	0	ID=1_584;partial=00;start_type=ATG;rbs_motif=3Base/5BMM;rbs_spacer=13-15bp;gc_cont=0.339;conf=100.00;score=51.84;cscore=51.55;sscore=0.28;rscore=-9.96;uscore=6.57;tscore=2.50;
000000F	Prodigal_v2.6.3	CDS	609093	610799	283.7	+	0	ID=1_585;partial=00;start_type=TTG;rbs_motif=AGGAGG;rbs_spacer=5-10bp;gc_cont=0.397;conf=99.99;score=283.73;cscore=269.72;sscore=14.01;rscore=14.74;uscore=2.33;tscore=-3.71;
000000F	Prodigal_v2.6.3	CDS	610796	611788	152.3	+	0	ID=1_586;partial=00;start_type=ATG;rbs_motif=None;rbs_spacer=None;gc_cont=0.416;conf=100.00;score=152.26;cscore=148.47;sscore=3.79;rscore=-14.31;uscore=-1.99;tscore=2.50;
000000F	Prodigal_v2.6.3	CDS	611801	613174	219.5	+	0	ID=1_587;partial=00;start_type=GTG;rbs_motif=GGA/GAG/AGG;rbs_spacer=5-10bp;gc_cont=0.418;conf=99.99;score=219.52;cscore=223.71;sscore=-4.19;rscore=-0.64;uscore=-0.72;tscore=-3.97;
000000F	Prodigal_v2.6.3	CDS	613260	613673	50.7	+	0	ID=1_588;partial=00;start_type=GTG;rbs_motif=AGGAGG;rbs_spacer=5-10bp;gc_cont=0.357;conf=100.00;score=50.72;cscore=37.78;sscore=12.94;rscore=14.74;uscore=2.17;tscore=-3.97;
000000F	Prodigal_v2.6.3	CDS	613936	615639	260.7	+	0	ID=1_589;partial=00;start_type=ATG;rbs_motif=AGGAG;rbs_spacer=5-10bp;gc_cont=0.398;conf=99.99;score=260.68;cscore=245.30;sscore=15.39;rscore=13.15;uscore=0.40;tscore=2.50;
000000F	Prodigal_v2.6.3	CDS	615735	616316	69.3	+	0	ID=1_590;partial=00;start_type=ATG;rbs_motif=GGxGG;rbs_spacer=11-12bp;gc_cont=0.356;conf=100.00;score=69.32;cscore=65.38;sscore=3.93;rscore=0.07;uscore=1.37;tscore=2.50;
000000F	Prodigal_v2.6.3	CDS	616428	617201	123	+	0	ID=1_591;partial=00;start_type=ATG;rbs_motif=GGA/GAG/AGG;rbs_spacer=5-10bp;gc_cont=0.439;conf=100.00;score=122.95;cscore=116.85;sscore=6.10;rscore=-0.64;uscore=4.25;tscore=2.50;
000000F	Prodigal_v2.6.3	CDS	617229	618002	184.1	+	0	ID=1_592;partial=00;start_type=ATG;rbs_motif=AGGAGG;rbs_spacer=5-10bp;gc_cont=0.397;conf=99.99;score=184.09;cscore=162.84;sscore=21.25;rscore=14.74;uscore=3.04;tscore=2.50;
000000F	Prodigal_v2.6.3	CDS	618141	619118	197.6	+	0	ID=1_593;partial=00;start_type=ATG;rbs_motif=AGGAGG;rbs_spacer=5-10bp;gc_cont=0.415;conf=99.99;score=197.61;cscore=181.79;sscore=15.82;rscore=14.74;uscore=-1.41;tscore=2.50;
000000F	Prodigal_v2.6.3	CDS	619362	619676	73.4	+	0	ID=1_594;partial=00;start_type=ATG;rbs_motif=AGGAGG;rbs_spacer=5-10bp;gc_cont=0.390;conf=100.00;score=73.38;cscore=53.12;sscore=20.25;rscore=14.74;uscore=3.67;tscore=2.50;
000000F	Prodigal_v2.6.3	CDS	619913	621703	251.4	+	0	ID=1_595;partial=00;start_type=ATG;rbs_motif=AGxAGG/AGGxGG;rbs_spacer=5-10bp;gc_cont=0.402;conf=99.99;score=251.36;cscore=239.31;sscore=12.05;rscore=10.90;uscore=-0.69;tscore=2.50;
000000F	Prodigal_v2.6.3	CDS	622045	623250	200.6	+	0	ID=1_596;partial=00;start_type=ATG;rbs_motif=GGAG/GAGG;rbs_spacer=5-10bp;gc_cont=0.432;conf=99.99;score=200.63;cscore=192.14;sscore=8.49;rscore=8.83;uscore=-2.18;tscore=2.50;
000000F	Prodigal_v2.6.3	CDS	623315	623728	41.1	-	0	ID=1_597;partial=00;start_type=GTG;rbs_motif=GGA/GAG/AGG;rbs_spacer=11-12bp;gc_cont=0.399;conf=99.99;score=41.09;cscore=42.36;sscore=-1.27;rscore=-1.25;uscore=4.60;tscore=-3.97;
000000F	Prodigal_v2.6.3	CDS	624099	624707	70.1	+	0	ID=1_598;partial=00;start_type=TTG;rbs_motif=GGAGG;rbs_spacer=5-10bp;gc_cont=0.396;conf=100.00;score=70.08;cscore=56.82;sscore=13.27;rscore=13.97;uscore=3.01;tscore=-3.71;
000000F	Prodigal_v2.6.3	CDS	624766	626520	288.3	+	0	ID=1_599;partial=00;start_type=ATG;rbs_motif=AGGAG;rbs_spacer=5-10bp;gc_cont=0.448;conf=99.99;score=288.28;cscore=270.55;sscore=17.73;rscore=13.15;uscore=2.09;tscore=2.50;
000000F	Prodigal_v2.6.3	CDS	626526	627308	97	+	0	ID=1_600;partial=00;start_type=ATG;rbs_motif=AGGAG;rbs_spacer=5-10bp;gc_cont=0.429;conf=100.00;score=97.04;cscore=78.77;sscore=18.27;rscore=13.15;uscore=1.41;tscore=2.50;
000000F	Prodigal_v2.6.3	CDS	627461	627904	63.7	+	0	ID=1_601;partial=00;start_type=ATG;rbs_motif=AGxAGG/AGGxGG;rbs_spacer=5-10bp;gc_cont=0.345;conf=100.00;score=63.66;cscore=45.94;sscore=17.72;rscore=10.90;uscore=4.32;tscore=2.50;
000000F	Prodigal_v2.6.3	CDS	627977	628201	25.7	+	0	ID=1_602;partial=00;start_type=TTG;rbs_motif=AGGAGG;rbs_spacer=5-10bp;gc_cont=0.378;conf=99.73;score=25.73;cscore=15.88;sscore=9.84;rscore=13.09;uscore=0.93;tscore=-4.18;
000000F	Prodigal_v2.6.3	CDS	628274	628744	47.9	+	0	ID=1_603;partial=00;start_type=TTG;rbs_motif=GGAG/GAGG;rbs_spacer=5-10bp;gc_cont=0.393;conf=100.00;score=47.94;cscore=43.50;sscore=4.43;rscore=8.83;uscore=-0.68;tscore=-3.71;
000000F	Prodigal_v2.6.3	CDS	628755	629552	112.5	+	0	ID=1_604;partial=00;start_type=ATG;rbs_motif=GGAG/GAGG;rbs_spacer=5-10bp;gc_cont=0.410;conf=100.00;score=112.51;cscore=94.65;sscore=17.86;rscore=8.83;uscore=5.38;tscore=2.50;
000000F	Prodigal_v2.6.3	CDS	629737	630498	140.8	+	0	ID=1_605;partial=00;start_type=ATG;rbs_motif=GGAGG;rbs_spacer=5-10bp;gc_cont=0.482;conf=100.00;score=140.76;cscore=122.10;sscore=18.67;rscore=13.97;uscore=2.85;tscore=2.50;
000000F	Prodigal_v2.6.3	CDS	630495	631127	93.5	+	0	ID=1_606;partial=00;start_type=GTG;rbs_motif=GGA/GAG/AGG;rbs_spacer=5-10bp;gc_cont=0.430;conf=100.00;score=93.53;cscore=95.67;sscore=-2.14;rscore=-0.64;uscore=0.53;tscore=-3.97;
000000F	Prodigal_v2.6.3	CDS	631105	631590	70.7	+	0	ID=1_607;partial=00;start_type=TTG;rbs_motif=AGGAG;rbs_spacer=5-10bp;gc_cont=0.405;conf=100.00;score=70.69;cscore=59.33;sscore=11.36;rscore=13.15;uscore=1.93;tscore=-3.71;
000000F	Prodigal_v2.6.3	CDS	631779	631943	12.6	+	0	ID=1_608;partial=00;start_type=GTG;rbs_motif=GGAGG;rbs_spacer=5-10bp;gc_cont=0.376;conf=94.75;score=12.59;cscore=7.41;sscore=5.17;rscore=9.05;uscore=2.89;tscore=-6.12;
000000F	Prodigal_v2.6.3	CDS	632106	632651	52.3	+	0	ID=1_609;partial=00;start_type=ATG;rbs_motif=GGAG/GAGG;rbs_spacer=5-10bp;gc_cont=0.335;conf=100.00;score=52.33;cscore=33.25;sscore=19.07;rscore=8.83;uscore=7.75;tscore=2.50;
000000F	Prodigal_v2.6.3	CDS	634068	635339	168.8	+	0	ID=1_610;partial=00;start_type=ATG;rbs_motif=GGA/GAG/AGG;rbs_spacer=5-10bp;gc_cont=0.392;conf=100.00;score=168.77;cscore=163.11;sscore=5.67;rscore=-0.64;uscore=4.46;tscore=2.50;
000000F	Prodigal_v2.6.3	CDS	636643	636945	53.1	+	0	ID=1_611;partial=00;start_type=TTG;rbs_motif=AGGAGG;rbs_spacer=5-10bp;gc_cont=0.409;conf=100.00;score=53.12;cscore=41.52;sscore=11.60;rscore=14.74;uscore=1.23;tscore=-3.71;
000000F	Prodigal_v2.6.3	CDS	636997	637377	75.2	+	0	ID=1_612;partial=00;start_type=GTG;rbs_motif=AGGAGG;rbs_spacer=5-10bp;gc_cont=0.402;conf=100.00;score=75.22;cscore=59.70;sscore=15.52;rscore=14.74;uscore=4.03;tscore=-3.97;
000000F	Prodigal_v2.6.3	CDS	637381	639093	291.3	+	0	ID=1_613;partial=00;start_type=GTG;rbs_motif=AGGAG/GGAGG;rbs_spacer=11-12bp;gc_cont=0.438;conf=99.99;score=291.27;cscore=279.47;sscore=11.80;rscore=10.40;uscore=4.13;tscore=-3.97;
000000F	Prodigal_v2.6.3	CDS	639169	639612	65.5	+	0	ID=1_614;partial=00;start_type=TTG;rbs_motif=AGGAGG;rbs_spacer=5-10bp;gc_cont=0.372;conf=100.00;score=65.54;cscore=52.24;sscore=13.30;rscore=14.74;uscore=2.28;tscore=-3.71;
000000F	Prodigal_v2.6.3	CDS	639554	640294	63.9	+	0	ID=1_615;partial=00;start_type=ATG;rbs_motif=GGxGG;rbs_spacer=5-10bp;gc_cont=0.370;conf=100.00;score=63.91;cscore=52.06;sscore=11.85;rscore=6.17;uscore=3.18;tscore=2.50;
000000F	Prodigal_v2.6.3	CDS	640505	641140	107	+	0	ID=1_616;partial=00;start_type=ATG;rbs_motif=AGGAG;rbs_spacer=5-10bp;gc_cont=0.384;conf=100.00;score=107.02;cscore=91.83;sscore=15.19;rscore=13.15;uscore=0.20;tscore=2.50;
000000F	Prodigal_v2.6.3	CDS	641115	641942	72.4	+	0	ID=1_617;partial=00;start_type=ATG;rbs_motif=AGxAGG/AGGxGG;rbs_spacer=5-10bp;gc_cont=0.406;conf=100.00;score=72.38;cscore=59.56;sscore=12.82;rscore=10.90;uscore=-0.58;tscore=2.50;
000000F	Prodigal_v2.6.3	CDS	642538	643587	129.1	+	0	ID=1_618;partial=00;start_type=ATG;rbs_motif=GGAG/GAGG;rbs_spacer=5-10bp;gc_cont=0.410;conf=100.00;score=129.14;cscore=114.86;sscore=14.27;rscore=8.83;uscore=3.60;tscore=2.50;
000000F	Prodigal_v2.6.3	CDS	643918	644961	119	+	0	ID=1_619;partial=00;start_type=ATG;rbs_motif=GGAG/GAGG;rbs_spacer=5-10bp;gc_cont=0.406;conf=100.00;score=119.04;cscore=106.63;sscore=12.42;rscore=8.83;uscore=1.75;tscore=2.50;
000000F	Prodigal_v2.6.3	CDS	645413	645943	51.3	+	0	ID=1_620;partial=00;start_type=ATG;rbs_motif=AGGAG;rbs_spacer=5-10bp;gc_cont=0.452;conf=100.00;score=51.26;cscore=35.53;sscore=15.73;rscore=13.15;uscore=0.75;tscore=2.50;
000000F	Prodigal_v2.6.3	CDS	645985	646758	67.9	+	0	ID=1_621;partial=00;start_type=TTG;rbs_motif=GGAGG;rbs_spacer=5-10bp;gc_cont=0.373;conf=100.00;score=67.93;cscore=53.54;sscore=14.40;rscore=13.97;uscore=3.31;tscore=-3.71;
000000F	Prodigal_v2.6.3	CDS	647357	648040	41.4	-	0	ID=1_622;partial=00;start_type=TTG;rbs_motif=4Base/6BMM;rbs_spacer=13-15bp;gc_cont=0.360;conf=99.99;score=41.37;cscore=49.31;sscore=-7.94;rscore=-4.68;uscore=1.10;tscore=-3.71;
000000F	Prodigal_v2.6.3	CDS	649649	650179	95.1	+	0	ID=1_623;partial=00;start_type=ATG;rbs_motif=GGAGG;rbs_spacer=5-10bp;gc_cont=0.422;conf=100.00;score=95.15;cscore=77.01;sscore=18.14;rscore=13.97;uscore=1.67;tscore=2.50;
000000F	Prodigal_v2.6.3	CDS	650687	651682	135.7	+	0	ID=1_624;partial=00;start_type=TTG;rbs_motif=GGAG/GAGG;rbs_spacer=5-10bp;gc_cont=0.422;conf=100.00;score=135.71;cscore=127.58;sscore=8.12;rscore=8.83;uscore=3.66;tscore=-3.71;
000000F	Prodigal_v2.6.3	CDS	651948	652742	96.4	+	0	ID=1_625;partial=00;start_type=ATG;rbs_motif=AGGAGG;rbs_spacer=5-10bp;gc_cont=0.429;conf=100.00;score=96.44;cscore=77.09;sscore=19.35;rscore=14.74;uscore=2.77;tscore=2.50;
000000F	Prodigal_v2.6.3	CDS	652746	653555	75.6	+	0	ID=1_626;partial=00;start_type=GTG;rbs_motif=AGGAGG;rbs_spacer=5-10bp;gc_cont=0.411;conf=100.00;score=75.63;cscore=61.74;sscore=13.89;rscore=14.74;uscore=1.88;tscore=-3.97;
000000F	Prodigal_v2.6.3	CDS	653955	654869	96.6	+	0	ID=1_627;partial=00;start_type=ATG;rbs_motif=AGxAGG/AGGxGG;rbs_spacer=5-10bp;gc_cont=0.457;conf=100.00;score=96.64;cscore=78.24;sscore=18.40;rscore=10.90;uscore=5.65;tscore=2.50;
000000F	Prodigal_v2.6.3	CDS	654895	655686	107.5	+	0	ID=1_628;partial=00;start_type=ATG;rbs_motif=GGxGG;rbs_spacer=5-10bp;gc_cont=0.456;conf=100.00;score=107.49;cscore=91.49;sscore=16.00;rscore=6.17;uscore=6.34;tscore=2.50;
000000F	Prodigal_v2.6.3	CDS	655704	657395	247.4	+	0	ID=1_629;partial=00;start_type=ATG;rbs_motif=AGxAGG/AGGxGG;rbs_spacer=5-10bp;gc_cont=0.467;conf=99.99;score=247.37;cscore=232.78;sscore=14.60;rscore=10.90;uscore=0.11;tscore=2.50;
000000F	Prodigal_v2.6.3	CDS	657425	658882	147	+	0	ID=1_630;partial=00;start_type=TTG;rbs_motif=GGAG/GAGG;rbs_spacer=5-10bp;gc_cont=0.438;conf=100.00;score=147.04;cscore=135.19;sscore=11.85;rscore=8.83;uscore=5.78;tscore=-3.71;
000000F	Prodigal_v2.6.3	CDS	658895	659671	125.7	+	0	ID=1_631;partial=00;start_type=ATG;rbs_motif=AGGAG;rbs_spacer=5-10bp;gc_cont=0.394;conf=100.00;score=125.67;cscore=112.06;sscore=13.61;rscore=13.15;uscore=-3.18;tscore=2.50;
000000F	Prodigal_v2.6.3	CDS	659691	661013	164.5	+	0	ID=1_632;partial=00;start_type=ATG;rbs_motif=AGGAGG;rbs_spacer=5-10bp;gc_cont=0.416;conf=100.00;score=164.49;cscore=140.88;sscore=23.61;rscore=14.74;uscore=5.31;tscore=2.50;
000000F	Prodigal_v2.6.3	CDS	661026	661529	53.6	+	0	ID=1_633;partial=00;start_type=ATG;rbs_motif=GGAG/GAGG;rbs_spacer=5-10bp;gc_cont=0.393;conf=100.00;score=53.56;cscore=43.57;sscore=9.99;rscore=8.83;uscore=-2.47;tscore=2.50;
000000F	Prodigal_v2.6.3	CDS	661612	662418	106	+	0	ID=1_634;partial=00;start_type=GTG;rbs_motif=AGxAGG/AGGxGG;rbs_spacer=5-10bp;gc_cont=0.440;conf=100.00;score=106.02;cscore=98.35;sscore=7.67;rscore=10.90;uscore=0.73;tscore=-3.97;
000000F	Prodigal_v2.6.3	CDS	662905	663933	124.1	+	0	ID=1_635;partial=00;start_type=ATG;rbs_motif=AGxAGG/AGGxGG;rbs_spacer=5-10bp;gc_cont=0.423;conf=100.00;score=124.13;cscore=107.19;sscore=16.94;rscore=10.90;uscore=4.19;tscore=2.50;
000000F	Prodigal_v2.6.3	CDS	664196	665212	165.7	+	0	ID=1_636;partial=00;start_type=ATG;rbs_motif=GGAGG;rbs_spacer=5-10bp;gc_cont=0.416;conf=100.00;score=165.70;cscore=147.52;sscore=18.18;rscore=13.97;uscore=2.37;tscore=2.50;
000000F	Prodigal_v2.6.3	CDS	665261	666112	89.5	+	0	ID=1_637;partial=00;start_type=ATG;rbs_motif=GGxGG;rbs_spacer=5-10bp;gc_cont=0.423;conf=100.00;score=89.47;cscore=79.52;sscore=9.95;rscore=6.17;uscore=0.54;tscore=2.50;
000000F	Prodigal_v2.6.3	CDS	666102	666872	62.2	+	0	ID=1_638;partial=00;start_type=ATG;rbs_motif=GGAGG;rbs_spacer=5-10bp;gc_cont=0.403;conf=100.00;score=62.25;cscore=42.30;sscore=19.95;rscore=13.97;uscore=2.26;tscore=2.50;
000000F	Prodigal_v2.6.3	CDS	666940	667686	64.6	+	0	ID=1_639;partial=00;start_type=ATG;rbs_motif=AGxAGG/AGGxGG;rbs_spacer=5-10bp;gc_cont=0.390;conf=100.00;score=64.57;cscore=52.09;sscore=12.48;rscore=10.90;uscore=-0.92;tscore=2.50;
000000F	Prodigal_v2.6.3	CDS	667773	669062	119.8	+	0	ID=1_640;partial=00;start_type=ATG;rbs_motif=GGAGG;rbs_spacer=5-10bp;gc_cont=0.405;conf=100.00;score=119.78;cscore=101.90;sscore=17.87;rscore=13.97;uscore=1.40;tscore=2.50;
000000F	Prodigal_v2.6.3	CDS	669219	670268	165.3	+	0	ID=1_641;partial=00;start_type=ATG;rbs_motif=GGAG/GAGG;rbs_spacer=5-10bp;gc_cont=0.391;conf=100.00;score=165.32;cscore=150.34;sscore=14.97;rscore=8.83;uscore=3.65;tscore=2.50;
000000F	Prodigal_v2.6.3	CDS	670293	671117	104.2	+	0	ID=1_642;partial=00;start_type=ATG;rbs_motif=AGxAGG/AGGxGG;rbs_spacer=5-10bp;gc_cont=0.390;conf=100.00;score=104.16;cscore=91.28;sscore=12.88;rscore=10.90;uscore=-1.53;tscore=2.50;
000000F	Prodigal_v2.6.3	CDS	671119	671943	79.1	+	0	ID=1_643;partial=00;start_type=GTG;rbs_motif=GGxGG;rbs_spacer=5-10bp;gc_cont=0.393;conf=100.00;score=79.13;cscore=75.19;sscore=3.94;rscore=6.17;uscore=0.48;tscore=-3.97;
000000F	Prodigal_v2.6.3	CDS	672036	672275	31.8	+	0	ID=1_644;partial=00;start_type=ATG;rbs_motif=AGGAGG;rbs_spacer=5-10bp;gc_cont=0.417;conf=99.93;score=31.80;cscore=14.83;sscore=16.97;rscore=13.97;uscore=0.63;tscore=2.37;
000000F	Prodigal_v2.6.3	CDS	672320	673501	150.3	+	0	ID=1_645;partial=00;start_type=ATG;rbs_motif=GGAGG;rbs_spacer=5-10bp;gc_cont=0.434;conf=100.00;score=150.31;cscore=131.42;sscore=18.89;rscore=13.97;uscore=1.62;tscore=2.50;
000000F	Prodigal_v2.6.3	CDS	674309	676468	312.9	+	0	ID=1_646;partial=00;start_type=ATG;rbs_motif=AGxAGG/AGGxGG;rbs_spacer=5-10bp;gc_cont=0.382;conf=99.99;score=312.93;cscore=297.44;sscore=15.49;rscore=10.90;uscore=2.74;tscore=2.50;
000000F	Prodigal_v2.6.3	CDS	676542	677195	85.8	-	0	ID=1_647;partial=00;start_type=ATG;rbs_motif=GGAGG;rbs_spacer=5-10bp;gc_cont=0.431;conf=100.00;score=85.82;cscore=67.92;sscore=17.89;rscore=13.97;uscore=0.21;tscore=2.50;
000000F	Prodigal_v2.6.3	CDS	677185	678186	132.1	-	0	ID=1_648;partial=00;start_type=TTG;rbs_motif=AGGAGG;rbs_spacer=5-10bp;gc_cont=0.412;conf=100.00;score=132.09;cscore=118.85;sscore=13.25;rscore=14.74;uscore=1.07;tscore=-3.71;
000000F	Prodigal_v2.6.3	CDS	678198	679010	132.9	-	0	ID=1_649;partial=00;start_type=ATG;rbs_motif=AGGAGG;rbs_spacer=5-10bp;gc_cont=0.390;conf=100.00;score=132.94;cscore=111.60;sscore=21.34;rscore=14.74;uscore=3.07;tscore=2.50;
000000F	Prodigal_v2.6.3	CDS	679032	680408	205.2	-	0	ID=1_650;partial=00;start_type=ATG;rbs_motif=AGGAGG;rbs_spacer=5-10bp;gc_cont=0.425;conf=99.99;score=205.19;cscore=186.73;sscore=18.46;rscore=14.74;uscore=0.32;tscore=2.50;
000000F	Prodigal_v2.6.3	CDS	680443	680712	18.9	-	0	ID=1_651;partial=00;start_type=TTG;rbs_motif=GGAG/GAGG;rbs_spacer=5-10bp;gc_cont=0.344;conf=98.71;score=18.85;cscore=13.87;sscore=4.98;rscore=8.83;uscore=0.52;tscore=-3.71;
000000F	Prodigal_v2.6.3	CDS	681148	681693	68.8	+	0	ID=1_652;partial=00;start_type=TTG;rbs_motif=GGAG/GAGG;rbs_spacer=5-10bp;gc_cont=0.350;conf=100.00;score=68.84;cscore=61.73;sscore=7.11;rscore=8.83;uscore=1.99;tscore=-3.71;
000000F	Prodigal_v2.6.3	CDS	681768	682175	40.5	+	0	ID=1_653;partial=00;start_type=GTG;rbs_motif=GGAGG;rbs_spacer=5-10bp;gc_cont=0.343;conf=99.99;score=40.49;cscore=30.11;sscore=10.38;rscore=13.97;uscore=0.38;tscore=-3.97;
000000F	Prodigal_v2.6.3	CDS	682280	683752	224.1	+	0	ID=1_654;partial=00;start_type=ATG;rbs_motif=AGGAG;rbs_spacer=5-10bp;gc_cont=0.430;conf=99.99;score=224.12;cscore=205.87;sscore=18.25;rscore=13.15;uscore=2.61;tscore=2.50;
000000F	Prodigal_v2.6.3	CDS	683855	684592	147.9	-	0	ID=1_655;partial=00;start_type=ATG;rbs_motif=AGGAG;rbs_spacer=5-10bp;gc_cont=0.371;conf=100.00;score=147.90;cscore=131.44;sscore=16.46;rscore=13.15;uscore=1.47;tscore=2.50;
000000F	Prodigal_v2.6.3	CDS	685077	685229	9	+	0	ID=1_656;partial=00;start_type=ATG;rbs_motif=AGGAGG;rbs_spacer=5-10bp;gc_cont=0.320;conf=88.67;score=8.95;cscore=1.57;sscore=7.38;rscore=8.84;uscore=-2.96;tscore=1.50;
000000F	Prodigal_v2.6.3	CDS	685852	686184	39	+	0	ID=1_657;partial=00;start_type=TTG;rbs_motif=GGAG/GAGG;rbs_spacer=5-10bp;gc_cont=0.351;conf=99.99;score=39.00;cscore=27.70;sscore=11.31;rscore=8.83;uscore=6.84;tscore=-3.71;
000000F	Prodigal_v2.6.3	CDS	686308	687144	30.8	-	0	ID=1_658;partial=00;start_type=ATG;rbs_motif=None;rbs_spacer=None;gc_cont=0.399;conf=99.92;score=30.80;cscore=45.84;sscore=-15.04;rscore=-14.31;uscore=-2.57;tscore=2.50;
000000F	Prodigal_v2.6.3	CDS	687423	687911	77.1	-	0	ID=1_659;partial=00;start_type=ATG;rbs_motif=AGGAGG;rbs_spacer=5-10bp;gc_cont=0.327;conf=100.00;score=77.05;cscore=57.27;sscore=19.78;rscore=14.74;uscore=1.42;tscore=2.50;
000000F	Prodigal_v2.6.3	CDS	687925	688479	65.7	-	0	ID=1_660;partial=00;start_type=ATG;rbs_motif=None;rbs_spacer=None;gc_cont=0.360;conf=100.00;score=65.67;cscore=59.98;sscore=5.69;rscore=-14.31;uscore=1.90;tscore=2.50;
000000F	Prodigal_v2.6.3	CDS	688476	689120	71.5	-	0	ID=1_661;partial=00;start_type=ATG;rbs_motif=GGAGG;rbs_spacer=5-10bp;gc_cont=0.386;conf=100.00;score=71.53;cscore=56.64;sscore=14.89;rscore=13.97;uscore=-0.93;tscore=2.50;
000000F	Prodigal_v2.6.3	CDS	689520	690830	211.4	+	0	ID=1_662;partial=00;start_type=ATG;rbs_motif=AGxAGG/AGGxGG;rbs_spacer=5-10bp;gc_cont=0.452;conf=99.99;score=211.41;cscore=193.78;sscore=17.64;rscore=10.90;uscore=4.24;tscore=2.50;
000000F	Prodigal_v2.6.3	CDS	690852	692249	241.1	+	0	ID=1_663;partial=00;start_type=ATG;rbs_motif=AGxAGG/AGGxGG;rbs_spacer=11-12bp;gc_cont=0.436;conf=99.99;score=241.08;cscore=225.12;sscore=15.95;rscore=7.18;uscore=5.24;tscore=2.50;
000000F	Prodigal_v2.6.3	CDS	692399	692680	40.7	+	0	ID=1_664;partial=00;start_type=ATG;rbs_motif=GGAGG;rbs_spacer=5-10bp;gc_cont=0.365;conf=99.99;score=40.73;cscore=18.97;sscore=21.76;rscore=13.97;uscore=5.29;tscore=2.50;
000000F	Prodigal_v2.6.3	CDS	692751	694466	239.6	-	0	ID=1_665;partial=00;start_type=TTG;rbs_motif=AGGAGG;rbs_spacer=5-10bp;gc_cont=0.438;conf=99.99;score=239.57;cscore=226.61;sscore=12.96;rscore=14.74;uscore=0.80;tscore=-3.71;
000000F	Prodigal_v2.6.3	CDS	694480	694947	79.9	-	0	ID=1_666;partial=00;start_type=ATG;rbs_motif=AGGAGG;rbs_spacer=5-10bp;gc_cont=0.404;conf=100.00;score=79.94;cscore=62.63;sscore=17.32;rscore=14.74;uscore=-1.06;tscore=2.50;
000000F	Prodigal_v2.6.3	CDS	694960	695115	18.7	-	0	ID=1_667;partial=00;start_type=ATG;rbs_motif=GGAGG;rbs_spacer=5-10bp;gc_cont=0.378;conf=98.65;score=18.67;cscore=7.59;sscore=11.07;rscore=8.55;uscore=1.00;tscore=1.53;
000000F	Prodigal_v2.6.3	CDS	695276	695965	76	-	0	ID=1_668;partial=00;start_type=TTG;rbs_motif=AGGAGG;rbs_spacer=5-10bp;gc_cont=0.370;conf=100.00;score=75.97;cscore=64.58;sscore=11.39;rscore=14.74;uscore=1.02;tscore=-3.71;
000000F	Prodigal_v2.6.3	CDS	696182	696856	77.4	+	0	ID=1_669;partial=00;start_type=ATG;rbs_motif=AGGAGG;rbs_spacer=5-10bp;gc_cont=0.422;conf=100.00;score=77.43;cscore=57.93;sscore=19.50;rscore=14.74;uscore=2.26;tscore=2.50;
000000F	Prodigal_v2.6.3	CDS	696924	697244	34.3	-	0	ID=1_670;partial=00;start_type=GTG;rbs_motif=AGGA;rbs_spacer=5-10bp;gc_cont=0.318;conf=99.96;score=34.27;cscore=33.57;sscore=0.70;rscore=5.61;uscore=-2.13;tscore=-3.97;
000000F	Prodigal_v2.6.3	CDS	697231	698481	138.1	-	0	ID=1_671;partial=00;start_type=ATG;rbs_motif=GGAGG;rbs_spacer=5-10bp;gc_cont=0.338;conf=100.00;score=138.15;cscore=117.98;sscore=20.17;rscore=13.97;uscore=4.35;tscore=2.50;
000000F	Prodigal_v2.6.3	CDS	698763	699689	127.6	+	0	ID=1_672;partial=00;start_type=ATG;rbs_motif=AGGA;rbs_spacer=5-10bp;gc_cont=0.382;conf=100.00;score=127.63;cscore=118.07;sscore=9.56;rscore=5.61;uscore=1.46;tscore=2.50;
000000F	Prodigal_v2.6.3	CDS	699928	701160	154.6	+	0	ID=1_673;partial=00;start_type=ATG;rbs_motif=GGA/GAG/AGG;rbs_spacer=5-10bp;gc_cont=0.448;conf=100.00;score=154.62;cscore=153.07;sscore=1.55;rscore=-0.64;uscore=0.35;tscore=2.50;
000000F	Prodigal_v2.6.3	CDS	701188	701748	71.8	+	0	ID=1_674;partial=00;start_type=ATG;rbs_motif=GGA/GAG/AGG;rbs_spacer=11-12bp;gc_cont=0.367;conf=100.00;score=71.77;cscore=65.10;sscore=6.67;rscore=-1.25;uscore=4.45;tscore=2.50;
000000F	Prodigal_v2.6.3	CDS	701796	702851	135.5	+	0	ID=1_675;partial=00;start_type=TTG;rbs_motif=GGA/GAG/AGG;rbs_spacer=11-12bp;gc_cont=0.399;conf=100.00;score=135.53;cscore=138.18;sscore=-2.65;rscore=-1.25;uscore=1.55;tscore=-3.71;
000000F	Prodigal_v2.6.3	CDS	702851	703585	93.5	+	0	ID=1_676;partial=00;start_type=ATG;rbs_motif=4Base/6BMM;rbs_spacer=13-15bp;gc_cont=0.433;conf=100.00;score=93.47;cscore=89.18;sscore=4.30;rscore=-4.68;uscore=0.52;tscore=2.50;
000000F	Prodigal_v2.6.3	CDS	703602	704600	182.2	+	0	ID=1_677;partial=00;start_type=GTG;rbs_motif=AGxAGG/AGGxGG;rbs_spacer=5-10bp;gc_cont=0.433;conf=99.99;score=182.20;cscore=169.92;sscore=12.28;rscore=10.90;uscore=4.24;tscore=-3.97;
000000F	Prodigal_v2.6.3	CDS	704899	705669	118	+	0	ID=1_678;partial=00;start_type=ATG;rbs_motif=AGGAGG;rbs_spacer=5-10bp;gc_cont=0.403;conf=100.00;score=118.04;cscore=101.61;sscore=16.43;rscore=14.74;uscore=-0.16;tscore=2.50;
000000F	Prodigal_v2.6.3	CDS	705690	707291	208.7	+	0	ID=1_679;partial=00;start_type=ATG;rbs_motif=AGxAGG/AGGxGG;rbs_spacer=5-10bp;gc_cont=0.403;conf=99.99;score=208.67;cscore=196.30;sscore=12.37;rscore=10.90;uscore=-2.08;tscore=2.50;
000000F	Prodigal_v2.6.3	CDS	707321	708499	192.4	+	0	ID=1_680;partial=00;start_type=ATG;rbs_motif=GGAG/GAGG;rbs_spacer=5-10bp;gc_cont=0.422;conf=99.99;score=192.39;cscore=173.70;sscore=18.69;rscore=8.83;uscore=6.41;tscore=2.50;
000000F	Prodigal_v2.6.3	CDS	708528	709292	132.8	+	0	ID=1_681;partial=00;start_type=ATG;rbs_motif=GGAG/GAGG;rbs_spacer=5-10bp;gc_cont=0.434;conf=100.00;score=132.85;cscore=116.14;sscore=16.70;rscore=8.83;uscore=4.41;tscore=2.50;
000000F	Prodigal_v2.6.3	CDS	709308	709757	67.5	+	0	ID=1_682;partial=00;start_type=ATG;rbs_motif=AGGAGG;rbs_spacer=5-10bp;gc_cont=0.418;conf=100.00;score=67.46;cscore=48.76;sscore=18.71;rscore=14.74;uscore=0.37;tscore=2.50;
000000F	Prodigal_v2.6.3	CDS	709754	710155	66.7	+	0	ID=1_683;partial=00;start_type=ATG;rbs_motif=GGA/GAG/AGG;rbs_spacer=5-10bp;gc_cont=0.386;conf=100.00;score=66.71;cscore=62.08;sscore=4.63;rscore=-0.64;uscore=0.84;tscore=2.50;
000000F	Prodigal_v2.6.3	CDS	710189	711361	214.3	+	0	ID=1_684;partial=00;start_type=ATG;rbs_motif=GGxGG;rbs_spacer=5-10bp;gc_cont=0.462;conf=99.99;score=214.28;cscore=200.65;sscore=13.63;rscore=6.17;uscore=4.06;tscore=2.50;
000000F	Prodigal_v2.6.3	CDS	711380	711793	50.4	+	0	ID=1_685;partial=00;start_type=GTG;rbs_motif=AGGAGG;rbs_spacer=5-10bp;gc_cont=0.415;conf=100.00;score=50.43;cscore=39.88;sscore=10.55;rscore=14.74;uscore=-1.30;tscore=-3.97;
000000F	Prodigal_v2.6.3	CDS	711790	712938	212.8	+	0	ID=1_686;partial=00;start_type=ATG;rbs_motif=AGGAG;rbs_spacer=5-10bp;gc_cont=0.424;conf=99.99;score=212.76;cscore=194.90;sscore=17.86;rscore=13.15;uscore=0.92;tscore=2.50;
000000F	Prodigal_v2.6.3	CDS	712954	714156	175.9	+	0	ID=1_687;partial=00;start_type=TTG;rbs_motif=GGAG/GAGG;rbs_spacer=5-10bp;gc_cont=0.462;conf=100.00;score=175.94;cscore=165.62;sscore=10.32;rscore=8.83;uscore=4.10;tscore=-3.71;
000000F	Prodigal_v2.6.3	CDS	714201	715064	127	+	0	ID=1_688;partial=00;start_type=ATG;rbs_motif=AGxAGG/AGGxGG;rbs_spacer=5-10bp;gc_cont=0.413;conf=100.00;score=126.98;cscore=116.24;sscore=10.74;rscore=10.90;uscore=-3.45;tscore=2.50;
000000F	Prodigal_v2.6.3	CDS	715064	716092	119.4	+	0	ID=1_689;partial=00;start_type=ATG;rbs_motif=AGGAGG;rbs_spacer=5-10bp;gc_cont=0.409;conf=100.00;score=119.39;cscore=100.87;sscore=18.52;rscore=14.74;uscore=-3.56;tscore=2.50;
000000F	Prodigal_v2.6.3	CDS	716092	716859	125.2	+	0	ID=1_690;partial=00;start_type=ATG;rbs_motif=GGAGG;rbs_spacer=5-10bp;gc_cont=0.428;conf=100.00;score=125.22;cscore=107.47;sscore=17.75;rscore=13.97;uscore=-0.11;tscore=2.50;
000000F	Prodigal_v2.6.3	CDS	716852	717559	104.7	+	0	ID=1_691;partial=00;start_type=GTG;rbs_motif=AGGAGG;rbs_spacer=5-10bp;gc_cont=0.434;conf=100.00;score=104.69;cscore=95.42;sscore=9.27;rscore=14.74;uscore=-2.75;tscore=-3.97;
000000F	Prodigal_v2.6.3	CDS	717622	718812	203.3	+	0	ID=1_692;partial=00;start_type=ATG;rbs_motif=AGxAGG/AGGxGG;rbs_spacer=5-10bp;gc_cont=0.426;conf=99.99;score=203.27;cscore=187.96;sscore=15.31;rscore=10.90;uscore=1.91;tscore=2.50;
000000F	Prodigal_v2.6.3	CDS	718999	719649	85.4	+	0	ID=1_693;partial=00;start_type=ATG;rbs_motif=AGxAGG/AGGxGG;rbs_spacer=5-10bp;gc_cont=0.352;conf=100.00;score=85.42;cscore=69.38;sscore=16.04;rscore=10.90;uscore=3.29;tscore=2.50;
000000F	Prodigal_v2.6.3	CDS	719842	721431	233.4	+	0	ID=1_694;partial=00;start_type=ATG;rbs_motif=AGGAG/GGAGG;rbs_spacer=11-12bp;gc_cont=0.413;conf=99.99;score=233.39;cscore=219.98;sscore=13.41;rscore=10.40;uscore=1.17;tscore=2.50;
000000F	Prodigal_v2.6.3	CDS	721424	722140	85.6	+	0	ID=1_695;partial=00;start_type=ATG;rbs_motif=AGxAGG/AGGxGG;rbs_spacer=5-10bp;gc_cont=0.403;conf=100.00;score=85.64;cscore=69.77;sscore=15.87;rscore=10.90;uscore=1.22;tscore=2.50;
000000F	Prodigal_v2.6.3	CDS	722279	723943	234.1	+	0	ID=1_696;partial=00;start_type=TTG;rbs_motif=AGxAGG/AGGxGG;rbs_spacer=5-10bp;gc_cont=0.422;conf=99.99;score=234.09;cscore=227.58;sscore=6.51;rscore=10.90;uscore=-0.68;tscore=-3.71;
000000F	Prodigal_v2.6.3	CDS	724929	725810	163.4	+	0	ID=1_697;partial=00;start_type=ATG;rbs_motif=AGxAGG/AGGxGG;rbs_spacer=5-10bp;gc_cont=0.405;conf=100.00;score=163.38;cscore=150.83;sscore=12.55;rscore=10.90;uscore=-0.20;tscore=2.50;
000000F	Prodigal_v2.6.3	CDS	725884	726546	46.6	+	0	ID=1_698;partial=00;start_type=ATG;rbs_motif=GGA/GAG/AGG;rbs_spacer=5-10bp;gc_cont=0.406;conf=100.00;score=46.64;cscore=44.96;sscore=1.67;rscore=-0.64;uscore=-0.18;tscore=2.50;
000000F	Prodigal_v2.6.3	CDS	726543	727232	71.5	+	0	ID=1_699;partial=00;start_type=GTG;rbs_motif=AGGAG;rbs_spacer=5-10bp;gc_cont=0.384;conf=100.00;score=71.46;cscore=59.43;sscore=12.03;rscore=13.15;uscore=1.55;tscore=-3.97;
000000F	Prodigal_v2.6.3	CDS	727248	728036	130.5	+	0	ID=1_700;partial=00;start_type=ATG;rbs_motif=AGGAG/GGAGG;rbs_spacer=11-12bp;gc_cont=0.430;conf=100.00;score=130.47;cscore=112.81;sscore=17.67;rscore=10.40;uscore=3.67;tscore=2.50;
000000F	Prodigal_v2.6.3	CDS	728274	729710	160.4	+	0	ID=1_701;partial=00;start_type=ATG;rbs_motif=GGAG/GAGG;rbs_spacer=5-10bp;gc_cont=0.469;conf=100.00;score=160.36;cscore=147.76;sscore=12.59;rscore=8.83;uscore=1.93;tscore=2.50;
000000F	Prodigal_v2.6.3	CDS	729943	730140	25.1	+	0	ID=1_702;partial=00;start_type=ATG;rbs_motif=GGAGG;rbs_spacer=5-10bp;gc_cont=0.439;conf=99.69;score=25.12;cscore=10.46;sscore=14.65;rscore=10.90;uscore=2.46;tscore=1.95;
000000F	Prodigal_v2.6.3	CDS	730144	730590	51.6	+	0	ID=1_703;partial=00;start_type=ATG;rbs_motif=GGAGG;rbs_spacer=5-10bp;gc_cont=0.371;conf=100.00;score=51.65;cscore=35.63;sscore=16.02;rscore=13.97;uscore=-1.69;tscore=2.50;
000000F	Prodigal_v2.6.3	CDS	730590	730745	1.8	+	0	ID=1_704;partial=00;start_type=ATG;rbs_motif=None;rbs_spacer=None;gc_cont=0.346;conf=59.94;score=1.75;cscore=-0.56;sscore=2.31;rscore=-23.39;uscore=-0.29;tscore=1.53;
000000F	Prodigal_v2.6.3	CDS	730791	732032	167.3	+	0	ID=1_705;partial=00;start_type=ATG;rbs_motif=AGGAG;rbs_spacer=5-10bp;gc_cont=0.372;conf=100.00;score=167.28;cscore=155.15;sscore=12.13;rscore=13.15;uscore=-4.30;tscore=2.50;
000000F	Prodigal_v2.6.3	CDS	732119	733423	150	+	0	ID=1_706;partial=00;start_type=TTG;rbs_motif=AGxAGG/AGGxGG;rbs_spacer=5-10bp;gc_cont=0.473;conf=100.00;score=149.95;cscore=141.09;sscore=8.87;rscore=10.90;uscore=1.67;tscore=-3.71;
000000F	Prodigal_v2.6.3	CDS	733975	734526	67	+	0	ID=1_707;partial=00;start_type=GTG;rbs_motif=AGGA;rbs_spacer=5-10bp;gc_cont=0.355;conf=100.00;score=66.99;cscore=61.67;sscore=5.32;rscore=5.61;uscore=4.33;tscore=-3.97;
000000F	Prodigal_v2.6.3	CDS	734550	734876	19	+	0	ID=1_708;partial=00;start_type=TTG;rbs_motif=GGAG/GAGG;rbs_spacer=5-10bp;gc_cont=0.391;conf=98.76;score=19.03;cscore=8.50;sscore=10.53;rscore=8.83;uscore=4.39;tscore=-3.71;
000000F	Prodigal_v2.6.3	CDS	735161	735691	40.6	+	0	ID=1_709;partial=00;start_type=ATG;rbs_motif=GGA/GAG/AGG;rbs_spacer=5-10bp;gc_cont=0.309;conf=99.99;score=40.56;cscore=39.04;sscore=1.52;rscore=-0.64;uscore=0.32;tscore=2.50;
000000F	Prodigal_v2.6.3	CDS	735841	736425	82.8	+	0	ID=1_710;partial=00;start_type=TTG;rbs_motif=AGGAG;rbs_spacer=5-10bp;gc_cont=0.424;conf=100.00;score=82.83;cscore=72.73;sscore=10.10;rscore=13.15;uscore=0.66;tscore=-3.71;
000000F	Prodigal_v2.6.3	CDS	736610	737176	56.7	+	0	ID=1_711;partial=00;start_type=ATG;rbs_motif=GGA/GAG/AGG;rbs_spacer=5-10bp;gc_cont=0.409;conf=100.00;score=56.72;cscore=52.38;sscore=4.34;rscore=-0.64;uscore=3.14;tscore=2.50;
000000F	Prodigal_v2.6.3	CDS	737358	737777	12.3	+	0	ID=1_712;partial=00;start_type=TTG;rbs_motif=AGxAG;rbs_spacer=5-10bp;gc_cont=0.345;conf=94.35;score=12.25;cscore=24.52;sscore=-12.26;rscore=-8.73;uscore=0.82;tscore=-3.71;
000000F	Prodigal_v2.6.3	CDS	737834	740683	210.5	+	0	ID=1_713;partial=00;start_type=ATG;rbs_motif=None;rbs_spacer=None;gc_cont=0.285;conf=99.99;score=210.50;cscore=217.43;sscore=-6.93;rscore=-14.31;uscore=4.22;tscore=2.50;
000000F	Prodigal_v2.6.3	CDS	741052	741390	23.5	+	0	ID=1_714;partial=00;start_type=ATG;rbs_motif=AGGAGG;rbs_spacer=11-12bp;gc_cont=0.322;conf=99.55;score=23.46;cscore=6.35;sscore=17.12;rscore=13.50;uscore=1.78;tscore=2.50;
000000F	Prodigal_v2.6.3	CDS	742020	742808	45.7	+	0	ID=1_715;partial=00;start_type=ATG;rbs_motif=GGA/GAG/AGG;rbs_spacer=5-10bp;gc_cont=0.387;conf=100.00;score=45.74;cscore=40.79;sscore=4.95;rscore=-0.64;uscore=3.75;tscore=2.50;
000000F	Prodigal_v2.6.3	CDS	742809	744095	151.4	+	0	ID=1_716;partial=00;start_type=ATG;rbs_motif=AGxAGG/AGGxGG;rbs_spacer=5-10bp;gc_cont=0.422;conf=100.00;score=151.41;cscore=135.74;sscore=15.67;rscore=10.90;uscore=0.99;tscore=2.50;
000000F	Prodigal_v2.6.3	CDS	744083	744568	53.1	+	0	ID=1_717;partial=00;start_type=ATG;rbs_motif=AGGA;rbs_spacer=5-10bp;gc_cont=0.414;conf=100.00;score=53.10;cscore=42.25;sscore=10.85;rscore=5.61;uscore=1.55;tscore=2.50;
000000F	Prodigal_v2.6.3	CDS	746043	747119	109.7	+	0	ID=1_718;partial=00;start_type=ATG;rbs_motif=None;rbs_spacer=None;gc_cont=0.344;conf=100.00;score=109.68;cscore=118.14;sscore=-8.46;rscore=-14.31;uscore=4.01;tscore=2.50;
000000F	Prodigal_v2.6.3	CDS	747372	747974	51.7	+	0	ID=1_719;partial=00;start_type=ATG;rbs_motif=GGA/GAG/AGG;rbs_spacer=5-10bp;gc_cont=0.370;conf=100.00;score=51.68;cscore=48.81;sscore=2.87;rscore=-0.64;uscore=1.67;tscore=2.50;
000000F	Prodigal_v2.6.3	CDS	748342	748698	12.3	+	0	ID=1_720;partial=00;start_type=ATG;rbs_motif=GGA/GAG/AGG;rbs_spacer=11-12bp;gc_cont=0.381;conf=94.44;score=12.32;cscore=12.50;sscore=-0.19;rscore=-1.25;uscore=-0.78;tscore=2.50;
000000F	Prodigal_v2.6.3	CDS	748695	749162	8.9	-	0	ID=1_721;partial=00;start_type=TTG;rbs_motif=AGGA;rbs_spacer=5-10bp;gc_cont=0.376;conf=88.53;score=8.89;cscore=5.19;sscore=3.70;rscore=5.61;uscore=2.46;tscore=-3.71;
000000F	Prodigal_v2.6.3	CDS	749571	749774	0	+	0	ID=1_722;partial=00;start_type=TTG;rbs_motif=AGxAGG/AGGxGG;rbs_spacer=5-10bp;gc_cont=0.363;conf=50.18;score=0.03;cscore=-5.02;sscore=5.06;rscore=8.77;uscore=1.40;tscore=-4.61;
000000F	Prodigal_v2.6.3	CDS	749882	752605	280.1	+	0	ID=1_723;partial=00;start_type=ATG;rbs_motif=AGxAGG/AGGxGG;rbs_spacer=5-10bp;gc_cont=0.366;conf=99.99;score=280.08;cscore=260.90;sscore=19.18;rscore=10.90;uscore=5.78;tscore=2.50;
000000F	Prodigal_v2.6.3	CDS	752578	752844	21.5	-	0	ID=1_724;partial=00;start_type=ATG;rbs_motif=AGGAG;rbs_spacer=5-10bp;gc_cont=0.345;conf=99.29;score=21.52;cscore=0.49;sscore=21.03;rscore=13.15;uscore=6.04;tscore=2.50;
000000F	Prodigal_v2.6.3	CDS	753200	755119	110.8	+	0	ID=1_725;partial=00;start_type=ATG;rbs_motif=GGA/GAG/AGG;rbs_spacer=5-10bp;gc_cont=0.364;conf=100.00;score=110.75;cscore=103.57;sscore=7.18;rscore=-0.64;uscore=5.33;tscore=2.50;
000000F	Prodigal_v2.6.3	CDS	755989	758196	288.8	+	0	ID=1_726;partial=00;start_type=ATG;rbs_motif=AGGAG;rbs_spacer=5-10bp;gc_cont=0.362;conf=99.99;score=288.84;cscore=270.48;sscore=18.36;rscore=13.15;uscore=3.37;tscore=2.50;
000000F	Prodigal_v2.6.3	CDS	758193	759563	185.5	+	0	ID=1_727;partial=00;start_type=ATG;rbs_motif=AGxAGG/AGGxGG;rbs_spacer=5-10bp;gc_cont=0.350;conf=99.99;score=185.53;cscore=168.80;sscore=16.73;rscore=10.90;uscore=2.04;tscore=2.50;
000000F	Prodigal_v2.6.3	CDS	759544	764727	717.7	+	0	ID=1_728;partial=00;start_type=ATG;rbs_motif=GGAG/GAGG;rbs_spacer=5-10bp;gc_cont=0.361;conf=99.99;score=717.74;cscore=701.46;sscore=16.28;rscore=8.83;uscore=4.96;tscore=2.50;
000000F	Prodigal_v2.6.3	CDS	765284	766897	203.9	+	0	ID=1_729;partial=00;start_type=ATG;rbs_motif=AGxAGG/AGGxGG;rbs_spacer=5-10bp;gc_cont=0.410;conf=99.99;score=203.93;cscore=192.98;sscore=10.95;rscore=10.90;uscore=-1.79;tscore=2.50;
000000F	Prodigal_v2.6.3	CDS	767080	767748	58.6	+	0	ID=1_730;partial=00;start_type=TTG;rbs_motif=None;rbs_spacer=None;gc_cont=0.380;conf=100.00;score=58.63;cscore=77.77;sscore=-19.14;rscore=-14.31;uscore=-0.46;tscore=-3.71;
000000F	Prodigal_v2.6.3	CDS	767764	768912	170	+	0	ID=1_731;partial=00;start_type=ATG;rbs_motif=AGxAGG/AGGxGG;rbs_spacer=5-10bp;gc_cont=0.414;conf=100.00;score=170.02;cscore=153.44;sscore=16.58;rscore=10.90;uscore=2.07;tscore=2.50;
000000F	Prodigal_v2.6.3	CDS	768914	769492	101.9	+	0	ID=1_732;partial=00;start_type=ATG;rbs_motif=AGxAGG/AGGxGG;rbs_spacer=5-10bp;gc_cont=0.440;conf=100.00;score=101.92;cscore=84.63;sscore=17.30;rscore=10.90;uscore=2.63;tscore=2.50;
000000F	Prodigal_v2.6.3	CDS	769492	770304	99.5	+	0	ID=1_733;partial=00;start_type=ATG;rbs_motif=3Base/5BMM;rbs_spacer=13-15bp;gc_cont=0.418;conf=100.00;score=99.47;cscore=95.69;sscore=3.78;rscore=-9.96;uscore=-1.02;tscore=2.50;
000000F	Prodigal_v2.6.3	CDS	770309	771805	216.9	+	0	ID=1_734;partial=00;start_type=TTG;rbs_motif=GGAG/GAGG;rbs_spacer=5-10bp;gc_cont=0.426;conf=99.99;score=216.89;cscore=209.02;sscore=7.87;rscore=8.83;uscore=1.52;tscore=-3.71;
000000F	Prodigal_v2.6.3	CDS	771836	772138	21.8	+	0	ID=1_735;partial=00;start_type=GTG;rbs_motif=GGAG/GAGG;rbs_spacer=5-10bp;gc_cont=0.320;conf=99.34;score=21.83;cscore=13.34;sscore=8.48;rscore=8.83;uscore=2.68;tscore=-3.97;
000000F	Prodigal_v2.6.3	CDS	772163	773608	230	+	0	ID=1_736;partial=00;start_type=ATG;rbs_motif=AGxAGG/AGGxGG;rbs_spacer=5-10bp;gc_cont=0.423;conf=99.99;score=230.00;cscore=213.66;sscore=16.35;rscore=10.90;uscore=1.94;tscore=2.50;
000000F	Prodigal_v2.6.3	CDS	773620	773886	60.1	+	0	ID=1_737;partial=00;start_type=ATG;rbs_motif=AGGAGG;rbs_spacer=5-10bp;gc_cont=0.449;conf=100.00;score=60.13;cscore=43.80;sscore=16.32;rscore=14.74;uscore=-2.06;tscore=2.50;
000000F	Prodigal_v2.6.3	CDS	773968	774633	103.3	+	0	ID=1_738;partial=00;start_type=ATG;rbs_motif=GGAGG;rbs_spacer=5-10bp;gc_cont=0.383;conf=100.00;score=103.32;cscore=84.96;sscore=18.37;rscore=13.97;uscore=1.90;tscore=2.50;
000000F	Prodigal_v2.6.3	CDS	774700	776142	181.2	+	0	ID=1_739;partial=00;start_type=ATG;rbs_motif=GGA/GAG/AGG;rbs_spacer=5-10bp;gc_cont=0.412;conf=99.99;score=181.16;cscore=177.23;sscore=3.92;rscore=-0.64;uscore=2.07;tscore=2.50;
000000F	Prodigal_v2.6.3	CDS	776216	776731	74.3	+	0	ID=1_740;partial=00;start_type=ATG;rbs_motif=AGGAG;rbs_spacer=5-10bp;gc_cont=0.382;conf=100.00;score=74.27;cscore=54.10;sscore=20.17;rscore=13.15;uscore=4.53;tscore=2.50;
000000F	Prodigal_v2.6.3	CDS	777010	778389	213.9	+	0	ID=1_741;partial=00;start_type=ATG;rbs_motif=AGGAGG;rbs_spacer=11-12bp;gc_cont=0.442;conf=99.99;score=213.86;cscore=196.18;sscore=17.68;rscore=13.50;uscore=2.34;tscore=2.50;
000000F	Prodigal_v2.6.3	CDS	778633	780393	240.1	-	0	ID=1_742;partial=00;start_type=TTG;rbs_motif=AGGAGG;rbs_spacer=5-10bp;gc_cont=0.446;conf=99.99;score=240.12;cscore=225.80;sscore=14.32;rscore=14.74;uscore=3.94;tscore=-3.71;
000000F	Prodigal_v2.6.3	CDS	781197	782615	196.3	+	0	ID=1_743;partial=00;start_type=ATG;rbs_motif=GGA/GAG/AGG;rbs_spacer=5-10bp;gc_cont=0.419;conf=99.99;score=196.34;cscore=192.71;sscore=3.63;rscore=-0.64;uscore=1.78;tscore=2.50;
000000F	Prodigal_v2.6.3	CDS	782608	783900	120	+	0	ID=1_744;partial=00;start_type=ATG;rbs_motif=GGA/GAG/AGG;rbs_spacer=5-10bp;gc_cont=0.375;conf=100.00;score=120.00;cscore=118.41;sscore=1.59;rscore=-0.64;uscore=-1.51;tscore=2.50;
000000F	Prodigal_v2.6.3	CDS	784013	785227	180.5	-	0	ID=1_745;partial=00;start_type=ATG;rbs_motif=GGAG/GAGG;rbs_spacer=5-10bp;gc_cont=0.409;conf=99.99;score=180.52;cscore=167.32;sscore=13.21;rscore=8.83;uscore=1.89;tscore=2.50;
000000F	Prodigal_v2.6.3	CDS	785357	786313	146.8	-	0	ID=1_746;partial=00;start_type=ATG;rbs_motif=AGGA/GGAG/GAGG;rbs_spacer=11-12bp;gc_cont=0.432;conf=100.00;score=146.77;cscore=140.04;sscore=6.73;rscore=2.20;uscore=2.69;tscore=2.50;
000000F	Prodigal_v2.6.3	CDS	786700	787650	67.1	-	0	ID=1_747;partial=00;start_type=TTG;rbs_motif=AGGAG;rbs_spacer=5-10bp;gc_cont=0.366;conf=100.00;score=67.11;cscore=57.96;sscore=9.16;rscore=13.15;uscore=0.37;tscore=-3.71;
000000F	Prodigal_v2.6.3	CDS	788004	789335	158.9	-	0	ID=1_748;partial=00;start_type=ATG;rbs_motif=GGAG/GAGG;rbs_spacer=5-10bp;gc_cont=0.431;conf=100.00;score=158.88;cscore=148.67;sscore=10.20;rscore=8.83;uscore=-0.47;tscore=2.50;
000000F	Prodigal_v2.6.3	CDS	789623	792619	407.4	-	0	ID=1_749;partial=00;start_type=TTG;rbs_motif=GGA/GAG/AGG;rbs_spacer=5-10bp;gc_cont=0.421;conf=99.99;score=407.37;cscore=408.39;sscore=-1.02;rscore=-0.64;uscore=3.98;tscore=-3.71;
000000F	Prodigal_v2.6.3	CDS	792976	793785	64.6	+	0	ID=1_750;partial=00;start_type=ATG;rbs_motif=GGxGG;rbs_spacer=5-10bp;gc_cont=0.415;conf=100.00;score=64.64;cscore=52.11;sscore=12.53;rscore=6.17;uscore=3.87;tscore=2.50;
000000F	Prodigal_v2.6.3	CDS	793782	795041	131.3	+	0	ID=1_751;partial=00;start_type=ATG;rbs_motif=AGxAGG/AGGxGG;rbs_spacer=5-10bp;gc_cont=0.429;conf=100.00;score=131.28;cscore=116.59;sscore=14.69;rscore=10.90;uscore=-0.40;tscore=2.50;
000000F	Prodigal_v2.6.3	CDS	795007	795462	53.7	+	0	ID=1_752;partial=00;start_type=ATG;rbs_motif=GGAGG;rbs_spacer=5-10bp;gc_cont=0.428;conf=100.00;score=53.66;cscore=39.20;sscore=14.46;rscore=13.97;uscore=-2.00;tscore=2.50;
000000F	Prodigal_v2.6.3	CDS	795641	796147	16.3	-	0	ID=1_753;partial=00;start_type=TTG;rbs_motif=None;rbs_spacer=None;gc_cont=0.373;conf=97.70;score=16.31;cscore=39.52;sscore=-23.21;rscore=-14.31;uscore=-4.54;tscore=-3.71;
000000F	Prodigal_v2.6.3	CDS	796345	796845	31.1	+	0	ID=1_754;partial=00;start_type=ATG;rbs_motif=AGGA/GGAG/GAGG;rbs_spacer=11-12bp;gc_cont=0.425;conf=99.92;score=31.08;cscore=22.90;sscore=8.17;rscore=2.20;uscore=3.48;tscore=2.50;
000000F	Prodigal_v2.6.3	CDS	797605	797823	18.9	+	0	ID=1_755;partial=00;start_type=ATG;rbs_motif=AGxAGG/AGGxGG;rbs_spacer=5-10bp;gc_cont=0.406;conf=98.71;score=18.87;cscore=9.46;sscore=9.42;rscore=9.42;uscore=-1.51;tscore=2.16;
000000F	Prodigal_v2.6.3	CDS	797823	799334	149.2	+	0	ID=1_756;partial=00;start_type=ATG;rbs_motif=GGA/GAG/AGG;rbs_spacer=11-12bp;gc_cont=0.468;conf=100.00;score=149.23;cscore=145.45;sscore=3.78;rscore=-1.25;uscore=-0.09;tscore=2.50;
000000F	Prodigal_v2.6.3	CDS	799367	800986	189.6	+	0	ID=1_757;partial=00;start_type=GTG;rbs_motif=GGA/GAG/AGG;rbs_spacer=5-10bp;gc_cont=0.483;conf=99.99;score=189.56;cscore=193.55;sscore=-3.99;rscore=-0.64;uscore=-0.31;tscore=-3.97;
000000F	Prodigal_v2.6.3	CDS	800983	802029	77.9	+	0	ID=1_758;partial=00;start_type=ATG;rbs_motif=GGA/GAG/AGG;rbs_spacer=11-12bp;gc_cont=0.455;conf=100.00;score=77.91;cscore=74.12;sscore=3.79;rscore=-1.25;uscore=-1.15;tscore=2.50;
000000F	Prodigal_v2.6.3	CDS	802129	803403	135.5	+	0	ID=1_759;partial=00;start_type=GTG;rbs_motif=GGxGG;rbs_spacer=5-10bp;gc_cont=0.463;conf=100.00;score=135.51;cscore=130.91;sscore=4.61;rscore=6.17;uscore=2.41;tscore=-3.97;
000000F	Prodigal_v2.6.3	CDS	803690	804841	134.8	-	0	ID=1_760;partial=00;start_type=ATG;rbs_motif=AGGAG;rbs_spacer=5-10bp;gc_cont=0.362;conf=100.00;score=134.78;cscore=115.87;sscore=18.91;rscore=13.15;uscore=3.92;tscore=2.50;
000000F	Prodigal_v2.6.3	CDS	805293	806297	189.4	+	0	ID=1_761;partial=00;start_type=ATG;rbs_motif=GGAGG;rbs_spacer=5-10bp;gc_cont=0.377;conf=99.99;score=189.44;cscore=174.10;sscore=15.34;rscore=13.97;uscore=-1.13;tscore=2.50;
000000F	Prodigal_v2.6.3	CDS	806361	806831	47.2	+	0	ID=1_762;partial=00;start_type=ATG;rbs_motif=GGAGG;rbs_spacer=5-10bp;gc_cont=0.308;conf=100.00;score=47.17;cscore=31.49;sscore=15.69;rscore=13.97;uscore=-0.78;tscore=2.50;
000000F	Prodigal_v2.6.3	CDS	806828	808108	196.4	+	0	ID=1_763;partial=00;start_type=ATG;rbs_motif=AGGAG;rbs_spacer=5-10bp;gc_cont=0.367;conf=99.99;score=196.43;cscore=179.49;sscore=16.94;rscore=13.15;uscore=-0.07;tscore=2.50;
000000F	Prodigal_v2.6.3	CDS	808120	808461	65.7	+	0	ID=1_764;partial=00;start_type=ATG;rbs_motif=AGGAG;rbs_spacer=5-10bp;gc_cont=0.383;conf=100.00;score=65.73;cscore=46.79;sscore=18.94;rscore=13.15;uscore=2.14;tscore=2.50;
000000F	Prodigal_v2.6.3	CDS	808800	809171	43.4	+	0	ID=1_765;partial=00;start_type=ATG;rbs_motif=GGA/GAG/AGG;rbs_spacer=11-12bp;gc_cont=0.417;conf=100.00;score=43.43;cscore=40.20;sscore=3.23;rscore=-1.25;uscore=2.64;tscore=2.50;
000000F	Prodigal_v2.6.3	CDS	809444	810184	147.2	+	0	ID=1_766;partial=00;start_type=ATG;rbs_motif=AGGAG;rbs_spacer=5-10bp;gc_cont=0.398;conf=100.00;score=147.24;cscore=130.23;sscore=17.01;rscore=13.15;uscore=2.02;tscore=2.50;
000000F	Prodigal_v2.6.3	CDS	810411	811778	190.9	-	0	ID=1_767;partial=00;start_type=ATG;rbs_motif=AGGAGG;rbs_spacer=5-10bp;gc_cont=0.408;conf=99.99;score=190.86;cscore=174.12;sscore=16.74;rscore=14.74;uscore=-1.56;tscore=2.50;
000000F	Prodigal_v2.6.3	CDS	811798	813120	203.3	-	0	ID=1_768;partial=00;start_type=ATG;rbs_motif=AGGAGG;rbs_spacer=5-10bp;gc_cont=0.406;conf=99.99;score=203.33;cscore=185.20;sscore=18.13;rscore=14.74;uscore=0.16;tscore=2.50;
000000F	Prodigal_v2.6.3	CDS	813171	814493	138.8	-	0	ID=1_769;partial=00;start_type=ATG;rbs_motif=GGA/GAG/AGG;rbs_spacer=5-10bp;gc_cont=0.379;conf=100.00;score=138.82;cscore=136.99;sscore=1.84;rscore=-0.64;uscore=0.64;tscore=2.50;
000000F	Prodigal_v2.6.3	CDS	815030	815890	71.1	+	0	ID=1_770;partial=00;start_type=TTG;rbs_motif=GGAG/GAGG;rbs_spacer=5-10bp;gc_cont=0.359;conf=100.00;score=71.12;cscore=64.66;sscore=6.46;rscore=8.83;uscore=1.35;tscore=-3.71;
000000F	Prodigal_v2.6.3	CDS	816106	817059	119.6	+	0	ID=1_771;partial=00;start_type=ATG;rbs_motif=AGGAG;rbs_spacer=5-10bp;gc_cont=0.398;conf=100.00;score=119.57;cscore=101.44;sscore=18.13;rscore=13.15;uscore=3.14;tscore=2.50;
000000F	Prodigal_v2.6.3	CDS	817325	818185	93.8	+	0	ID=1_772;partial=00;start_type=TTG;rbs_motif=GGAG/GAGG;rbs_spacer=5-10bp;gc_cont=0.401;conf=100.00;score=93.77;cscore=88.78;sscore=4.99;rscore=8.83;uscore=0.53;tscore=-3.71;
000000F	Prodigal_v2.6.3	CDS	818182	819312	155.1	+	0	ID=1_773;partial=00;start_type=ATG;rbs_motif=GGAG/GAGG;rbs_spacer=5-10bp;gc_cont=0.454;conf=100.00;score=155.13;cscore=141.26;sscore=13.87;rscore=8.83;uscore=1.25;tscore=2.50;
000000F	Prodigal_v2.6.3	CDS	819317	820144	77.6	+	0	ID=1_774;partial=00;start_type=ATG;rbs_motif=AGGAG;rbs_spacer=5-10bp;gc_cont=0.432;conf=100.00;score=77.60;cscore=65.06;sscore=12.54;rscore=13.15;uscore=-4.33;tscore=2.50;
000000F	Prodigal_v2.6.3	CDS	820156	821268	192.7	+	0	ID=1_775;partial=00;start_type=ATG;rbs_motif=AGGAG;rbs_spacer=5-10bp;gc_cont=0.408;conf=99.99;score=192.70;cscore=175.25;sscore=17.45;rscore=13.15;uscore=0.65;tscore=2.50;
000000F	Prodigal_v2.6.3	CDS	821358	822416	136.5	+	0	ID=1_776;partial=00;start_type=ATG;rbs_motif=GGA/GAG/AGG;rbs_spacer=5-10bp;gc_cont=0.431;conf=100.00;score=136.51;cscore=135.56;sscore=0.95;rscore=-0.64;uscore=-0.90;tscore=2.50;
000000F	Prodigal_v2.6.3	CDS	823263	823796	39.7	+	0	ID=1_777;partial=00;start_type=TTG;rbs_motif=GGAGG;rbs_spacer=5-10bp;gc_cont=0.429;conf=99.99;score=39.74;cscore=33.57;sscore=6.16;rscore=13.97;uscore=-3.44;tscore=-3.71;
000000F	Prodigal_v2.6.3	CDS	823846	825126	192.9	+	0	ID=1_778;partial=00;start_type=ATG;rbs_motif=AGGAG/GGAGG;rbs_spacer=11-12bp;gc_cont=0.421;conf=99.99;score=192.87;cscore=173.91;sscore=18.96;rscore=10.40;uscore=5.33;tscore=2.50;
000000F	Prodigal_v2.6.3	CDS	825286	825690	68.7	+	0	ID=1_779;partial=00;start_type=ATG;rbs_motif=GGAG/GAGG;rbs_spacer=5-10bp;gc_cont=0.425;conf=100.00;score=68.73;cscore=54.34;sscore=14.39;rscore=8.83;uscore=3.07;tscore=2.50;
000000F	Prodigal_v2.6.3	CDS	826402	826947	68.5	-	0	ID=1_780;partial=00;start_type=ATG;rbs_motif=AGxAGG/AGGxGG;rbs_spacer=5-10bp;gc_cont=0.342;conf=100.00;score=68.49;cscore=54.55;sscore=13.94;rscore=10.90;uscore=1.20;tscore=2.50;
000000F	Prodigal_v2.6.3	CDS	827422	829017	264.9	+	0	ID=1_781;partial=00;start_type=ATG;rbs_motif=AGxAGG/AGGxGG;rbs_spacer=5-10bp;gc_cont=0.390;conf=99.99;score=264.89;cscore=253.61;sscore=11.28;rscore=10.90;uscore=-2.12;tscore=2.50;
000000F	Prodigal_v2.6.3	CDS	829191	830990	80.5	-	0	ID=1_782;partial=00;start_type=GTG;rbs_motif=GGA/GAG/AGG;rbs_spacer=11-12bp;gc_cont=0.362;conf=100.00;score=80.54;cscore=83.84;sscore=-3.30;rscore=-1.25;uscore=2.58;tscore=-3.97;
000000F	Prodigal_v2.6.3	CDS	832230	833708	231.8	+	0	ID=1_783;partial=00;start_type=ATG;rbs_motif=AGxAGG/AGGxGG;rbs_spacer=5-10bp;gc_cont=0.424;conf=99.99;score=231.79;cscore=219.12;sscore=12.67;rscore=10.90;uscore=-0.73;tscore=2.50;
000000F	Prodigal_v2.6.3	CDS	833964	835268	208.7	-	0	ID=1_784;partial=00;start_type=TTG;rbs_motif=AGGAGG;rbs_spacer=5-10bp;gc_cont=0.407;conf=99.99;score=208.74;cscore=196.06;sscore=12.68;rscore=14.74;uscore=2.30;tscore=-3.71;
000000F	Prodigal_v2.6.3	CDS	835662	836939	230.2	+	0	ID=1_785;partial=00;start_type=ATG;rbs_motif=AGxAGG/AGGxGG;rbs_spacer=5-10bp;gc_cont=0.393;conf=99.99;score=230.15;cscore=212.40;sscore=17.75;rscore=10.90;uscore=4.35;tscore=2.50;
000000F	Prodigal_v2.6.3	CDS	837005	837922	82.7	+	0	ID=1_786;partial=00;start_type=TTG;rbs_motif=AGGAGG;rbs_spacer=11-12bp;gc_cont=0.370;conf=100.00;score=82.70;cscore=71.78;sscore=10.92;rscore=13.50;uscore=1.13;tscore=-3.71;
000000F	Prodigal_v2.6.3	CDS	837934	838764	89	+	0	ID=1_787;partial=00;start_type=ATG;rbs_motif=GGAG/GAGG;rbs_spacer=5-10bp;gc_cont=0.385;conf=100.00;score=88.96;cscore=74.48;sscore=14.48;rscore=8.83;uscore=2.01;tscore=2.50;
000000F	Prodigal_v2.6.3	CDS	839261	839998	111.8	-	0	ID=1_788;partial=00;start_type=TTG;rbs_motif=AGGAGG;rbs_spacer=5-10bp;gc_cont=0.393;conf=100.00;score=111.76;cscore=99.36;sscore=12.40;rscore=14.74;uscore=1.37;tscore=-3.71;
000000F	Prodigal_v2.6.3	CDS	840390	841310	70.2	+	0	ID=1_789;partial=00;start_type=TTG;rbs_motif=GGAG/GAGG;rbs_spacer=5-10bp;gc_cont=0.396;conf=100.00;score=70.21;cscore=63.21;sscore=7.00;rscore=8.83;uscore=1.88;tscore=-3.71;
000000F	Prodigal_v2.6.3	CDS	841525	842814	165.6	-	0	ID=1_790;partial=00;start_type=ATG;rbs_motif=GGAGG;rbs_spacer=5-10bp;gc_cont=0.448;conf=100.00;score=165.62;cscore=148.39;sscore=17.23;rscore=13.97;uscore=-0.06;tscore=2.50;
000000F	Prodigal_v2.6.3	CDS	842857	844368	184.1	-	0	ID=1_791;partial=00;start_type=ATG;rbs_motif=GGAG/GAGG;rbs_spacer=5-10bp;gc_cont=0.394;conf=99.99;score=184.13;cscore=168.44;sscore=15.69;rscore=8.83;uscore=3.19;tscore=2.50;
000000F	Prodigal_v2.6.3	CDS	844378	845820	176.7	-	0	ID=1_792;partial=00;start_type=TTG;rbs_motif=AGGAGG;rbs_spacer=5-10bp;gc_cont=0.419;conf=100.00;score=176.67;cscore=163.47;sscore=13.20;rscore=14.74;uscore=2.83;tscore=-3.71;
000000F	Prodigal_v2.6.3	CDS	846894	847733	117.9	-	0	ID=1_793;partial=00;start_type=ATG;rbs_motif=GGxGG;rbs_spacer=5-10bp;gc_cont=0.394;conf=100.00;score=117.92;cscore=108.79;sscore=9.12;rscore=6.17;uscore=1.11;tscore=2.50;
000000F	Prodigal_v2.6.3	CDS	848098	848271	19.6	-	0	ID=1_794;partial=00;start_type=ATG;rbs_motif=GGAGG;rbs_spacer=5-10bp;gc_cont=0.431;conf=98.91;score=19.61;cscore=7.65;sscore=11.97;rscore=9.56;uscore=-0.11;tscore=1.71;
000000F	Prodigal_v2.6.3	CDS	848314	849825	167.1	-	0	ID=1_795;partial=00;start_type=ATG;rbs_motif=GGAG/GAGG;rbs_spacer=5-10bp;gc_cont=0.399;conf=100.00;score=167.14;cscore=160.06;sscore=7.09;rscore=8.83;uscore=-3.58;tscore=2.50;
000000F	Prodigal_v2.6.3	CDS	850030	850314	11.4	-	0	ID=1_796;partial=00;start_type=ATG;rbs_motif=None;rbs_spacer=None;gc_cont=0.407;conf=93.23;score=11.41;cscore=21.75;sscore=-10.34;rscore=-14.31;uscore=0.80;tscore=2.50;
000000F	Prodigal_v2.6.3	CDS	850370	851635	125.9	-	0	ID=1_797;partial=00;start_type=TTG;rbs_motif=None;rbs_spacer=None;gc_cont=0.428;conf=100.00;score=125.90;cscore=143.19;sscore=-17.30;rscore=-14.31;uscore=1.38;tscore=-3.71;
000000F	Prodigal_v2.6.3	CDS	852009	852128	8.4	+	0	ID=1_798;partial=00;start_type=ATG;rbs_motif=GGAG/GAGG;rbs_spacer=5-10bp;gc_cont=0.358;conf=87.39;score=8.42;cscore=2.67;sscore=5.75;rscore=4.13;uscore=0.45;tscore=1.17;
000000F	Prodigal_v2.6.3	CDS	852125	852562	50.5	+	0	ID=1_799;partial=00;start_type=ATG;rbs_motif=AGxAGG/AGGxGG;rbs_spacer=5-10bp;gc_cont=0.409;conf=100.00;score=50.49;cscore=31.43;sscore=19.06;rscore=10.90;uscore=4.37;tscore=2.50;
000000F	Prodigal_v2.6.3	CDS	852559	853281	85.3	+	0	ID=1_800;partial=00;start_type=ATG;rbs_motif=AGGAGG;rbs_spacer=5-10bp;gc_cont=0.412;conf=100.00;score=85.32;cscore=66.79;sscore=18.53;rscore=14.74;uscore=-2.51;tscore=2.50;
000000F	Prodigal_v2.6.3	CDS	853223	853831	53.6	+	0	ID=1_801;partial=00;start_type=ATG;rbs_motif=AGGA;rbs_spacer=5-10bp;gc_cont=0.379;conf=100.00;score=53.61;cscore=46.26;sscore=7.35;rscore=5.61;uscore=-0.75;tscore=2.50;
000000F	Prodigal_v2.6.3	CDS	853919	854278	48.2	+	0	ID=1_802;partial=00;start_type=ATG;rbs_motif=AGxAGG/AGGxGG;rbs_spacer=5-10bp;gc_cont=0.344;conf=100.00;score=48.23;cscore=31.83;sscore=16.40;rscore=10.90;uscore=3.00;tscore=2.50;
000000F	Prodigal_v2.6.3	CDS	854439	855860	212.7	-	0	ID=1_803;partial=00;start_type=ATG;rbs_motif=AGGAGG;rbs_spacer=5-10bp;gc_cont=0.390;conf=99.99;score=212.66;cscore=190.75;sscore=21.91;rscore=14.74;uscore=5.33;tscore=2.50;
000000F	Prodigal_v2.6.3	CDS	856041	856208	4.3	+	0	ID=1_804;partial=00;start_type=ATG;rbs_motif=GGA/GAG/AGG;rbs_spacer=11-12bp;gc_cont=0.363;conf=73.02;score=4.33;cscore=8.07;sscore=-3.74;rscore=-1.90;uscore=-3.48;tscore=1.65;
000000F	Prodigal_v2.6.3	CDS	856411	857247	109	+	0	ID=1_805;partial=00;start_type=GTG;rbs_motif=AGGAG;rbs_spacer=5-10bp;gc_cont=0.409;conf=100.00;score=108.97;cscore=98.08;sscore=10.90;rscore=13.15;uscore=2.37;tscore=-3.97;
000000F	Prodigal_v2.6.3	CDS	857745	859097	199.9	+	0	ID=1_806;partial=00;start_type=ATG;rbs_motif=AGGAGG;rbs_spacer=5-10bp;gc_cont=0.426;conf=99.99;score=199.93;cscore=186.70;sscore=13.24;rscore=14.74;uscore=-3.34;tscore=2.50;
000000F	Prodigal_v2.6.3	CDS	859243	861282	308.6	+	0	ID=1_807;partial=00;start_type=TTG;rbs_motif=GGAG/GAGG;rbs_spacer=5-10bp;gc_cont=0.448;conf=99.99;score=308.60;cscore=302.03;sscore=6.57;rscore=8.83;uscore=1.45;tscore=-3.71;
000000F	Prodigal_v2.6.3	CDS	861300	863282	266.7	+	0	ID=1_808;partial=00;start_type=ATG;rbs_motif=AGxAGG/AGGxGG;rbs_spacer=11-12bp;gc_cont=0.426;conf=99.99;score=266.69;cscore=253.26;sscore=13.43;rscore=7.18;uscore=2.67;tscore=2.50;
000000F	Prodigal_v2.6.3	CDS	863312	864760	237.2	+	0	ID=1_809;partial=00;start_type=ATG;rbs_motif=GGAGG;rbs_spacer=5-10bp;gc_cont=0.453;conf=99.99;score=237.18;cscore=217.97;sscore=19.21;rscore=13.97;uscore=1.79;tscore=2.50;
000000F	Prodigal_v2.6.3	CDS	865021	866175	132.4	+	0	ID=1_810;partial=00;start_type=GTG;rbs_motif=AGxAGG/AGGxGG;rbs_spacer=5-10bp;gc_cont=0.441;conf=100.00;score=132.39;cscore=122.06;sscore=10.32;rscore=10.90;uscore=4.04;tscore=-3.97;
000000F	Prodigal_v2.6.3	CDS	866191	867393	174.7	+	0	ID=1_811;partial=00;start_type=ATG;rbs_motif=AGGAG;rbs_spacer=5-10bp;gc_cont=0.463;conf=100.00;score=174.65;cscore=154.87;sscore=19.78;rscore=13.15;uscore=3.03;tscore=2.50;
000000F	Prodigal_v2.6.3	CDS	867848	869149	162.3	+	0	ID=1_812;partial=00;start_type=ATG;rbs_motif=AGxAGG/AGGxGG;rbs_spacer=5-10bp;gc_cont=0.385;conf=100.00;score=162.33;cscore=145.70;sscore=16.62;rscore=10.90;uscore=3.88;tscore=2.50;
000000F	Prodigal_v2.6.3	CDS	869237	870634	164	+	0	ID=1_813;partial=00;start_type=ATG;rbs_motif=AGxAGG/AGGxGG;rbs_spacer=5-10bp;gc_cont=0.396;conf=100.00;score=164.02;cscore=146.16;sscore=17.86;rscore=10.90;uscore=4.46;tscore=2.50;
000000F	Prodigal_v2.6.3	CDS	871230	872183	137.6	+	0	ID=1_814;partial=00;start_type=ATG;rbs_motif=AGxAGG/AGGxGG;rbs_spacer=5-10bp;gc_cont=0.389;conf=100.00;score=137.62;cscore=123.23;sscore=14.39;rscore=10.90;uscore=1.64;tscore=2.50;
000000F	Prodigal_v2.6.3	CDS	872523	873173	94.1	+	0	ID=1_815;partial=00;start_type=ATG;rbs_motif=AGxAGG/AGGxGG;rbs_spacer=5-10bp;gc_cont=0.364;conf=100.00;score=94.10;cscore=78.07;sscore=16.03;rscore=10.90;uscore=3.28;tscore=2.50;
000000F	Prodigal_v2.6.3	CDS	873191	874426	182	+	0	ID=1_816;partial=00;start_type=ATG;rbs_motif=AGxAGG/AGGxGG;rbs_spacer=5-10bp;gc_cont=0.379;conf=99.99;score=182.05;cscore=164.39;sscore=17.65;rscore=10.90;uscore=3.17;tscore=2.50;
000000F	Prodigal_v2.6.3	CDS	874419	874733	44.1	+	0	ID=1_817;partial=00;start_type=ATG;rbs_motif=AGGAGG;rbs_spacer=5-10bp;gc_cont=0.381;conf=100.00;score=44.14;cscore=26.51;sscore=17.63;rscore=14.74;uscore=-0.86;tscore=2.50;
000000F	Prodigal_v2.6.3	CDS	875004	875942	124	+	0	ID=1_818;partial=00;start_type=ATG;rbs_motif=AGGAGG;rbs_spacer=5-10bp;gc_cont=0.396;conf=100.00;score=123.97;cscore=105.64;sscore=18.34;rscore=14.74;uscore=1.76;tscore=2.50;
000000F	Prodigal_v2.6.3	CDS	876437	877924	225.1	+	0	ID=1_819;partial=00;start_type=ATG;rbs_motif=AGxAGG/AGGxGG;rbs_spacer=5-10bp;gc_cont=0.428;conf=99.99;score=225.10;cscore=209.15;sscore=15.95;rscore=10.90;uscore=3.21;tscore=2.50;
000000F	Prodigal_v2.6.3	CDS	878164	878958	86.2	-	0	ID=1_820;partial=00;start_type=ATG;rbs_motif=GGAGG;rbs_spacer=5-10bp;gc_cont=0.387;conf=100.00;score=86.20;cscore=69.14;sscore=17.06;rscore=13.97;uscore=1.25;tscore=2.50;
000000F	Prodigal_v2.6.3	CDS	879229	882162	369.8	+	0	ID=1_821;partial=00;start_type=ATG;rbs_motif=AGGAGG;rbs_spacer=5-10bp;gc_cont=0.433;conf=99.99;score=369.76;cscore=351.42;sscore=18.34;rscore=14.74;uscore=1.11;tscore=2.50;
000000F	Prodigal_v2.6.3	CDS	882169	882645	58	+	0	ID=1_822;partial=00;start_type=ATG;rbs_motif=GGA/GAG/AGG;rbs_spacer=5-10bp;gc_cont=0.409;conf=100.00;score=58.01;cscore=53.24;sscore=4.78;rscore=-0.64;uscore=1.72;tscore=2.50;
000000F	Prodigal_v2.6.3	CDS	882713	884131	207.6	-	0	ID=1_823;partial=00;start_type=TTG;rbs_motif=AGGAGG;rbs_spacer=5-10bp;gc_cont=0.421;conf=99.99;score=207.56;cscore=199.36;sscore=8.20;rscore=14.74;uscore=-4.08;tscore=-3.71;
000000F	Prodigal_v2.6.3	CDS	884124	884306	22	-	0	ID=1_824;partial=00;start_type=TTG;rbs_motif=GGAG/GAGG;rbs_spacer=5-10bp;gc_cont=0.421;conf=99.36;score=21.96;cscore=19.92;sscore=2.04;rscore=6.35;uscore=1.49;tscore=-5.15;
000000F	Prodigal_v2.6.3	CDS	884686	885141	40.4	-	0	ID=1_825;partial=00;start_type=ATG;rbs_motif=GGAG/GAGG;rbs_spacer=5-10bp;gc_cont=0.364;conf=99.99;score=40.36;cscore=26.95;sscore=13.40;rscore=8.83;uscore=2.74;tscore=2.50;
000000F	Prodigal_v2.6.3	CDS	885325	885978	75.1	+	0	ID=1_826;partial=00;start_type=TTG;rbs_motif=GGAG/GAGG;rbs_spacer=5-10bp;gc_cont=0.407;conf=100.00;score=75.09;cscore=67.26;sscore=7.83;rscore=8.83;uscore=2.72;tscore=-3.71;
000000F	Prodigal_v2.6.3	CDS	886149	887237	125.9	-	0	ID=1_827;partial=00;start_type=ATG;rbs_motif=AGxAGG/AGGxGG;rbs_spacer=11-12bp;gc_cont=0.399;conf=100.00;score=125.89;cscore=112.69;sscore=13.20;rscore=7.18;uscore=3.53;tscore=2.50;
000000F	Prodigal_v2.6.3	CDS	887326	888108	138.1	-	0	ID=1_828;partial=00;start_type=ATG;rbs_motif=GGxGG;rbs_spacer=5-10bp;gc_cont=0.420;conf=100.00;score=138.10;cscore=128.30;sscore=9.80;rscore=6.17;uscore=1.79;tscore=2.50;
000000F	Prodigal_v2.6.3	CDS	888343	888765	65	-	0	ID=1_829;partial=00;start_type=ATG;rbs_motif=AGGAG;rbs_spacer=5-10bp;gc_cont=0.355;conf=100.00;score=65.05;cscore=47.64;sscore=17.41;rscore=13.15;uscore=2.42;tscore=2.50;
000000F	Prodigal_v2.6.3	CDS	888992	889411	50	+	0	ID=1_830;partial=00;start_type=TTG;rbs_motif=AGxAGG/AGGxGG;rbs_spacer=5-10bp;gc_cont=0.374;conf=100.00;score=49.99;cscore=40.90;sscore=9.09;rscore=10.90;uscore=1.89;tscore=-3.71;
000000F	Prodigal_v2.6.3	CDS	889487	890002	82.4	+	0	ID=1_831;partial=00;start_type=ATG;rbs_motif=GGAGG;rbs_spacer=5-10bp;gc_cont=0.393;conf=100.00;score=82.43;cscore=64.94;sscore=17.49;rscore=13.97;uscore=1.03;tscore=2.50;
000000F	Prodigal_v2.6.3	CDS	890085	890873	58.3	-	0	ID=1_832;partial=00;start_type=TTG;rbs_motif=AGxAGG/AGGxGG;rbs_spacer=5-10bp;gc_cont=0.390;conf=100.00;score=58.29;cscore=49.25;sscore=9.04;rscore=10.90;uscore=2.50;tscore=-3.71;
000000F	Prodigal_v2.6.3	CDS	891090	891833	133.5	+	0	ID=1_833;partial=00;start_type=ATG;rbs_motif=AGGAG;rbs_spacer=5-10bp;gc_cont=0.414;conf=100.00;score=133.46;cscore=112.38;sscore=21.08;rscore=13.15;uscore=5.44;tscore=2.50;
000000F	Prodigal_v2.6.3	CDS	891981	892490	65.7	+	0	ID=1_834;partial=00;start_type=ATG;rbs_motif=AGxAGG/AGGxGG;rbs_spacer=5-10bp;gc_cont=0.386;conf=100.00;score=65.65;cscore=46.62;sscore=19.03;rscore=10.90;uscore=5.63;tscore=2.50;
000000F	Prodigal_v2.6.3	CDS	892745	893119	38.3	+	0	ID=1_835;partial=00;start_type=ATG;rbs_motif=GGA/GAG/AGG;rbs_spacer=5-10bp;gc_cont=0.381;conf=99.98;score=38.28;cscore=36.40;sscore=1.87;rscore=-0.64;uscore=0.67;tscore=2.50;
000000F	Prodigal_v2.6.3	CDS	893429	893671	20.9	+	0	ID=1_836;partial=00;start_type=TTG;rbs_motif=GGA/GAG/AGG;rbs_spacer=5-10bp;gc_cont=0.420;conf=99.18;score=20.87;cscore=23.71;sscore=-2.84;rscore=-0.67;uscore=2.35;tscore=-3.86;
000000F	Prodigal_v2.6.3	CDS	893771	894124	40.2	-	0	ID=1_837;partial=00;start_type=ATG;rbs_motif=AGGAG;rbs_spacer=5-10bp;gc_cont=0.390;conf=99.99;score=40.17;cscore=21.59;sscore=18.59;rscore=13.15;uscore=3.60;tscore=2.50;
000000F	Prodigal_v2.6.3	CDS	894491	896347	186	-	0	ID=1_838;partial=00;start_type=ATG;rbs_motif=GGAGG;rbs_spacer=5-10bp;gc_cont=0.396;conf=99.99;score=185.99;cscore=169.04;sscore=16.94;rscore=13.97;uscore=1.13;tscore=2.50;
000000F	Prodigal_v2.6.3	CDS	896936	898378	181.2	-	0	ID=1_839;partial=00;start_type=ATG;rbs_motif=AGGAGG;rbs_spacer=5-10bp;gc_cont=0.403;conf=99.99;score=181.24;cscore=165.30;sscore=15.94;rscore=14.74;uscore=-0.64;tscore=2.50;
000000F	Prodigal_v2.6.3	CDS	899090	901369	231	+	0	ID=1_840;partial=00;start_type=GTG;rbs_motif=AGGA;rbs_spacer=5-10bp;gc_cont=0.407;conf=99.99;score=231.02;cscore=227.79;sscore=3.23;rscore=5.61;uscore=1.59;tscore=-3.97;
000000F	Prodigal_v2.6.3	CDS	901510	901911	69.8	+	0	ID=1_841;partial=00;start_type=TTG;rbs_motif=AGxAGG/AGGxGG;rbs_spacer=5-10bp;gc_cont=0.393;conf=100.00;score=69.78;cscore=63.44;sscore=6.34;rscore=10.90;uscore=-0.85;tscore=-3.71;
000000F	Prodigal_v2.6.3	CDS	902241	903104	105	+	0	ID=1_842;partial=00;start_type=GTG;rbs_motif=AGGAG;rbs_spacer=5-10bp;gc_cont=0.383;conf=100.00;score=105.00;cscore=93.19;sscore=11.80;rscore=13.15;uscore=3.28;tscore=-3.97;
000000F	Prodigal_v2.6.3	CDS	903370	903492	11.5	+	0	ID=1_843;partial=00;start_type=ATG;rbs_motif=AGGAG;rbs_spacer=5-10bp;gc_cont=0.341;conf=93.42;score=11.54;cscore=3.09;sscore=8.45;rscore=6.31;uscore=1.59;tscore=1.20;
000000F	Prodigal_v2.6.3	CDS	904023	904907	141.6	+	0	ID=1_844;partial=00;start_type=ATG;rbs_motif=AGGA;rbs_spacer=5-10bp;gc_cont=0.420;conf=100.00;score=141.58;cscore=131.58;sscore=10.01;rscore=5.61;uscore=2.56;tscore=2.50;
000000F	Prodigal_v2.6.3	CDS	904881	905015	1.1	-	0	ID=1_845;partial=00;start_type=ATG;rbs_motif=GGAG/GAGG;rbs_spacer=5-10bp;gc_cont=0.296;conf=56.05;score=1.06;cscore=-8.30;sscore=9.36;rscore=4.66;uscore=2.88;tscore=1.32;
000000F	Prodigal_v2.6.3	CDS	905041	906033	180.4	-	0	ID=1_846;partial=00;start_type=ATG;rbs_motif=AGGAG;rbs_spacer=5-10bp;gc_cont=0.396;conf=99.99;score=180.45;cscore=160.90;sscore=19.55;rscore=13.15;uscore=3.25;tscore=2.50;
000000F	Prodigal_v2.6.3	CDS	906091	906807	43.5	-	0	ID=1_847;partial=00;start_type=ATG;rbs_motif=None;rbs_spacer=None;gc_cont=0.430;conf=100.00;score=43.51;cscore=57.73;sscore=-14.22;rscore=-14.31;uscore=-2.40;tscore=2.50;
000000F	Prodigal_v2.6.3	CDS	906776	907618	150.3	-	0	ID=1_848;partial=00;start_type=ATG;rbs_motif=AGGAGG;rbs_spacer=5-10bp;gc_cont=0.399;conf=100.00;score=150.26;cscore=127.50;sscore=22.76;rscore=14.74;uscore=5.53;tscore=2.50;
000000F	Prodigal_v2.6.3	CDS	907763	908692	143.6	-	0	ID=1_849;partial=00;start_type=ATG;rbs_motif=AGGA;rbs_spacer=5-10bp;gc_cont=0.435;conf=100.00;score=143.64;cscore=132.91;sscore=10.73;rscore=5.61;uscore=3.28;tscore=2.50;
000000F	Prodigal_v2.6.3	CDS	908892	910913	275.4	-	0	ID=1_850;partial=00;start_type=ATG;rbs_motif=GGAG/GAGG;rbs_spacer=5-10bp;gc_cont=0.399;conf=99.99;score=275.43;cscore=262.91;sscore=12.52;rscore=8.83;uscore=1.85;tscore=2.50;
000000F	Prodigal_v2.6.3	CDS	911359	912051	100.3	-	0	ID=1_851;partial=00;start_type=ATG;rbs_motif=AGGA/GGAG/GAGG;rbs_spacer=11-12bp;gc_cont=0.400;conf=100.00;score=100.35;cscore=92.74;sscore=7.60;rscore=2.20;uscore=3.56;tscore=2.50;
000000F	Prodigal_v2.6.3	CDS	912247	913737	189.8	-	0	ID=1_852;partial=00;start_type=GTG;rbs_motif=AGxAGG/AGGxGG;rbs_spacer=5-10bp;gc_cont=0.400;conf=99.99;score=189.79;cscore=182.09;sscore=7.69;rscore=10.90;uscore=1.41;tscore=-3.97;
000000F	Prodigal_v2.6.3	CDS	914277	914399	19.3	+	0	ID=1_853;partial=00;start_type=ATG;rbs_motif=AGGAGG;rbs_spacer=11-12bp;gc_cont=0.317;conf=98.83;score=19.28;cscore=10.14;sscore=9.15;rscore=6.48;uscore=1.47;tscore=1.20;
000000F	Prodigal_v2.6.3	CDS	914446	915003	85.4	+	0	ID=1_854;partial=00;start_type=ATG;rbs_motif=GGAG/GAGG;rbs_spacer=5-10bp;gc_cont=0.416;conf=100.00;score=85.41;cscore=70.98;sscore=14.43;rscore=8.83;uscore=2.34;tscore=2.50;
000000F	Prodigal_v2.6.3	CDS	915423	916199	113.8	+	0	ID=1_855;partial=00;start_type=TTG;rbs_motif=GGAGG;rbs_spacer=5-10bp;gc_cont=0.421;conf=100.00;score=113.82;cscore=100.35;sscore=13.47;rscore=13.97;uscore=3.86;tscore=-3.71;
000000F	Prodigal_v2.6.3	CDS	916224	917507	208.4	+	0	ID=1_856;partial=00;start_type=ATG;rbs_motif=AGGAG;rbs_spacer=5-10bp;gc_cont=0.428;conf=99.99;score=208.43;cscore=192.65;sscore=15.78;rscore=13.15;uscore=-0.88;tscore=2.50;
000000F	Prodigal_v2.6.3	CDS	917641	918837	148.7	+	0	ID=1_857;partial=00;start_type=ATG;rbs_motif=AGxAGG/AGGxGG;rbs_spacer=5-10bp;gc_cont=0.418;conf=100.00;score=148.74;cscore=135.65;sscore=13.09;rscore=10.90;uscore=-0.31;tscore=2.50;
000000F	Prodigal_v2.6.3	CDS	918900	919868	153.9	-	0	ID=1_858;partial=00;start_type=ATG;rbs_motif=GGA/GAG/AGG;rbs_spacer=5-10bp;gc_cont=0.386;conf=100.00;score=153.93;cscore=146.65;sscore=7.29;rscore=-0.64;uscore=5.43;tscore=2.50;
000000F	Prodigal_v2.6.3	CDS	920038	920922	111.9	-	0	ID=1_859;partial=00;start_type=ATG;rbs_motif=AGGAG;rbs_spacer=5-10bp;gc_cont=0.327;conf=100.00;score=111.89;cscore=95.67;sscore=16.22;rscore=13.15;uscore=1.23;tscore=2.50;
000000F	Prodigal_v2.6.3	CDS	921414	922700	170.6	+	0	ID=1_860;partial=00;start_type=ATG;rbs_motif=AGGAGG;rbs_spacer=5-10bp;gc_cont=0.414;conf=100.00;score=170.56;cscore=149.68;sscore=20.88;rscore=14.74;uscore=3.65;tscore=2.50;
000000F	Prodigal_v2.6.3	CDS	922697	923176	67.6	+	0	ID=1_861;partial=00;start_type=ATG;rbs_motif=AGGAGG;rbs_spacer=5-10bp;gc_cont=0.348;conf=100.00;score=67.61;cscore=43.51;sscore=24.10;rscore=14.74;uscore=5.57;tscore=2.50;
000000F	Prodigal_v2.6.3	CDS	923311	924354	167.8	+	0	ID=1_862;partial=00;start_type=ATG;rbs_motif=AGGAGG;rbs_spacer=5-10bp;gc_cont=0.403;conf=100.00;score=167.77;cscore=147.42;sscore=20.35;rscore=14.74;uscore=3.11;tscore=2.50;
000000F	Prodigal_v2.6.3	CDS	924451	924702	38.6	+	0	ID=1_863;partial=00;start_type=ATG;rbs_motif=GGxGG;rbs_spacer=5-10bp;gc_cont=0.385;conf=99.99;score=38.56;cscore=27.85;sscore=10.71;rscore=6.14;uscore=2.09;tscore=2.49;
000000F	Prodigal_v2.6.3	CDS	924772	926238	247.7	+	0	ID=1_864;partial=00;start_type=ATG;rbs_motif=GGAGG;rbs_spacer=5-10bp;gc_cont=0.419;conf=99.99;score=247.71;cscore=229.23;sscore=18.47;rscore=13.97;uscore=2.01;tscore=2.50;
000000F	Prodigal_v2.6.3	CDS	926254	927042	153	+	0	ID=1_865;partial=00;start_type=ATG;rbs_motif=AGGA;rbs_spacer=5-10bp;gc_cont=0.427;conf=100.00;score=152.97;cscore=140.37;sscore=12.60;rscore=5.61;uscore=3.38;tscore=2.50;
000000F	Prodigal_v2.6.3	CDS	927210	928091	165.1	+	0	ID=1_866;partial=00;start_type=ATG;rbs_motif=GGA/GAG/AGG;rbs_spacer=5-10bp;gc_cont=0.408;conf=100.00;score=165.08;cscore=162.64;sscore=2.44;rscore=-0.64;uscore=0.59;tscore=2.50;
000000F	Prodigal_v2.6.3	CDS	928112	929137	197.6	+	0	ID=1_867;partial=00;start_type=ATG;rbs_motif=AGGAG/GGAGG;rbs_spacer=11-12bp;gc_cont=0.433;conf=99.99;score=197.60;cscore=180.33;sscore=17.27;rscore=10.40;uscore=3.33;tscore=2.50;
000000F	Prodigal_v2.6.3	CDS	929154	929942	168.8	+	0	ID=1_868;partial=00;start_type=ATG;rbs_motif=AGxAGG/AGGxGG;rbs_spacer=5-10bp;gc_cont=0.417;conf=100.00;score=168.84;cscore=149.99;sscore=18.85;rscore=10.90;uscore=4.35;tscore=2.50;
000000F	Prodigal_v2.6.3	CDS	929967	930152	33	+	0	ID=1_869;partial=00;start_type=ATG;rbs_motif=GGAG/GAGG;rbs_spacer=5-10bp;gc_cont=0.398;conf=99.95;score=33.00;cscore=19.67;sscore=13.33;rscore=6.46;uscore=4.04;tscore=1.83;
000000F	Prodigal_v2.6.3	CDS	930271	931275	150.9	+	0	ID=1_870;partial=00;start_type=ATG;rbs_motif=GGAG/GAGG;rbs_spacer=5-10bp;gc_cont=0.413;conf=100.00;score=150.89;cscore=136.47;sscore=14.43;rscore=8.83;uscore=3.10;tscore=2.50;
000000F	Prodigal_v2.6.3	CDS	931357	932379	140.5	+	0	ID=1_871;partial=00;start_type=ATG;rbs_motif=AGGAG;rbs_spacer=5-10bp;gc_cont=0.412;conf=100.00;score=140.45;cscore=125.80;sscore=14.65;rscore=13.15;uscore=-1.00;tscore=2.50;
000000F	Prodigal_v2.6.3	CDS	932459	933820	147	+	0	ID=1_872;partial=00;start_type=TTG;rbs_motif=GGAGG;rbs_spacer=5-10bp;gc_cont=0.397;conf=100.00;score=147.03;cscore=134.71;sscore=12.31;rscore=13.97;uscore=2.05;tscore=-3.71;
000000F	Prodigal_v2.6.3	CDS	933940	934953	147.2	+	0	ID=1_873;partial=00;start_type=ATG;rbs_motif=AGxAGG/AGGxGG;rbs_spacer=5-10bp;gc_cont=0.368;conf=100.00;score=147.20;cscore=132.76;sscore=14.43;rscore=10.90;uscore=1.03;tscore=2.50;
000000F	Prodigal_v2.6.3	CDS	935204	935704	33.7	+	0	ID=1_874;partial=00;start_type=TTG;rbs_motif=AGGAG;rbs_spacer=5-10bp;gc_cont=0.319;conf=99.96;score=33.71;cscore=24.82;sscore=8.89;rscore=13.15;uscore=0.10;tscore=-3.71;
000000F	Prodigal_v2.6.3	CDS	935701	936975	145.6	+	0	ID=1_875;partial=00;start_type=ATG;rbs_motif=AGxAGG/AGGxGG;rbs_spacer=5-10bp;gc_cont=0.372;conf=100.00;score=145.56;cscore=127.58;sscore=17.98;rscore=10.90;uscore=3.28;tscore=2.50;
000000F	Prodigal_v2.6.3	CDS	937415	938287	106.3	-	0	ID=1_876;partial=00;start_type=ATG;rbs_motif=GGA/GAG/AGG;rbs_spacer=5-10bp;gc_cont=0.342;conf=100.00;score=106.28;cscore=102.06;sscore=4.22;rscore=-0.64;uscore=3.02;tscore=2.50;
000000F	Prodigal_v2.6.3	CDS	938396	939091	137.3	+	0	ID=1_877;partial=00;start_type=ATG;rbs_motif=GGAGG;rbs_spacer=5-10bp;gc_cont=0.411;conf=100.00;score=137.29;cscore=120.34;sscore=16.95;rscore=13.97;uscore=0.48;tscore=2.50;
000000F	Prodigal_v2.6.3	CDS	939107	939763	118.1	+	0	ID=1_878;partial=00;start_type=ATG;rbs_motif=AGGAG;rbs_spacer=5-10bp;gc_cont=0.434;conf=100.00;score=118.10;cscore=100.20;sscore=17.90;rscore=13.15;uscore=1.14;tscore=2.50;
000000F	Prodigal_v2.6.3	CDS	939875	940543	72.9	-	0	ID=1_879;partial=00;start_type=ATG;rbs_motif=AGGAGG;rbs_spacer=5-10bp;gc_cont=0.465;conf=100.00;score=72.90;cscore=53.81;sscore=19.09;rscore=14.74;uscore=1.85;tscore=2.50;
000000F	Prodigal_v2.6.3	CDS	940630	941469	27.9	-	0	ID=1_880;partial=00;start_type=GTG;rbs_motif=None;rbs_spacer=None;gc_cont=0.360;conf=99.84;score=27.91;cscore=47.63;sscore=-19.72;rscore=-14.31;uscore=-0.78;tscore=-3.97;
000000F	Prodigal_v2.6.3	CDS	942029	942784	130.9	+	0	ID=1_881;partial=00;start_type=GTG;rbs_motif=GGA/GAG/AGG;rbs_spacer=11-12bp;gc_cont=0.358;conf=100.00;score=130.93;cscore=132.79;sscore=-1.86;rscore=-1.25;uscore=3.36;tscore=-3.97;
000000F	Prodigal_v2.6.3	CDS	942976	943347	49.7	+	0	ID=1_882;partial=00;start_type=ATG;rbs_motif=AGGAG;rbs_spacer=5-10bp;gc_cont=0.366;conf=100.00;score=49.73;cscore=32.39;sscore=17.34;rscore=13.15;uscore=2.35;tscore=2.50;
000000F	Prodigal_v2.6.3	CDS	943483	944136	75.3	+	0	ID=1_883;partial=00;start_type=TTG;rbs_motif=AGGAGG;rbs_spacer=5-10bp;gc_cont=0.373;conf=100.00;score=75.30;cscore=62.15;sscore=13.14;rscore=14.74;uscore=2.11;tscore=-3.71;
000000F	Prodigal_v2.6.3	CDS	944218	944799	86.3	-	0	ID=1_884;partial=00;start_type=ATG;rbs_motif=AGGAG;rbs_spacer=5-10bp;gc_cont=0.385;conf=100.00;score=86.32;cscore=67.78;sscore=18.54;rscore=13.15;uscore=2.90;tscore=2.50;
000000F	Prodigal_v2.6.3	CDS	944956	945918	71.7	-	0	ID=1_885;partial=00;start_type=GTG;rbs_motif=AGGAGG;rbs_spacer=5-10bp;gc_cont=0.370;conf=100.00;score=71.71;cscore=61.50;sscore=10.20;rscore=14.74;uscore=0.08;tscore=-3.97;
000000F	Prodigal_v2.6.3	CDS	946114	946773	98.9	+	0	ID=1_886;partial=00;start_type=ATG;rbs_motif=AGGAGG;rbs_spacer=5-10bp;gc_cont=0.391;conf=100.00;score=98.88;cscore=79.57;sscore=19.30;rscore=14.74;uscore=2.07;tscore=2.50;
000000F	Prodigal_v2.6.3	CDS	946813	947292	58.8	-	0	ID=1_887;partial=00;start_type=ATG;rbs_motif=AGGAGG;rbs_spacer=5-10bp;gc_cont=0.367;conf=100.00;score=58.75;cscore=41.94;sscore=16.81;rscore=14.74;uscore=0.23;tscore=2.50;
000000F	Prodigal_v2.6.3	CDS	947548	948489	108	+	0	ID=1_888;partial=00;start_type=ATG;rbs_motif=AGxAGG/AGGxGG;rbs_spacer=5-10bp;gc_cont=0.397;conf=100.00;score=108.00;cscore=91.71;sscore=16.29;rscore=10.90;uscore=2.89;tscore=2.50;
000000F	Prodigal_v2.6.3	CDS	948575	948880	60.6	-	0	ID=1_889;partial=00;start_type=ATG;rbs_motif=AGGAGG;rbs_spacer=5-10bp;gc_cont=0.366;conf=100.00;score=60.65;cscore=40.49;sscore=20.15;rscore=14.74;uscore=3.57;tscore=2.50;
000000F	Prodigal_v2.6.3	CDS	949144	950154	85.6	+	0	ID=1_890;partial=00;start_type=TTG;rbs_motif=GGA/GAG/AGG;rbs_spacer=5-10bp;gc_cont=0.372;conf=100.00;score=85.57;cscore=88.18;sscore=-2.61;rscore=-0.64;uscore=1.75;tscore=-3.71;
000000F	Prodigal_v2.6.3	CDS	950207	950341	10.1	-	0	ID=1_891;partial=00;start_type=GTG;rbs_motif=AGxAGG/AGGxGG;rbs_spacer=5-10bp;gc_cont=0.385;conf=91.04;score=10.09;cscore=10.88;sscore=-0.79;rscore=5.76;uscore=0.96;tscore=-7.51;
000000F	Prodigal_v2.6.3	CDS	950408	950593	1.3	-	0	ID=1_892;partial=00;start_type=TTG;rbs_motif=AGGAGG;rbs_spacer=5-10bp;gc_cont=0.296;conf=57.31;score=1.28;cscore=-5.71;sscore=6.99;rscore=10.79;uscore=2.42;tscore=-5.07;
000000F	Prodigal_v2.6.3	CDS	950750	951709	136.6	+	0	ID=1_893;partial=00;start_type=ATG;rbs_motif=AGGAG;rbs_spacer=5-10bp;gc_cont=0.398;conf=100.00;score=136.59;cscore=119.75;sscore=16.83;rscore=13.15;uscore=1.19;tscore=2.50;
000000F	Prodigal_v2.6.3	CDS	951770	951952	24.2	-	0	ID=1_894;partial=00;start_type=ATG;rbs_motif=AGGAGG;rbs_spacer=5-10bp;gc_cont=0.361;conf=99.62;score=24.20;cscore=13.98;sscore=10.22;rscore=10.61;uscore=-1.54;tscore=1.80;
000000F	Prodigal_v2.6.3	CDS	952146	952994	125.8	+	0	ID=1_895;partial=00;start_type=GTG;rbs_motif=AGGAGG;rbs_spacer=5-10bp;gc_cont=0.432;conf=100.00;score=125.76;cscore=114.45;sscore=11.32;rscore=14.74;uscore=0.54;tscore=-3.97;
000000F	Prodigal_v2.6.3	CDS	953025	953567	50.1	-	0	ID=1_896;partial=00;start_type=TTG;rbs_motif=AGGAGG;rbs_spacer=5-10bp;gc_cont=0.400;conf=100.00;score=50.11;cscore=34.36;sscore=15.75;rscore=14.74;uscore=4.72;tscore=-3.71;
000000F	Prodigal_v2.6.3	CDS	953694	954509	80.6	-	0	ID=1_897;partial=00;start_type=ATG;rbs_motif=GGA/GAG/AGG;rbs_spacer=5-10bp;gc_cont=0.385;conf=100.00;score=80.64;cscore=78.67;sscore=1.97;rscore=-0.64;uscore=0.11;tscore=2.50;
000000F	Prodigal_v2.6.3	CDS	954574	954981	42.6	-	0	ID=1_898;partial=00;start_type=ATG;rbs_motif=AGGAGG;rbs_spacer=5-10bp;gc_cont=0.407;conf=99.99;score=42.59;cscore=27.47;sscore=15.12;rscore=14.74;uscore=-1.46;tscore=2.50;
000000F	Prodigal_v2.6.3	CDS	955156	956280	112.3	+	0	ID=1_899;partial=00;start_type=TTG;rbs_motif=GGAGG;rbs_spacer=5-10bp;gc_cont=0.369;conf=100.00;score=112.32;cscore=102.84;sscore=9.48;rscore=13.97;uscore=-0.78;tscore=-3.71;
000000F	Prodigal_v2.6.3	CDS	956277	957041	85.9	+	0	ID=1_900;partial=00;start_type=ATG;rbs_motif=GGAG/GAGG;rbs_spacer=5-10bp;gc_cont=0.359;conf=100.00;score=85.91;cscore=73.30;sscore=12.62;rscore=8.83;uscore=-1.41;tscore=2.50;
000000F	Prodigal_v2.6.3	CDS	957180	957578	51.5	+	0	ID=1_901;partial=00;start_type=ATG;rbs_motif=GGAG/GAGG;rbs_spacer=5-10bp;gc_cont=0.353;conf=100.00;score=51.50;cscore=38.96;sscore=12.55;rscore=8.83;uscore=1.22;tscore=2.50;
000000F	Prodigal_v2.6.3	CDS	957627	958166	55.8	-	0	ID=1_902;partial=00;start_type=TTG;rbs_motif=AGGAG;rbs_spacer=5-10bp;gc_cont=0.350;conf=100.00;score=55.82;cscore=48.80;sscore=7.02;rscore=13.15;uscore=-1.77;tscore=-3.71;
000000F	Prodigal_v2.6.3	CDS	958257	959666	214.9	+	0	ID=1_903;partial=00;start_type=ATG;rbs_motif=AGGAG;rbs_spacer=5-10bp;gc_cont=0.396;conf=99.99;score=214.92;cscore=200.28;sscore=14.64;rscore=13.15;uscore=-1.00;tscore=2.50;
000000F	Prodigal_v2.6.3	CDS	959679	960092	70.7	+	0	ID=1_904;partial=00;start_type=ATG;rbs_motif=GGAGG;rbs_spacer=5-10bp;gc_cont=0.389;conf=100.00;score=70.74;cscore=52.28;sscore=18.47;rscore=13.97;uscore=0.86;tscore=2.50;
000000F	Prodigal_v2.6.3	CDS	960578	962062	216.6	+	0	ID=1_905;partial=00;start_type=ATG;rbs_motif=AGGAG/GGAGG;rbs_spacer=11-12bp;gc_cont=0.384;conf=99.99;score=216.63;cscore=198.75;sscore=17.88;rscore=10.40;uscore=5.64;tscore=2.50;
000000F	Prodigal_v2.6.3	CDS	962274	963380	133.6	+	0	ID=1_906;partial=00;start_type=TTG;rbs_motif=AGGAGG;rbs_spacer=5-10bp;gc_cont=0.415;conf=100.00;score=133.63;cscore=119.46;sscore=14.17;rscore=14.74;uscore=3.79;tscore=-3.71;
000000F	Prodigal_v2.6.3	CDS	963565	963897	7.2	+	0	ID=1_907;partial=00;start_type=ATG;rbs_motif=AGGAGG;rbs_spacer=5-10bp;gc_cont=0.459;conf=84.03;score=7.22;cscore=-12.48;sscore=19.71;rscore=14.74;uscore=3.63;tscore=2.50;
000000F	Prodigal_v2.6.3	CDS	964136	964348	5.6	+	0	ID=1_908;partial=00;start_type=ATG;rbs_motif=None;rbs_spacer=None;gc_cont=0.380;conf=78.21;score=5.56;cscore=19.24;sscore=-13.68;rscore=-17.04;uscore=1.92;tscore=2.10;
000000F	Prodigal_v2.6.3	CDS	964489	965469	153.6	+	0	ID=1_909;partial=00;start_type=GTG;rbs_motif=AGxAGG/AGGxGG;rbs_spacer=5-10bp;gc_cont=0.386;conf=100.00;score=153.63;cscore=143.02;sscore=10.60;rscore=10.90;uscore=3.66;tscore=-3.97;
000000F	Prodigal_v2.6.3	CDS	965570	966856	303.2	+	0	ID=1_910;partial=00;start_type=ATG;rbs_motif=GGAGG;rbs_spacer=5-10bp;gc_cont=0.377;conf=99.99;score=303.16;cscore=285.13;sscore=18.02;rscore=13.97;uscore=1.56;tscore=2.50;
000000F	Prodigal_v2.6.3	CDS	967007	968269	203	+	0	ID=1_911;partial=00;start_type=ATG;rbs_motif=GGA/GAG/AGG;rbs_spacer=5-10bp;gc_cont=0.388;conf=99.99;score=203.03;cscore=199.91;sscore=3.12;rscore=-0.64;uscore=1.26;tscore=2.50;
000000F	Prodigal_v2.6.3	CDS	968380	970704	388.4	+	0	ID=1_912;partial=00;start_type=TTG;rbs_motif=GGAGG;rbs_spacer=5-10bp;gc_cont=0.403;conf=99.99;score=388.43;cscore=380.89;sscore=7.54;rscore=13.97;uscore=-2.72;tscore=-3.71;
000000F	Prodigal_v2.6.3	CDS	970701	971282	89.1	+	0	ID=1_913;partial=00;start_type=GTG;rbs_motif=GGAGG;rbs_spacer=5-10bp;gc_cont=0.375;conf=100.00;score=89.12;cscore=77.82;sscore=11.30;rscore=13.97;uscore=-0.14;tscore=-3.97;
000000F	Prodigal_v2.6.3	CDS	971885	973255	209.9	+	0	ID=1_914;partial=00;start_type=GTG;rbs_motif=GGA/GAG/AGG;rbs_spacer=5-10bp;gc_cont=0.376;conf=99.99;score=209.86;cscore=209.29;sscore=0.57;rscore=-0.64;uscore=5.83;tscore=-3.97;
000000F	Prodigal_v2.6.3	CDS	973355	974185	52.9	+	0	ID=1_915;partial=00;start_type=ATG;rbs_motif=GGA/GAG/AGG;rbs_spacer=5-10bp;gc_cont=0.337;conf=100.00;score=52.93;cscore=50.42;sscore=2.51;rscore=-0.64;uscore=0.65;tscore=2.50;
000000F	Prodigal_v2.6.3	CDS	974229	975176	165.7	+	0	ID=1_916;partial=00;start_type=TTG;rbs_motif=AGGA;rbs_spacer=5-10bp;gc_cont=0.404;conf=100.00;score=165.74;cscore=161.17;sscore=4.58;rscore=5.61;uscore=1.87;tscore=-3.71;
000000F	Prodigal_v2.6.3	CDS	975163	975924	86.4	+	0	ID=1_917;partial=00;start_type=ATG;rbs_motif=None;rbs_spacer=None;gc_cont=0.429;conf=100.00;score=86.40;cscore=97.24;sscore=-10.84;rscore=-14.31;uscore=-0.21;tscore=2.50;
000000F	Prodigal_v2.6.3	CDS	975926	976906	153.6	+	0	ID=1_918;partial=00;start_type=TTG;rbs_motif=AGGA;rbs_spacer=5-10bp;gc_cont=0.417;conf=100.00;score=153.63;cscore=151.82;sscore=1.81;rscore=5.61;uscore=-1.35;tscore=-3.71;
000000F	Prodigal_v2.6.3	CDS	976907	978199	241.5	+	0	ID=1_919;partial=00;start_type=TTG;rbs_motif=GGAGG;rbs_spacer=5-10bp;gc_cont=0.415;conf=99.99;score=241.52;cscore=231.31;sscore=10.21;rscore=13.97;uscore=-1.33;tscore=-3.71;
000000F	Prodigal_v2.6.3	CDS	978323	979165	134.2	+	0	ID=1_920;partial=00;start_type=ATG;rbs_motif=AGGAGG;rbs_spacer=5-10bp;gc_cont=0.386;conf=100.00;score=134.18;cscore=116.52;sscore=17.65;rscore=14.74;uscore=0.42;tscore=2.50;
000000F	Prodigal_v2.6.3	CDS	979713	982358	448.9	+	0	ID=1_921;partial=00;start_type=ATG;rbs_motif=AGGAGG;rbs_spacer=5-10bp;gc_cont=0.419;conf=99.99;score=448.89;cscore=428.40;sscore=20.49;rscore=14.74;uscore=3.91;tscore=2.50;
000000F	Prodigal_v2.6.3	CDS	982523	983059	92.8	+	0	ID=1_922;partial=00;start_type=ATG;rbs_motif=GGAG/GAGG;rbs_spacer=5-10bp;gc_cont=0.371;conf=100.00;score=92.84;cscore=77.37;sscore=15.47;rscore=8.83;uscore=4.15;tscore=2.50;
000000F	Prodigal_v2.6.3	CDS	983237	984133	153.6	+	0	ID=1_923;partial=00;start_type=ATG;rbs_motif=GGAGG;rbs_spacer=5-10bp;gc_cont=0.435;conf=100.00;score=153.60;cscore=137.09;sscore=16.51;rscore=13.97;uscore=0.04;tscore=2.50;
000000F	Prodigal_v2.6.3	CDS	984130	985095	173.1	+	0	ID=1_924;partial=00;start_type=ATG;rbs_motif=GGAGG;rbs_spacer=5-10bp;gc_cont=0.422;conf=100.00;score=173.06;cscore=155.30;sscore=17.76;rscore=13.97;uscore=-3.02;tscore=2.50;
000000F	Prodigal_v2.6.3	CDS	985123	985593	78.9	+	0	ID=1_925;partial=00;start_type=ATG;rbs_motif=GGAG/GAGG;rbs_spacer=5-10bp;gc_cont=0.401;conf=100.00;score=78.91;cscore=62.08;sscore=16.83;rscore=8.83;uscore=4.53;tscore=2.50;
000000F	Prodigal_v2.6.3	CDS	985629	986852	192.8	+	0	ID=1_926;partial=00;start_type=ATG;rbs_motif=AGGAG;rbs_spacer=5-10bp;gc_cont=0.404;conf=99.99;score=192.80;cscore=179.59;sscore=13.21;rscore=13.15;uscore=-3.32;tscore=2.50;
000000F	Prodigal_v2.6.3	CDS	986849	987697	130.5	+	0	ID=1_927;partial=00;start_type=ATG;rbs_motif=AGxAGG/AGGxGG;rbs_spacer=5-10bp;gc_cont=0.399;conf=100.00;score=130.51;cscore=113.95;sscore=16.56;rscore=10.90;uscore=1.86;tscore=2.50;
000000F	Prodigal_v2.6.3	CDS	987700	988563	138.7	+	0	ID=1_928;partial=00;start_type=TTG;rbs_motif=AGGA;rbs_spacer=5-10bp;gc_cont=0.388;conf=100.00;score=138.73;cscore=131.45;sscore=7.28;rscore=5.61;uscore=4.13;tscore=-3.71;
000000F	Prodigal_v2.6.3	CDS	988889	989278	26.8	+	0	ID=1_929;partial=00;start_type=ATG;rbs_motif=GGA/GAG/AGG;rbs_spacer=5-10bp;gc_cont=0.333;conf=99.79;score=26.81;cscore=24.88;sscore=1.93;rscore=-0.64;uscore=0.73;tscore=2.50;
000000F	Prodigal_v2.6.3	CDS	989275	989685	45	+	0	ID=1_930;partial=00;start_type=ATG;rbs_motif=GGA/GAG/AGG;rbs_spacer=5-10bp;gc_cont=0.309;conf=100.00;score=44.96;cscore=38.24;sscore=6.72;rscore=-0.64;uscore=2.93;tscore=2.50;
000000F	Prodigal_v2.6.3	CDS	989701	990729	136.1	+	0	ID=1_931;partial=00;start_type=ATG;rbs_motif=AGGAGG;rbs_spacer=5-10bp;gc_cont=0.351;conf=100.00;score=136.15;cscore=118.73;sscore=17.42;rscore=14.74;uscore=-0.93;tscore=2.50;
000000F	Prodigal_v2.6.3	CDS	990803	991597	133	-	0	ID=1_932;partial=00;start_type=ATG;rbs_motif=GGAGG;rbs_spacer=5-10bp;gc_cont=0.370;conf=100.00;score=133.02;cscore=113.50;sscore=19.52;rscore=13.97;uscore=1.75;tscore=2.50;
000000F	Prodigal_v2.6.3	CDS	991594	992460	123.6	-	0	ID=1_933;partial=00;start_type=TTG;rbs_motif=GGxGG;rbs_spacer=5-10bp;gc_cont=0.382;conf=100.00;score=123.59;cscore=120.06;sscore=3.53;rscore=6.17;uscore=1.72;tscore=-3.71;
000000F	Prodigal_v2.6.3	CDS	992521	993741	181.3	+	0	ID=1_934;partial=00;start_type=ATG;rbs_motif=GGAGG;rbs_spacer=5-10bp;gc_cont=0.398;conf=99.99;score=181.26;cscore=165.70;sscore=15.57;rscore=13.97;uscore=-0.90;tscore=2.50;
000000F	Prodigal_v2.6.3	CDS	993856	995559	201.9	+	0	ID=1_935;partial=00;start_type=ATG;rbs_motif=GGAG/GAGG;rbs_spacer=5-10bp;gc_cont=0.357;conf=99.99;score=201.89;cscore=189.10;sscore=12.80;rscore=8.83;uscore=1.47;tscore=2.50;
000000F	Prodigal_v2.6.3	CDS	995576	997327	194.3	+	0	ID=1_936;partial=00;start_type=ATG;rbs_motif=AGGAG;rbs_spacer=5-10bp;gc_cont=0.335;conf=99.99;score=194.35;cscore=174.89;sscore=19.46;rscore=13.15;uscore=2.72;tscore=2.50;
000000F	Prodigal_v2.6.3	CDS	997555	998889	160.4	+	0	ID=1_937;partial=00;start_type=TTG;rbs_motif=GGAG/GAGG;rbs_spacer=5-10bp;gc_cont=0.387;conf=100.00;score=160.38;cscore=155.43;sscore=4.95;rscore=8.83;uscore=0.49;tscore=-3.71;
000000F	Prodigal_v2.6.3	CDS	998907	1000571	269.4	+	0	ID=1_938;partial=00;start_type=ATG;rbs_motif=AGxAGG/AGGxGG;rbs_spacer=5-10bp;gc_cont=0.400;conf=99.99;score=269.39;cscore=253.39;sscore=16.00;rscore=10.90;uscore=1.52;tscore=2.50;
000000F	Prodigal_v2.6.3	CDS	1000585	1001622	137.6	+	0	ID=1_939;partial=00;start_type=ATG;rbs_motif=GGA/GAG/AGG;rbs_spacer=11-12bp;gc_cont=0.394;conf=100.00;score=137.62;cscore=137.37;sscore=0.25;rscore=-1.25;uscore=-2.12;tscore=2.50;
000000F	Prodigal_v2.6.3	CDS	1001622	1002827	152.2	+	0	ID=1_940;partial=00;start_type=ATG;rbs_motif=AGxAGG/AGGxGG;rbs_spacer=5-10bp;gc_cont=0.386;conf=100.00;score=152.16;cscore=137.47;sscore=14.68;rscore=10.90;uscore=-0.90;tscore=2.50;
000000F	Prodigal_v2.6.3	CDS	1003000	1003527	92.9	+	0	ID=1_941;partial=00;start_type=ATG;rbs_motif=AGGAGG;rbs_spacer=11-12bp;gc_cont=0.356;conf=100.00;score=92.93;cscore=77.79;sscore=15.14;rscore=13.50;uscore=-0.86;tscore=2.50;
000000F	Prodigal_v2.6.3	CDS	1003699	1004688	149.5	+	0	ID=1_942;partial=00;start_type=ATG;rbs_motif=AGGAG;rbs_spacer=5-10bp;gc_cont=0.386;conf=100.00;score=149.53;cscore=133.94;sscore=15.59;rscore=13.15;uscore=-0.06;tscore=2.50;
000000F	Prodigal_v2.6.3	CDS	1004678	1005262	68.5	+	0	ID=1_943;partial=00;start_type=ATG;rbs_motif=GGAG/GAGG;rbs_spacer=5-10bp;gc_cont=0.364;conf=100.00;score=68.50;cscore=57.98;sscore=10.52;rscore=8.83;uscore=-2.02;tscore=2.50;
000000F	Prodigal_v2.6.3	CDS	1005259	1005942	115.1	+	0	ID=1_944;partial=00;start_type=ATG;rbs_motif=GGxGG;rbs_spacer=5-10bp;gc_cont=0.352;conf=100.00;score=115.11;cscore=101.71;sscore=13.40;rscore=6.17;uscore=3.45;tscore=2.50;
000000F	Prodigal_v2.6.3	CDS	1005943	1006698	73.5	+	0	ID=1_945;partial=00;start_type=ATG;rbs_motif=GGAG/GAGG;rbs_spacer=5-10bp;gc_cont=0.393;conf=100.00;score=73.50;cscore=59.66;sscore=13.84;rscore=8.83;uscore=1.24;tscore=2.50;
000000F	Prodigal_v2.6.3	CDS	1006785	1007429	93.6	+	0	ID=1_946;partial=00;start_type=ATG;rbs_motif=GGxGG;rbs_spacer=5-10bp;gc_cont=0.400;conf=100.00;score=93.61;cscore=83.63;sscore=9.98;rscore=6.17;uscore=1.32;tscore=2.50;
000000F	Prodigal_v2.6.3	CDS	1007525	1008133	99.3	+	0	ID=1_947;partial=00;start_type=ATG;rbs_motif=GGAGG;rbs_spacer=5-10bp;gc_cont=0.396;conf=100.00;score=99.34;cscore=81.71;sscore=17.63;rscore=13.97;uscore=1.16;tscore=2.50;
000000F	Prodigal_v2.6.3	CDS	1008130	1008828	89.9	+	0	ID=1_948;partial=00;start_type=ATG;rbs_motif=AGGAG/GGAGG;rbs_spacer=11-12bp;gc_cont=0.422;conf=100.00;score=89.92;cscore=72.93;sscore=16.99;rscore=10.40;uscore=2.80;tscore=2.50;
000000F	Prodigal_v2.6.3	CDS	1008920	1009936	205.6	+	0	ID=1_949;partial=00;start_type=TTG;rbs_motif=AGGA;rbs_spacer=5-10bp;gc_cont=0.420;conf=99.99;score=205.62;cscore=200.72;sscore=4.91;rscore=5.61;uscore=3.01;tscore=-3.71;
000000F	Prodigal_v2.6.3	CDS	1010091	1010996	143.5	+	0	ID=1_950;partial=00;start_type=ATG;rbs_motif=GGAGG;rbs_spacer=5-10bp;gc_cont=0.389;conf=100.00;score=143.54;cscore=125.98;sscore=17.56;rscore=13.97;uscore=1.09;tscore=2.50;
000000F	Prodigal_v2.6.3	CDS	1010993	1011517	50	+	0	ID=1_951;partial=00;start_type=ATG;rbs_motif=GGAGG;rbs_spacer=5-10bp;gc_cont=0.316;conf=100.00;score=49.96;cscore=32.20;sscore=17.76;rscore=13.97;uscore=-0.37;tscore=2.50;
000000F	Prodigal_v2.6.3	CDS	1011541	1012221	91.5	+	0	ID=1_952;partial=00;start_type=GTG;rbs_motif=AGGA;rbs_spacer=5-10bp;gc_cont=0.408;conf=100.00;score=91.49;cscore=86.19;sscore=5.30;rscore=5.61;uscore=2.64;tscore=-3.97;
000000F	Prodigal_v2.6.3	CDS	1012223	1013020	128.4	+	0	ID=1_953;partial=00;start_type=GTG;rbs_motif=AGxAGG/AGGxGG;rbs_spacer=5-10bp;gc_cont=0.401;conf=100.00;score=128.39;cscore=118.54;sscore=9.84;rscore=10.90;uscore=1.64;tscore=-3.97;
000000F	Prodigal_v2.6.3	CDS	1013200	1013742	74.5	+	0	ID=1_954;partial=00;start_type=GTG;rbs_motif=AGxAGG/AGGxGG;rbs_spacer=5-10bp;gc_cont=0.411;conf=100.00;score=74.46;cscore=66.68;sscore=7.78;rscore=10.90;uscore=1.49;tscore=-3.97;
000000F	Prodigal_v2.6.3	CDS	1013739	1014338	58.5	+	0	ID=1_955;partial=00;start_type=ATG;rbs_motif=None;rbs_spacer=None;gc_cont=0.397;conf=100.00;score=58.50;cscore=54.71;sscore=3.79;rscore=-14.31;uscore=-2.38;tscore=2.50;
000000F	Prodigal_v2.6.3	CDS	1014587	1014895	62.5	+	0	ID=1_956;partial=00;start_type=ATG;rbs_motif=AGGAGG;rbs_spacer=5-10bp;gc_cont=0.385;conf=100.00;score=62.48;cscore=46.19;sscore=16.29;rscore=14.74;uscore=-0.29;tscore=2.50;
000000F	Prodigal_v2.6.3	CDS	1014902	1015231	28.7	+	0	ID=1_957;partial=00;start_type=ATG;rbs_motif=None;rbs_spacer=None;gc_cont=0.376;conf=99.86;score=28.73;cscore=40.45;sscore=-11.72;rscore=-14.31;uscore=-1.11;tscore=2.50;
000000F	Prodigal_v2.6.3	CDS	1015244	1015534	56	+	0	ID=1_958;partial=00;start_type=ATG;rbs_motif=AGGAGG;rbs_spacer=5-10bp;gc_cont=0.450;conf=100.00;score=56.02;cscore=35.33;sscore=20.70;rscore=14.74;uscore=2.32;tscore=2.50;
000000F	Prodigal_v2.6.3	CDS	1015753	1016271	63.1	+	0	ID=1_959;partial=00;start_type=ATG;rbs_motif=GGAG/GAGG;rbs_spacer=5-10bp;gc_cont=0.355;conf=100.00;score=63.07;cscore=49.04;sscore=14.03;rscore=8.83;uscore=3.36;tscore=2.50;
000000F	Prodigal_v2.6.3	CDS	1016284	1017570	238.4	+	0	ID=1_960;partial=00;start_type=ATG;rbs_motif=AGGAGG;rbs_spacer=5-10bp;gc_cont=0.427;conf=99.99;score=238.39;cscore=222.47;sscore=15.93;rscore=14.74;uscore=-2.45;tscore=2.50;
000000F	Prodigal_v2.6.3	CDS	1017597	1018052	54.8	+	0	ID=1_961;partial=00;start_type=ATG;rbs_motif=GGAG/GAGG;rbs_spacer=5-10bp;gc_cont=0.393;conf=100.00;score=54.78;cscore=40.53;sscore=14.25;rscore=8.83;uscore=1.94;tscore=2.50;
000000F	Prodigal_v2.6.3	CDS	1018069	1018956	110.3	+	0	ID=1_962;partial=00;start_type=TTG;rbs_motif=GGAGG;rbs_spacer=5-10bp;gc_cont=0.389;conf=100.00;score=110.32;cscore=99.09;sscore=11.23;rscore=13.97;uscore=-0.13;tscore=-3.71;
000000F	Prodigal_v2.6.3	CDS	1019091	1020212	96.7	+	0	ID=1_963;partial=00;start_type=GTG;rbs_motif=AGxAGG/AGGxGG;rbs_spacer=5-10bp;gc_cont=0.473;conf=100.00;score=96.73;cscore=88.43;sscore=8.30;rscore=10.90;uscore=1.36;tscore=-3.97;
000000F	Prodigal_v2.6.3	CDS	1020217	1021086	61.7	+	0	ID=1_964;partial=00;start_type=ATG;rbs_motif=3Base/5BMM;rbs_spacer=13-15bp;gc_cont=0.357;conf=100.00;score=61.68;cscore=72.66;sscore=-10.98;rscore=-9.96;uscore=-4.75;tscore=2.50;
000000F	Prodigal_v2.6.3	CDS	1021098	1021817	136.6	+	0	ID=1_965;partial=00;start_type=ATG;rbs_motif=AGGAGG;rbs_spacer=5-10bp;gc_cont=0.411;conf=100.00;score=136.65;cscore=116.56;sscore=20.09;rscore=14.74;uscore=2.86;tscore=2.50;
000000F	Prodigal_v2.6.3	CDS	1022083	1022304	23	+	0	ID=1_966;partial=00;start_type=ATG;rbs_motif=AGGAG;rbs_spacer=5-10bp;gc_cont=0.356;conf=99.50;score=23.01;cscore=5.88;sscore=17.13;rscore=11.52;uscore=4.08;tscore=2.19;
000000F	Prodigal_v2.6.3	CDS	1022570	1023175	106.7	+	0	ID=1_967;partial=00;start_type=TTG;rbs_motif=AGxAGG/AGGxGG;rbs_spacer=5-10bp;gc_cont=0.371;conf=100.00;score=106.70;cscore=99.07;sscore=7.63;rscore=10.90;uscore=1.09;tscore=-3.71;
000000F	Prodigal_v2.6.3	CDS	1023223	1024221	149.1	+	0	ID=1_968;partial=00;start_type=GTG;rbs_motif=GGAGG;rbs_spacer=5-10bp;gc_cont=0.433;conf=100.00;score=149.08;cscore=137.43;sscore=11.65;rscore=13.97;uscore=1.65;tscore=-3.97;
000000F	Prodigal_v2.6.3	CDS	1024244	1025272	171.7	+	0	ID=1_969;partial=00;start_type=ATG;rbs_motif=AGxAGG/AGGxGG;rbs_spacer=5-10bp;gc_cont=0.385;conf=100.00;score=171.66;cscore=156.83;sscore=14.83;rscore=10.90;uscore=0.40;tscore=2.50;
000000F	Prodigal_v2.6.3	CDS	1025373	1026512	158.9	+	0	ID=1_970;partial=00;start_type=ATG;rbs_motif=AGGA;rbs_spacer=5-10bp;gc_cont=0.409;conf=100.00;score=158.87;cscore=148.40;sscore=10.47;rscore=5.61;uscore=2.36;tscore=2.50;
000000F	Prodigal_v2.6.3	CDS	1026553	1026825	48.5	+	0	ID=1_971;partial=00;start_type=ATG;rbs_motif=AGxAGG/AGGxGG;rbs_spacer=5-10bp;gc_cont=0.410;conf=100.00;score=48.46;cscore=30.23;sscore=18.23;rscore=10.90;uscore=3.99;tscore=2.50;
000000F	Prodigal_v2.6.3	CDS	1026945	1027586	86.6	+	0	ID=1_972;partial=00;start_type=ATG;rbs_motif=AGGAGG;rbs_spacer=5-10bp;gc_cont=0.374;conf=100.00;score=86.61;cscore=69.78;sscore=16.83;rscore=14.74;uscore=-0.41;tscore=2.50;
000000F	Prodigal_v2.6.3	CDS	1027577	1029097	178.4	-	0	ID=1_973;partial=00;start_type=TTG;rbs_motif=AGGAG;rbs_spacer=5-10bp;gc_cont=0.396;conf=99.99;score=178.38;cscore=169.94;sscore=8.44;rscore=13.15;uscore=-0.34;tscore=-3.71;
000000F	Prodigal_v2.6.3	CDS	1029279	1030124	130.9	+	0	ID=1_974;partial=00;start_type=ATG;rbs_motif=GGA/GAG/AGG;rbs_spacer=5-10bp;gc_cont=0.348;conf=100.00;score=130.93;cscore=126.41;sscore=4.52;rscore=-0.64;uscore=2.67;tscore=2.50;
000000F	Prodigal_v2.6.3	CDS	1030370	1032406	327.2	+	0	ID=1_975;partial=00;start_type=ATG;rbs_motif=GGAGG;rbs_spacer=5-10bp;gc_cont=0.409;conf=99.99;score=327.22;cscore=307.81;sscore=19.41;rscore=13.97;uscore=3.60;tscore=2.50;
000000F	Prodigal_v2.6.3	CDS	1032687	1033019	33.8	+	0	ID=1_976;partial=00;start_type=TTG;rbs_motif=AGGA;rbs_spacer=5-10bp;gc_cont=0.375;conf=99.96;score=33.85;cscore=33.68;sscore=0.17;rscore=5.61;uscore=-1.08;tscore=-3.71;
000000F	Prodigal_v2.6.3	CDS	1033132	1035405	354.9	+	0	ID=1_977;partial=00;start_type=ATG;rbs_motif=AGGAGG;rbs_spacer=5-10bp;gc_cont=0.395;conf=99.99;score=354.87;cscore=336.09;sscore=18.78;rscore=14.74;uscore=1.55;tscore=2.50;
000000F	Prodigal_v2.6.3	CDS	1035497	1035829	61.3	+	0	ID=1_978;partial=00;start_type=ATG;rbs_motif=GGAGG;rbs_spacer=5-10bp;gc_cont=0.378;conf=100.00;score=61.35;cscore=42.68;sscore=18.67;rscore=13.97;uscore=2.20;tscore=2.50;
000000F	Prodigal_v2.6.3	CDS	1035993	1038332	359.6	+	0	ID=1_979;partial=00;start_type=TTG;rbs_motif=AGGAGG;rbs_spacer=11-12bp;gc_cont=0.389;conf=99.99;score=359.64;cscore=348.22;sscore=11.42;rscore=13.50;uscore=1.63;tscore=-3.71;
000000F	Prodigal_v2.6.3	CDS	1038332	1038844	111.3	+	0	ID=1_980;partial=00;start_type=ATG;rbs_motif=GGAGG;rbs_spacer=5-10bp;gc_cont=0.407;conf=100.00;score=111.27;cscore=93.52;sscore=17.75;rscore=13.97;uscore=-0.59;tscore=2.50;
000000F	Prodigal_v2.6.3	CDS	1039269	1041467	330.6	+	0	ID=1_981;partial=00;start_type=ATG;rbs_motif=AGGAG;rbs_spacer=5-10bp;gc_cont=0.387;conf=99.99;score=330.64;cscore=315.03;sscore=15.61;rscore=13.15;uscore=0.62;tscore=2.50;
000000F	Prodigal_v2.6.3	CDS	1041485	1041925	83.9	+	0	ID=1_982;partial=00;start_type=ATG;rbs_motif=AGxAGG/AGGxGG;rbs_spacer=11-12bp;gc_cont=0.406;conf=100.00;score=83.86;cscore=68.43;sscore=15.43;rscore=7.18;uscore=4.68;tscore=2.50;
000000F	Prodigal_v2.6.3	CDS	1042007	1043548	181.9	-	0	ID=1_983;partial=00;start_type=ATG;rbs_motif=AGGAG;rbs_spacer=5-10bp;gc_cont=0.407;conf=99.99;score=181.91;cscore=164.25;sscore=17.67;rscore=13.15;uscore=2.68;tscore=2.50;
000000F	Prodigal_v2.6.3	CDS	1043988	1045265	205.9	+	0	ID=1_984;partial=00;start_type=ATG;rbs_motif=AGGAG;rbs_spacer=5-10bp;gc_cont=0.409;conf=99.99;score=205.89;cscore=191.75;sscore=14.14;rscore=13.15;uscore=-1.50;tscore=2.50;
000000F	Prodigal_v2.6.3	CDS	1045273	1047039	323.4	+	0	ID=1_985;partial=00;start_type=ATG;rbs_motif=GGA/GAG/AGG;rbs_spacer=11-12bp;gc_cont=0.408;conf=99.99;score=323.36;cscore=316.81;sscore=6.55;rscore=-1.25;uscore=4.11;tscore=2.50;
000000F	Prodigal_v2.6.3	CDS	1047350	1048183	116.1	+	0	ID=1_986;partial=00;start_type=GTG;rbs_motif=GGAG/GAGG;rbs_spacer=5-10bp;gc_cont=0.410;conf=100.00;score=116.08;cscore=113.45;sscore=2.62;rscore=8.83;uscore=-1.58;tscore=-3.97;
000000F	Prodigal_v2.6.3	CDS	1048468	1050069	201.7	-	0	ID=1_987;partial=00;start_type=ATG;rbs_motif=None;rbs_spacer=None;gc_cont=0.390;conf=99.99;score=201.73;cscore=212.54;sscore=-10.81;rscore=-14.31;uscore=1.66;tscore=2.50;
000000F	Prodigal_v2.6.3	CDS	1050269	1051453	204.8	-	0	ID=1_988;partial=00;start_type=ATG;rbs_motif=GGAG/GAGG;rbs_spacer=5-10bp;gc_cont=0.386;conf=99.99;score=204.84;cscore=191.74;sscore=13.10;rscore=8.83;uscore=2.43;tscore=2.50;
000000F	Prodigal_v2.6.3	CDS	1051735	1052385	70.2	-	0	ID=1_989;partial=00;start_type=ATG;rbs_motif=AGxAGG/AGGxGG;rbs_spacer=5-10bp;gc_cont=0.346;conf=100.00;score=70.22;cscore=52.85;sscore=17.37;rscore=10.90;uscore=4.62;tscore=2.50;
000000F	Prodigal_v2.6.3	CDS	1052573	1053856	217.8	+	0	ID=1_990;partial=00;start_type=ATG;rbs_motif=GGAGG;rbs_spacer=5-10bp;gc_cont=0.437;conf=99.99;score=217.80;cscore=200.25;sscore=17.55;rscore=13.97;uscore=1.08;tscore=2.50;
000000F	Prodigal_v2.6.3	CDS	1054029	1054157	12.2	+	0	ID=1_991;partial=00;start_type=ATG;rbs_motif=GGAGG;rbs_spacer=5-10bp;gc_cont=0.364;conf=94.26;score=12.17;cscore=1.78;sscore=10.39;rscore=7.04;uscore=2.09;tscore=1.26;
000000F	Prodigal_v2.6.3	CDS	1054232	1056415	309.5	+	0	ID=1_992;partial=00;start_type=ATG;rbs_motif=GGAG/GAGG;rbs_spacer=5-10bp;gc_cont=0.389;conf=99.99;score=309.51;cscore=294.43;sscore=15.08;rscore=8.83;uscore=3.75;tscore=2.50;
000000F	Prodigal_v2.6.3	CDS	1056616	1057011	40.1	+	0	ID=1_993;partial=00;start_type=ATG;rbs_motif=GGA/GAG/AGG;rbs_spacer=5-10bp;gc_cont=0.348;conf=99.99;score=40.14;cscore=36.59;sscore=3.56;rscore=-0.64;uscore=2.36;tscore=2.50;
000000F	Prodigal_v2.6.3	CDS	1057013	1057699	106.6	+	0	ID=1_994;partial=00;start_type=ATG;rbs_motif=AGGAGG;rbs_spacer=5-10bp;gc_cont=0.392;conf=100.00;score=106.64;cscore=83.34;sscore=23.31;rscore=14.74;uscore=4.81;tscore=2.50;
000000F	Prodigal_v2.6.3	CDS	1057808	1059430	258	+	0	ID=1_995;partial=00;start_type=TTG;rbs_motif=AGGAGG;rbs_spacer=5-10bp;gc_cont=0.393;conf=99.99;score=257.99;cscore=249.23;sscore=8.76;rscore=14.74;uscore=-2.27;tscore=-3.71;
000000F	Prodigal_v2.6.3	CDS	1059859	1060080	5.7	+	0	ID=1_996;partial=00;start_type=ATG;rbs_motif=AGGA;rbs_spacer=5-10bp;gc_cont=0.360;conf=78.92;score=5.74;cscore=5.71;sscore=0.03;rscore=4.91;uscore=-6.42;tscore=2.19;
000000F	Prodigal_v2.6.3	CDS	1060460	1060663	11.5	+	0	ID=1_997;partial=00;start_type=TTG;rbs_motif=AGGA;rbs_spacer=5-10bp;gc_cont=0.500;conf=93.41;score=11.53;cscore=9.83;sscore=1.70;rscore=4.51;uscore=2.46;tscore=-4.61;
000000F	Prodigal_v2.6.3	CDS	1060774	1061703	150.6	+	0	ID=1_998;partial=00;start_type=ATG;rbs_motif=AGxAGG/AGGxGG;rbs_spacer=5-10bp;gc_cont=0.416;conf=100.00;score=150.57;cscore=135.99;sscore=14.58;rscore=10.90;uscore=1.17;tscore=2.50;
000000F	Prodigal_v2.6.3	CDS	1061967	1062845	114.2	+	0	ID=1_999;partial=00;start_type=ATG;rbs_motif=GGA/GAG/AGG;rbs_spacer=5-10bp;gc_cont=0.385;conf=100.00;score=114.23;cscore=111.17;sscore=3.06;rscore=-0.64;uscore=1.86;tscore=2.50;
000000F	Prodigal_v2.6.3	CDS	1062961	1063095	1.2	+	0	ID=1_1000;partial=00;start_type=ATG;rbs_motif=GGAG/GAGG;rbs_spacer=5-10bp;gc_cont=0.370;conf=56.91;score=1.21;cscore=-6.06;sscore=7.27;rscore=4.66;uscore=1.79;tscore=1.32;
000000F	Prodigal_v2.6.3	CDS	1063232	1063534	18.6	+	0	ID=1_1001;partial=00;start_type=ATG;rbs_motif=GGA/GAG/AGG;rbs_spacer=5-10bp;gc_cont=0.353;conf=98.62;score=18.56;cscore=18.92;sscore=-0.35;rscore=-0.64;uscore=-2.21;tscore=2.50;
000000F	Prodigal_v2.6.3	CDS	1063734	1067591	523.3	+	0	ID=1_1002;partial=00;start_type=ATG;rbs_motif=AGGA;rbs_spacer=5-10bp;gc_cont=0.371;conf=99.99;score=523.31;cscore=513.07;sscore=10.24;rscore=5.61;uscore=2.79;tscore=2.50;
000000F	Prodigal_v2.6.3	CDS	1067596	1068357	90.3	+	0	ID=1_1003;partial=00;start_type=ATG;rbs_motif=AGGA/GGAG/GAGG;rbs_spacer=11-12bp;gc_cont=0.375;conf=100.00;score=90.32;cscore=81.77;sscore=8.56;rscore=2.20;uscore=2.64;tscore=2.50;
000000F	Prodigal_v2.6.3	CDS	1068604	1069239	91.2	+	0	ID=1_1004;partial=00;start_type=GTG;rbs_motif=GGAG/GAGG;rbs_spacer=5-10bp;gc_cont=0.385;conf=100.00;score=91.19;cscore=84.52;sscore=6.67;rscore=8.83;uscore=2.46;tscore=-3.97;
000000F	Prodigal_v2.6.3	CDS	1069372	1069674	65.5	-	0	ID=1_1005;partial=00;start_type=ATG;rbs_motif=AGGAG;rbs_spacer=5-10bp;gc_cont=0.399;conf=100.00;score=65.52;cscore=47.22;sscore=18.30;rscore=13.15;uscore=3.32;tscore=2.50;
000000F	Prodigal_v2.6.3	CDS	1069812	1070279	68.2	+	0	ID=1_1006;partial=00;start_type=ATG;rbs_motif=GGAG/GAGG;rbs_spacer=5-10bp;gc_cont=0.391;conf=100.00;score=68.25;cscore=54.40;sscore=13.84;rscore=8.83;uscore=2.52;tscore=2.50;
000000F	Prodigal_v2.6.3	CDS	1070334	1070531	4.2	+	0	ID=1_1007;partial=00;start_type=ATG;rbs_motif=4Base/6BMM;rbs_spacer=13-15bp;gc_cont=0.338;conf=72.20;score=4.15;cscore=5.63;sscore=-1.48;rscore=-5.99;uscore=1.89;tscore=1.95;
000000F	Prodigal_v2.6.3	CDS	1070584	1071408	159.3	-	0	ID=1_1008;partial=00;start_type=ATG;rbs_motif=AGGAG;rbs_spacer=5-10bp;gc_cont=0.398;conf=100.00;score=159.32;cscore=139.40;sscore=19.91;rscore=13.15;uscore=3.16;tscore=2.50;
000000F	Prodigal_v2.6.3	CDS	1071424	1072086	90.9	-	0	ID=1_1009;partial=00;start_type=ATG;rbs_motif=GGxGG;rbs_spacer=5-10bp;gc_cont=0.383;conf=100.00;score=90.94;cscore=76.94;sscore=14.01;rscore=6.17;uscore=4.06;tscore=2.50;
000000F	Prodigal_v2.6.3	CDS	1072086	1072823	114.2	-	0	ID=1_1010;partial=00;start_type=ATG;rbs_motif=AGGAG;rbs_spacer=5-10bp;gc_cont=0.394;conf=100.00;score=114.19;cscore=97.55;sscore=16.63;rscore=13.15;uscore=1.64;tscore=2.50;
000000F	Prodigal_v2.6.3	CDS	1073467	1074675	206.6	+	0	ID=1_1011;partial=00;start_type=ATG;rbs_motif=AGGAG;rbs_spacer=5-10bp;gc_cont=0.378;conf=99.99;score=206.59;cscore=189.65;sscore=16.94;rscore=13.15;uscore=1.29;tscore=2.50;
000000F	Prodigal_v2.6.3	CDS	1074672	1075499	122.8	+	0	ID=1_1012;partial=00;start_type=ATG;rbs_motif=GGAG/GAGG;rbs_spacer=5-10bp;gc_cont=0.393;conf=100.00;score=122.82;cscore=107.35;sscore=15.47;rscore=8.83;uscore=2.86;tscore=2.50;
000000F	Prodigal_v2.6.3	CDS	1075521	1076399	162.9	+	0	ID=1_1013;partial=00;start_type=GTG;rbs_motif=AGGAG;rbs_spacer=5-10bp;gc_cont=0.373;conf=100.00;score=162.92;cscore=150.23;sscore=12.69;rscore=13.15;uscore=2.46;tscore=-3.97;
000000F	Prodigal_v2.6.3	CDS	1076692	1076913	1.1	+	0	ID=1_1014;partial=00;start_type=GTG;rbs_motif=AGGAGG;rbs_spacer=5-10bp;gc_cont=0.374;conf=56.15;score=1.08;cscore=-7.02;sscore=8.09;rscore=12.91;uscore=0.87;tscore=-4.53;
000000F	Prodigal_v2.6.3	CDS	1076913	1077248	41	+	0	ID=1_1015;partial=00;start_type=GTG;rbs_motif=None;rbs_spacer=None;gc_cont=0.384;conf=99.99;score=40.95;cscore=43.64;sscore=-2.68;rscore=-14.31;uscore=-2.98;tscore=-3.97;
000000F	Prodigal_v2.6.3	CDS	1077496	1078437	119.1	+	0	ID=1_1016;partial=00;start_type=ATG;rbs_motif=AGGAG;rbs_spacer=5-10bp;gc_cont=0.360;conf=100.00;score=119.05;cscore=104.03;sscore=15.02;rscore=13.15;uscore=0.03;tscore=2.50;
000000F	Prodigal_v2.6.3	CDS	1078561	1080045	207.8	-	0	ID=1_1017;partial=00;start_type=ATG;rbs_motif=AGGAG;rbs_spacer=5-10bp;gc_cont=0.421;conf=99.99;score=207.80;cscore=191.19;sscore=16.61;rscore=13.15;uscore=1.62;tscore=2.50;
000000F	Prodigal_v2.6.3	CDS	1080952	1081581	66.2	-	0	ID=1_1018;partial=00;start_type=ATG;rbs_motif=GGAG/GAGG;rbs_spacer=5-10bp;gc_cont=0.392;conf=100.00;score=66.16;cscore=53.30;sscore=12.86;rscore=8.83;uscore=2.19;tscore=2.50;
000000F	Prodigal_v2.6.3	CDS	1081804	1082244	69.7	+	0	ID=1_1019;partial=00;start_type=ATG;rbs_motif=AGGAGG;rbs_spacer=5-10bp;gc_cont=0.395;conf=100.00;score=69.68;cscore=46.49;sscore=23.19;rscore=14.74;uscore=5.96;tscore=2.50;
000000F	Prodigal_v2.6.3	CDS	1082258	1082710	62.9	+	0	ID=1_1020;partial=00;start_type=ATG;rbs_motif=GGAG/GAGG;rbs_spacer=5-10bp;gc_cont=0.366;conf=100.00;score=62.93;cscore=49.66;sscore=13.27;rscore=8.83;uscore=0.81;tscore=2.50;
000000F	Prodigal_v2.6.3	CDS	1082842	1083288	67.3	-	0	ID=1_1021;partial=00;start_type=ATG;rbs_motif=GGAGG;rbs_spacer=5-10bp;gc_cont=0.365;conf=100.00;score=67.33;cscore=45.67;sscore=21.67;rscore=13.97;uscore=4.36;tscore=2.50;
000000F	Prodigal_v2.6.3	CDS	1083329	1083823	87.1	-	0	ID=1_1022;partial=00;start_type=ATG;rbs_motif=GGAGG;rbs_spacer=5-10bp;gc_cont=0.358;conf=100.00;score=87.07;cscore=64.83;sscore=22.24;rscore=13.97;uscore=4.98;tscore=2.50;
000000F	Prodigal_v2.6.3	CDS	1083868	1084620	84.3	-	0	ID=1_1023;partial=00;start_type=ATG;rbs_motif=AGxAGG/AGGxGG;rbs_spacer=5-10bp;gc_cont=0.375;conf=100.00;score=84.33;cscore=68.95;sscore=15.38;rscore=10.90;uscore=1.29;tscore=2.50;
000000F	Prodigal_v2.6.3	CDS	1084675	1085088	15.7	-	0	ID=1_1024;partial=00;start_type=ATG;rbs_motif=GGA/GAG/AGG;rbs_spacer=5-10bp;gc_cont=0.326;conf=97.37;score=15.71;cscore=11.50;sscore=4.20;rscore=-0.64;uscore=2.35;tscore=2.50;
000000F	Prodigal_v2.6.3	CDS	1085246	1086739	191.5	-	0	ID=1_1025;partial=00;start_type=GTG;rbs_motif=AGGAGG;rbs_spacer=5-10bp;gc_cont=0.383;conf=99.99;score=191.47;cscore=176.32;sscore=15.15;rscore=14.74;uscore=5.03;tscore=-3.97;
000000F	Prodigal_v2.6.3	CDS	1087132	1087395	36.8	-	0	ID=1_1026;partial=00;start_type=TTG;rbs_motif=AGGAG;rbs_spacer=5-10bp;gc_cont=0.360;conf=99.98;score=36.81;cscore=27.16;sscore=9.65;rscore=13.15;uscore=0.87;tscore=-3.71;
000000F	Prodigal_v2.6.3	CDS	1087834	1088403	94.9	+	0	ID=1_1027;partial=00;start_type=ATG;rbs_motif=AGGAGG;rbs_spacer=5-10bp;gc_cont=0.412;conf=100.00;score=94.88;cscore=77.68;sscore=17.20;rscore=14.74;uscore=-0.03;tscore=2.50;
000000F	Prodigal_v2.6.3	CDS	1088617	1090146	260.1	+	0	ID=1_1028;partial=00;start_type=TTG;rbs_motif=AGGAG;rbs_spacer=5-10bp;gc_cont=0.418;conf=99.99;score=260.07;cscore=247.12;sscore=12.95;rscore=13.15;uscore=4.16;tscore=-3.71;
000000F	Prodigal_v2.6.3	CDS	1090180	1091037	72.2	-	0	ID=1_1029;partial=00;start_type=ATG;rbs_motif=AGGA;rbs_spacer=5-10bp;gc_cont=0.380;conf=100.00;score=72.23;cscore=62.83;sscore=9.40;rscore=5.61;uscore=-0.21;tscore=2.50;
000000F	Prodigal_v2.6.3	CDS	1091034	1091759	92.7	-	0	ID=1_1030;partial=00;start_type=GTG;rbs_motif=GGAG/GAGG;rbs_spacer=5-10bp;gc_cont=0.362;conf=100.00;score=92.67;cscore=85.22;sscore=7.45;rscore=8.83;uscore=1.46;tscore=-3.97;
000000F	Prodigal_v2.6.3	CDS	1091773	1091967	23.3	-	0	ID=1_1031;partial=00;start_type=ATG;rbs_motif=GGAG/GAGG;rbs_spacer=5-10bp;gc_cont=0.333;conf=99.54;score=23.34;cscore=15.68;sscore=7.66;rscore=6.78;uscore=-0.38;tscore=1.92;
000000F	Prodigal_v2.6.3	CDS	1092249	1094135	293.5	+	0	ID=1_1032;partial=00;start_type=ATG;rbs_motif=GGA/GAG/AGG;rbs_spacer=5-10bp;gc_cont=0.377;conf=99.99;score=293.53;cscore=286.33;sscore=7.20;rscore=-0.64;uscore=5.35;tscore=2.50;
000000F	Prodigal_v2.6.3	CDS	1094149	1094406	51.4	+	0	ID=1_1033;partial=00;start_type=ATG;rbs_motif=AGGAGG;rbs_spacer=5-10bp;gc_cont=0.364;conf=100.00;score=51.40;cscore=28.50;sscore=22.90;rscore=14.74;uscore=4.54;tscore=2.50;
000000F	Prodigal_v2.6.3	CDS	1094426	1095559	210.9	+	0	ID=1_1034;partial=00;start_type=TTG;rbs_motif=AGGAGG;rbs_spacer=5-10bp;gc_cont=0.414;conf=99.99;score=210.94;cscore=196.36;sscore=14.57;rscore=14.74;uscore=2.48;tscore=-3.71;
000000F	Prodigal_v2.6.3	CDS	1095775	1096200	62.9	+	0	ID=1_1035;partial=00;start_type=TTG;rbs_motif=AGGA/GGAG/GAGG;rbs_spacer=11-12bp;gc_cont=0.364;conf=100.00;score=62.93;cscore=60.91;sscore=2.02;rscore=2.20;uscore=4.18;tscore=-3.71;
000000F	Prodigal_v2.6.3	CDS	1096343	1096780	67.7	+	0	ID=1_1036;partial=00;start_type=ATG;rbs_motif=AGGAG;rbs_spacer=5-10bp;gc_cont=0.413;conf=100.00;score=67.73;cscore=51.08;sscore=16.65;rscore=13.15;uscore=1.01;tscore=2.50;
000000F	Prodigal_v2.6.3	CDS	1096897	1097559	44.1	+	0	ID=1_1037;partial=00;start_type=ATG;rbs_motif=None;rbs_spacer=None;gc_cont=0.394;conf=100.00;score=44.12;cscore=54.54;sscore=-10.42;rscore=-14.31;uscore=1.39;tscore=2.50;
000000F	Prodigal_v2.6.3	CDS	1097950	1098534	78.1	+	0	ID=1_1038;partial=00;start_type=ATG;rbs_motif=AGxAGG/AGGxGG;rbs_spacer=11-12bp;gc_cont=0.364;conf=100.00;score=78.09;cscore=64.23;sscore=13.86;rscore=7.18;uscore=4.84;tscore=2.50;
000000F	Prodigal_v2.6.3	CDS	1098726	1099667	160.2	+	0	ID=1_1039;partial=00;start_type=ATG;rbs_motif=AGGAGG;rbs_spacer=5-10bp;gc_cont=0.384;conf=100.00;score=160.19;cscore=141.69;sscore=18.50;rscore=14.74;uscore=1.92;tscore=2.50;
000000F	Prodigal_v2.6.3	CDS	1099682	1100164	81	+	0	ID=1_1040;partial=00;start_type=ATG;rbs_motif=AGGAG;rbs_spacer=5-10bp;gc_cont=0.381;conf=100.00;score=80.98;cscore=65.57;sscore=15.41;rscore=13.15;uscore=-1.35;tscore=2.50;
000000F	Prodigal_v2.6.3	CDS	1100194	1100829	54.8	-	0	ID=1_1041;partial=00;start_type=ATG;rbs_motif=AGGAGG;rbs_spacer=5-10bp;gc_cont=0.374;conf=100.00;score=54.84;cscore=35.86;sscore=18.97;rscore=14.74;uscore=2.39;tscore=2.50;
000000F	Prodigal_v2.6.3	CDS	1100902	1101747	134.6	+	0	ID=1_1042;partial=00;start_type=TTG;rbs_motif=GGAG/GAGG;rbs_spacer=5-10bp;gc_cont=0.394;conf=100.00;score=134.64;cscore=129.07;sscore=5.57;rscore=8.83;uscore=0.45;tscore=-3.71;
000000F	Prodigal_v2.6.3	CDS	1101879	1102694	110.9	+	0	ID=1_1043;partial=00;start_type=ATG;rbs_motif=GGAG/GAGG;rbs_spacer=5-10bp;gc_cont=0.379;conf=100.00;score=110.92;cscore=96.26;sscore=14.66;rscore=8.83;uscore=3.34;tscore=2.50;
000000F	Prodigal_v2.6.3	CDS	1102707	1103282	80.9	+	0	ID=1_1044;partial=00;start_type=GTG;rbs_motif=GGAG/GAGG;rbs_spacer=5-10bp;gc_cont=0.375;conf=100.00;score=80.95;cscore=73.83;sscore=7.12;rscore=8.83;uscore=1.12;tscore=-3.97;
000000F	Prodigal_v2.6.3	CDS	1103295	1103825	79.9	+	0	ID=1_1045;partial=00;start_type=TTG;rbs_motif=GGAGG;rbs_spacer=5-10bp;gc_cont=0.401;conf=100.00;score=79.95;cscore=65.17;sscore=14.77;rscore=13.97;uscore=3.37;tscore=-3.71;
000000F	Prodigal_v2.6.3	CDS	1103822	1104241	58.6	+	0	ID=1_1046;partial=00;start_type=ATG;rbs_motif=GGxGG;rbs_spacer=5-10bp;gc_cont=0.381;conf=100.00;score=58.62;cscore=47.83;sscore=10.79;rscore=6.17;uscore=0.83;tscore=2.50;
000000F	Prodigal_v2.6.3	CDS	1104254	1104481	34	+	0	ID=1_1047;partial=00;start_type=ATG;rbs_motif=AGGAG;rbs_spacer=5-10bp;gc_cont=0.364;conf=99.96;score=33.99;cscore=18.56;sscore=15.42;rscore=11.83;uscore=0.20;tscore=2.25;
000000F	Prodigal_v2.6.3	CDS	1104555	1105259	136.7	+	0	ID=1_1048;partial=00;start_type=ATG;rbs_motif=GGAG/GAGG;rbs_spacer=5-10bp;gc_cont=0.360;conf=100.00;score=136.75;cscore=118.82;sscore=17.93;rscore=8.83;uscore=6.61;tscore=2.50;
000000F	Prodigal_v2.6.3	CDS	1105327	1106823	275.5	+	0	ID=1_1049;partial=00;start_type=ATG;rbs_motif=AGxAGG/AGGxGG;rbs_spacer=5-10bp;gc_cont=0.387;conf=99.99;score=275.47;cscore=258.65;sscore=16.81;rscore=10.90;uscore=3.41;tscore=2.50;
000000F	Prodigal_v2.6.3	CDS	1106898	1107791	139.7	+	0	ID=1_1050;partial=00;start_type=ATG;rbs_motif=AGGAGG;rbs_spacer=5-10bp;gc_cont=0.361;conf=100.00;score=139.70;cscore=124.33;sscore=15.37;rscore=14.74;uscore=-1.86;tscore=2.50;
000000F	Prodigal_v2.6.3	CDS	1108004	1108939	163.4	+	0	ID=1_1051;partial=00;start_type=ATG;rbs_motif=GGAGG;rbs_spacer=5-10bp;gc_cont=0.382;conf=100.00;score=163.44;cscore=146.19;sscore=17.26;rscore=13.97;uscore=1.44;tscore=2.50;
000000F	Prodigal_v2.6.3	CDS	1109185	1110534	140.9	-	0	ID=1_1052;partial=00;start_type=ATG;rbs_motif=GGA/GAG/AGG;rbs_spacer=11-12bp;gc_cont=0.373;conf=100.00;score=140.93;cscore=138.90;sscore=2.03;rscore=-1.25;uscore=1.44;tscore=2.50;
000000F	Prodigal_v2.6.3	CDS	1110715	1111791	158.8	+	0	ID=1_1053;partial=00;start_type=ATG;rbs_motif=GGAG/GAGG;rbs_spacer=5-10bp;gc_cont=0.390;conf=100.00;score=158.83;cscore=145.42;sscore=13.41;rscore=8.83;uscore=2.08;tscore=2.50;
000000F	Prodigal_v2.6.3	CDS	1111974	1114787	470.8	+	0	ID=1_1054;partial=00;start_type=ATG;rbs_motif=GGAGG;rbs_spacer=5-10bp;gc_cont=0.406;conf=99.99;score=470.81;cscore=455.43;sscore=15.38;rscore=13.97;uscore=-0.44;tscore=2.50;
000000F	Prodigal_v2.6.3	CDS	1114816	1116036	257	+	0	ID=1_1055;partial=00;start_type=GTG;rbs_motif=AGGAGG;rbs_spacer=5-10bp;gc_cont=0.435;conf=99.99;score=256.97;cscore=245.00;sscore=11.97;rscore=14.74;uscore=0.23;tscore=-3.97;
000000F	Prodigal_v2.6.3	CDS	1116099	1116296	22.6	+	0	ID=1_1056;partial=00;start_type=ATG;rbs_motif=GGAG/GAGG;rbs_spacer=5-10bp;gc_cont=0.338;conf=99.45;score=22.65;cscore=14.76;sscore=7.89;rscore=6.88;uscore=-0.94;tscore=1.95;
000000F	Prodigal_v2.6.3	CDS	1116443	1117306	119.1	+	0	ID=1_1057;partial=00;start_type=ATG;rbs_motif=AGGAG;rbs_spacer=5-10bp;gc_cont=0.387;conf=100.00;score=119.07;cscore=103.21;sscore=15.86;rscore=13.15;uscore=0.22;tscore=2.50;
000000F	Prodigal_v2.6.3	CDS	1117317	1119224	274.8	+	0	ID=1_1058;partial=00;start_type=ATG;rbs_motif=GGAG/GAGG;rbs_spacer=5-10bp;gc_cont=0.389;conf=99.99;score=274.78;cscore=261.33;sscore=13.45;rscore=8.83;uscore=0.96;tscore=2.50;
000000F	Prodigal_v2.6.3	CDS	1119470	1120666	178	-	0	ID=1_1059;partial=00;start_type=ATG;rbs_motif=GGAG/GAGG;rbs_spacer=5-10bp;gc_cont=0.369;conf=100.00;score=177.98;cscore=161.91;sscore=16.07;rscore=8.83;uscore=3.56;tscore=2.50;
000000F	Prodigal_v2.6.3	CDS	1120653	1121315	79.3	-	0	ID=1_1060;partial=00;start_type=ATG;rbs_motif=AGGAGG;rbs_spacer=5-10bp;gc_cont=0.327;conf=100.00;score=79.33;cscore=59.56;sscore=19.77;rscore=14.74;uscore=3.18;tscore=2.50;
000000F	Prodigal_v2.6.3	CDS	1121542	1121832	27.9	+	0	ID=1_1061;partial=00;start_type=TTG;rbs_motif=AGGAG;rbs_spacer=5-10bp;gc_cont=0.354;conf=99.84;score=27.95;cscore=14.09;sscore=13.86;rscore=13.15;uscore=4.43;tscore=-3.71;
000000F	Prodigal_v2.6.3	CDS	1122136	1122339	39.7	+	0	ID=1_1062;partial=00;start_type=ATG;rbs_motif=GGAGG;rbs_spacer=5-10bp;gc_cont=0.422;conf=99.99;score=39.67;cscore=26.46;sscore=13.21;rscore=11.23;uscore=0.62;tscore=2.01;
000000F	Prodigal_v2.6.3	CDS	1122396	1123106	105.1	-	0	ID=1_1063;partial=00;start_type=TTG;rbs_motif=AGGAGG;rbs_spacer=5-10bp;gc_cont=0.370;conf=100.00;score=105.11;cscore=90.21;sscore=14.90;rscore=14.74;uscore=4.52;tscore=-3.71;
000000F	Prodigal_v2.6.3	CDS	1123318	1124925	241.5	-	0	ID=1_1064;partial=00;start_type=ATG;rbs_motif=AGGAGG;rbs_spacer=5-10bp;gc_cont=0.389;conf=99.99;score=241.48;cscore=222.45;sscore=19.03;rscore=14.74;uscore=2.45;tscore=2.50;
000000F	Prodigal_v2.6.3	CDS	1125137	1126339	97.7	+	0	ID=1_1065;partial=00;start_type=TTG;rbs_motif=AGGA;rbs_spacer=5-10bp;gc_cont=0.396;conf=100.00;score=97.71;cscore=95.50;sscore=2.21;rscore=5.61;uscore=0.31;tscore=-3.71;
000000F	Prodigal_v2.6.3	CDS	1126438	1126968	64.2	-	0	ID=1_1066;partial=00;start_type=TTG;rbs_motif=GGA/GAG/AGG;rbs_spacer=11-12bp;gc_cont=0.416;conf=100.00;score=64.21;cscore=65.20;sscore=-0.99;rscore=-1.25;uscore=4.63;tscore=-3.71;
000000F	Prodigal_v2.6.3	CDS	1127171	1127269	2.8	-	0	ID=1_1067;partial=00;start_type=ATG;rbs_motif=AGxAGG/AGGxGG;rbs_spacer=5-10bp;gc_cont=0.343;conf=65.73;score=2.83;cscore=-1.22;sscore=4.05;rscore=4.19;uscore=0.06;tscore=0.96;
000000F	Prodigal_v2.6.3	CDS	1127541	1128500	139	+	0	ID=1_1068;partial=00;start_type=ATG;rbs_motif=GGxGG;rbs_spacer=5-10bp;gc_cont=0.375;conf=100.00;score=138.95;cscore=129.71;sscore=9.24;rscore=6.17;uscore=0.58;tscore=2.50;
000000F	Prodigal_v2.6.3	CDS	1128531	1129730	160.5	+	0	ID=1_1069;partial=00;start_type=ATG;rbs_motif=GGAGG;rbs_spacer=5-10bp;gc_cont=0.357;conf=100.00;score=160.48;cscore=141.05;sscore=19.43;rscore=13.97;uscore=2.01;tscore=2.50;
000000F	Prodigal_v2.6.3	CDS	1129879	1130433	64.1	-	0	ID=1_1070;partial=00;start_type=ATG;rbs_motif=AGGA;rbs_spacer=5-10bp;gc_cont=0.362;conf=100.00;score=64.13;cscore=55.45;sscore=8.68;rscore=5.61;uscore=1.23;tscore=2.50;
000000F	Prodigal_v2.6.3	CDS	1130557	1131435	126.3	+	0	ID=1_1071;partial=00;start_type=ATG;rbs_motif=AGGAG;rbs_spacer=5-10bp;gc_cont=0.406;conf=100.00;score=126.28;cscore=111.05;sscore=15.23;rscore=13.15;uscore=-0.41;tscore=2.50;
000000F	Prodigal_v2.6.3	CDS	1131494	1131682	37.8	+	0	ID=1_1072;partial=00;start_type=ATG;rbs_motif=AGxAGG/AGGxGG;rbs_spacer=5-10bp;gc_cont=0.413;conf=99.98;score=37.84;cscore=25.28;sscore=12.56;rscore=8.11;uscore=2.59;tscore=1.86;
000000F	Prodigal_v2.6.3	CDS	1132547	1132651	4.7	+	0	ID=1_1073;partial=00;start_type=ATG;rbs_motif=AGGAG;rbs_spacer=5-10bp;gc_cont=0.333;conf=74.69;score=4.71;cscore=-0.31;sscore=5.02;rscore=5.36;uscore=-0.21;tscore=1.02;
000000F	Prodigal_v2.6.3	CDS	1132698	1133258	94.3	+	0	ID=1_1074;partial=00;start_type=ATG;rbs_motif=AGGAGG;rbs_spacer=5-10bp;gc_cont=0.330;conf=100.00;score=94.33;cscore=73.08;sscore=21.25;rscore=14.74;uscore=3.25;tscore=2.50;
000000F	Prodigal_v2.6.3	CDS	1133422	1134528	77.5	-	0	ID=1_1075;partial=00;start_type=ATG;rbs_motif=AGGAGG;rbs_spacer=5-10bp;gc_cont=0.375;conf=100.00;score=77.53;cscore=58.55;sscore=18.97;rscore=14.74;uscore=2.39;tscore=2.50;
000000F	Prodigal_v2.6.3	CDS	1135641	1136291	66.6	+	0	ID=1_1076;partial=00;start_type=ATG;rbs_motif=GGA/GAG/AGG;rbs_spacer=5-10bp;gc_cont=0.321;conf=100.00;score=66.56;cscore=65.31;sscore=1.25;rscore=-0.64;uscore=-0.61;tscore=2.50;
000000F	Prodigal_v2.6.3	CDS	1136421	1137089	96.8	-	0	ID=1_1077;partial=00;start_type=ATG;rbs_motif=AGGA;rbs_spacer=5-10bp;gc_cont=0.348;conf=100.00;score=96.83;cscore=86.36;sscore=10.47;rscore=5.61;uscore=3.02;tscore=2.50;
000000F	Prodigal_v2.6.3	CDS	1137564	1138583	181.4	+	0	ID=1_1078;partial=00;start_type=ATG;rbs_motif=AGGAG;rbs_spacer=5-10bp;gc_cont=0.388;conf=99.99;score=181.38;cscore=165.41;sscore=15.97;rscore=13.15;uscore=0.33;tscore=2.50;
000000F	Prodigal_v2.6.3	CDS	1138695	1140047	239	+	0	ID=1_1079;partial=00;start_type=ATG;rbs_motif=GGA/GAG/AGG;rbs_spacer=5-10bp;gc_cont=0.387;conf=99.99;score=238.99;cscore=232.67;sscore=6.32;rscore=-0.64;uscore=4.47;tscore=2.50;
000000F	Prodigal_v2.6.3	CDS	1140202	1140417	24.2	+	0	ID=1_1080;partial=00;start_type=GTG;rbs_motif=GGAGG;rbs_spacer=5-10bp;gc_cont=0.343;conf=99.62;score=24.21;cscore=15.85;sscore=8.36;rscore=11.90;uscore=1.11;tscore=-4.66;
000000F	Prodigal_v2.6.3	CDS	1140532	1141452	93.6	-	0	ID=1_1081;partial=00;start_type=TTG;rbs_motif=AGxAGG/AGGxGG;rbs_spacer=5-10bp;gc_cont=0.380;conf=100.00;score=93.61;cscore=85.37;sscore=8.25;rscore=10.90;uscore=1.05;tscore=-3.71;
000000F	Prodigal_v2.6.3	CDS	1141580	1142851	155.4	-	0	ID=1_1082;partial=00;start_type=ATG;rbs_motif=AGGAG;rbs_spacer=5-10bp;gc_cont=0.406;conf=100.00;score=155.41;cscore=139.67;sscore=15.73;rscore=13.15;uscore=0.74;tscore=2.50;
000000F	Prodigal_v2.6.3	CDS	1142982	1143680	60.1	+	0	ID=1_1083;partial=00;start_type=TTG;rbs_motif=GGAG/GAGG;rbs_spacer=5-10bp;gc_cont=0.373;conf=100.00;score=60.12;cscore=52.47;sscore=7.65;rscore=8.83;uscore=2.53;tscore=-3.71;
000000F	Prodigal_v2.6.3	CDS	1143695	1144114	40.4	-	0	ID=1_1084;partial=00;start_type=ATG;rbs_motif=GGAGG;rbs_spacer=5-10bp;gc_cont=0.348;conf=99.99;score=40.44;cscore=20.38;sscore=20.06;rscore=13.97;uscore=4.25;tscore=2.50;
000000F	Prodigal_v2.6.3	CDS	1144243	1145271	172.2	+	0	ID=1_1085;partial=00;start_type=ATG;rbs_motif=AGxAGG/AGGxGG;rbs_spacer=5-10bp;gc_cont=0.407;conf=100.00;score=172.24;cscore=153.17;sscore=19.06;rscore=10.90;uscore=5.66;tscore=2.50;
000000F	Prodigal_v2.6.3	CDS	1145623	1146264	48.4	+	0	ID=1_1086;partial=00;start_type=TTG;rbs_motif=AGGAG;rbs_spacer=5-10bp;gc_cont=0.358;conf=100.00;score=48.37;cscore=36.80;sscore=11.57;rscore=13.15;uscore=2.79;tscore=-3.71;
000000F	Prodigal_v2.6.3	CDS	1146712	1146903	27.4	+	0	ID=1_1087;partial=00;start_type=ATG;rbs_motif=GGAGG;rbs_spacer=5-10bp;gc_cont=0.380;conf=99.82;score=27.43;cscore=16.67;sscore=10.76;rscore=10.56;uscore=-1.04;tscore=1.89;
000000F	Prodigal_v2.6.3	CDS	1147091	1147471	50	+	0	ID=1_1088;partial=00;start_type=ATG;rbs_motif=GGA/GAG/AGG;rbs_spacer=5-10bp;gc_cont=0.281;conf=100.00;score=50.00;cscore=43.63;sscore=6.36;rscore=-0.64;uscore=5.16;tscore=2.50;
000000F	Prodigal_v2.6.3	CDS	1147540	1148265	96.1	+	0	ID=1_1089;partial=00;start_type=ATG;rbs_motif=GGAGG;rbs_spacer=5-10bp;gc_cont=0.391;conf=100.00;score=96.13;cscore=76.02;sscore=20.11;rscore=13.97;uscore=3.65;tscore=2.50;
000000F	Prodigal_v2.6.3	CDS	1148290	1149540	131.4	-	0	ID=1_1090;partial=00;start_type=ATG;rbs_motif=GGAG/GAGG;rbs_spacer=5-10bp;gc_cont=0.369;conf=100.00;score=131.36;cscore=117.47;sscore=13.89;rscore=8.83;uscore=3.22;tscore=2.50;
000000F	Prodigal_v2.6.3	CDS	1149914	1151299	164.1	+	0	ID=1_1091;partial=00;start_type=ATG;rbs_motif=GGxGG;rbs_spacer=5-10bp;gc_cont=0.381;conf=100.00;score=164.10;cscore=152.92;sscore=11.18;rscore=6.17;uscore=2.52;tscore=2.50;
000000F	Prodigal_v2.6.3	CDS	1151584	1152762	178.9	+	0	ID=1_1092;partial=00;start_type=TTG;rbs_motif=AGxAGG/AGGxGG;rbs_spacer=11-12bp;gc_cont=0.400;conf=99.99;score=178.93;cscore=170.85;sscore=8.08;rscore=7.18;uscore=5.27;tscore=-3.71;
000000F	Prodigal_v2.6.3	CDS	1152777	1153112	5.9	+	0	ID=1_1093;partial=00;start_type=ATG;rbs_motif=GGAG/GAGG;rbs_spacer=5-10bp;gc_cont=0.324;conf=79.55;score=5.91;cscore=-9.88;sscore=15.79;rscore=8.83;uscore=3.84;tscore=2.50;
000000F	Prodigal_v2.6.3	CDS	1153269	1154141	81.4	-	0	ID=1_1094;partial=00;start_type=ATG;rbs_motif=AGGAG;rbs_spacer=5-10bp;gc_cont=0.353;conf=100.00;score=81.45;cscore=64.51;sscore=16.94;rscore=13.15;uscore=-2.59;tscore=2.50;
000000F	Prodigal_v2.6.3	CDS	1154138	1154914	63.9	-	0	ID=1_1095;partial=00;start_type=ATG;rbs_motif=AGGAG;rbs_spacer=5-10bp;gc_cont=0.375;conf=100.00;score=63.92;cscore=46.58;sscore=17.34;rscore=13.15;uscore=2.35;tscore=2.50;
000000F	Prodigal_v2.6.3	CDS	1155216	1155785	101.1	+	0	ID=1_1096;partial=00;start_type=ATG;rbs_motif=GGAGG;rbs_spacer=5-10bp;gc_cont=0.374;conf=100.00;score=101.10;cscore=80.82;sscore=20.28;rscore=13.97;uscore=3.81;tscore=2.50;
000000F	Prodigal_v2.6.3	CDS	1156013	1156879	144.1	+	0	ID=1_1097;partial=00;start_type=ATG;rbs_motif=GGAG/GAGG;rbs_spacer=5-10bp;gc_cont=0.393;conf=100.00;score=144.09;cscore=134.27;sscore=9.81;rscore=8.83;uscore=-0.86;tscore=2.50;
000000F	Prodigal_v2.6.3	CDS	1156876	1157892	158.1	+	0	ID=1_1098;partial=00;start_type=ATG;rbs_motif=GGAG/GAGG;rbs_spacer=5-10bp;gc_cont=0.410;conf=100.00;score=158.12;cscore=142.34;sscore=15.78;rscore=8.83;uscore=3.16;tscore=2.50;
000000F	Prodigal_v2.6.3	CDS	1157929	1159905	230.4	+	0	ID=1_1099;partial=00;start_type=GTG;rbs_motif=GGA/GAG/AGG;rbs_spacer=5-10bp;gc_cont=0.410;conf=99.99;score=230.38;cscore=232.19;sscore=-1.81;rscore=-0.64;uscore=1.92;tscore=-3.97;
000000F	Prodigal_v2.6.3	CDS	1160228	1160515	45.4	-	0	ID=1_1100;partial=00;start_type=ATG;rbs_motif=GGAG/GAGG;rbs_spacer=5-10bp;gc_cont=0.344;conf=100.00;score=45.38;cscore=31.14;sscore=14.24;rscore=8.83;uscore=1.72;tscore=2.50;
000000F	Prodigal_v2.6.3	CDS	1160523	1160651	5.1	-	0	ID=1_1101;partial=00;start_type=ATG;rbs_motif=AGGAG;rbs_spacer=5-10bp;gc_cont=0.357;conf=76.36;score=5.10;cscore=-5.02;sscore=10.12;rscore=6.63;uscore=3.38;tscore=1.26;
000000F	Prodigal_v2.6.3	CDS	1161115	1161561	51.9	+	0	ID=1_1102;partial=00;start_type=ATG;rbs_motif=GGAGG;rbs_spacer=5-10bp;gc_cont=0.367;conf=100.00;score=51.87;cscore=36.00;sscore=15.87;rscore=13.97;uscore=-0.60;tscore=2.50;
000000F	Prodigal_v2.6.3	CDS	1161573	1162049	72	+	0	ID=1_1103;partial=00;start_type=ATG;rbs_motif=AGxAGG/AGGxGG;rbs_spacer=5-10bp;gc_cont=0.346;conf=100.00;score=72.00;cscore=56.49;sscore=15.51;rscore=10.90;uscore=0.95;tscore=2.50;
000000F	Prodigal_v2.6.3	CDS	1162442	1163629	131.2	+	0	ID=1_1104;partial=00;start_type=ATG;rbs_motif=GGxGG;rbs_spacer=5-10bp;gc_cont=0.386;conf=100.00;score=131.22;cscore=124.17;sscore=7.04;rscore=6.17;uscore=-0.96;tscore=2.50;
000000F	Prodigal_v2.6.3	CDS	1163841	1164095	37.4	+	0	ID=1_1105;partial=00;start_type=ATG;rbs_motif=AGGAGG;rbs_spacer=5-10bp;gc_cont=0.392;conf=99.98;score=37.39;cscore=18.23;sscore=19.17;rscore=14.74;uscore=2.58;tscore=2.50;
000000F	Prodigal_v2.6.3	CDS	1164657	1165517	118.6	-	0	ID=1_1106;partial=00;start_type=GTG;rbs_motif=GGAGG;rbs_spacer=5-10bp;gc_cont=0.351;conf=100.00;score=118.58;cscore=103.22;sscore=15.36;rscore=13.97;uscore=6.00;tscore=-3.97;
000000F	Prodigal_v2.6.3	CDS	1165598	1165936	58.2	+	0	ID=1_1107;partial=00;start_type=TTG;rbs_motif=GGAGG;rbs_spacer=5-10bp;gc_cont=0.286;conf=100.00;score=58.22;cscore=43.49;sscore=14.73;rscore=13.97;uscore=4.47;tscore=-3.71;
000000F	Prodigal_v2.6.3	CDS	1166166	1166942	117.1	-	0	ID=1_1108;partial=00;start_type=ATG;rbs_motif=GGAG/GAGG;rbs_spacer=5-10bp;gc_cont=0.408;conf=100.00;score=117.15;cscore=103.96;sscore=13.19;rscore=8.83;uscore=2.52;tscore=2.50;
000000F	Prodigal_v2.6.3	CDS	1167527	1167739	4.8	+	0	ID=1_1109;partial=00;start_type=ATG;rbs_motif=AGxAG;rbs_spacer=5-10bp;gc_cont=0.286;conf=75.00;score=4.78;cscore=13.62;sscore=-8.84;rscore=-10.39;uscore=-0.55;tscore=2.10;
000000F	Prodigal_v2.6.3	CDS	1168448	1170688	306.3	-	0	ID=1_1110;partial=00;start_type=ATG;rbs_motif=GGAG/GAGG;rbs_spacer=5-10bp;gc_cont=0.415;conf=99.99;score=306.29;cscore=291.08;sscore=15.21;rscore=8.83;uscore=4.55;tscore=2.50;
000000F	Prodigal_v2.6.3	CDS	1170818	1171444	85.4	+	0	ID=1_1111;partial=00;start_type=ATG;rbs_motif=GGAG/GAGG;rbs_spacer=5-10bp;gc_cont=0.380;conf=100.00;score=85.36;cscore=74.92;sscore=10.44;rscore=8.83;uscore=-0.88;tscore=2.50;
000000F	Prodigal_v2.6.3	CDS	1171468	1171851	48.5	-	0	ID=1_1112;partial=00;start_type=ATG;rbs_motif=AGxAGG/AGGxGG;rbs_spacer=5-10bp;gc_cont=0.375;conf=100.00;score=48.52;cscore=31.95;sscore=16.57;rscore=10.90;uscore=2.16;tscore=2.50;
000000F	Prodigal_v2.6.3	CDS	1171876	1172427	26.6	-	0	ID=1_1113;partial=00;start_type=ATG;rbs_motif=None;rbs_spacer=None;gc_cont=0.368;conf=99.78;score=26.60;cscore=35.08;sscore=-8.49;rscore=-14.31;uscore=3.33;tscore=2.50;
000000F	Prodigal_v2.6.3	CDS	1172495	1173715	165.2	-	0	ID=1_1114;partial=00;start_type=ATG;rbs_motif=GGA/GAG/AGG;rbs_spacer=5-10bp;gc_cont=0.378;conf=100.00;score=165.21;cscore=161.26;sscore=3.96;rscore=-0.64;uscore=2.11;tscore=2.50;
000000F	Prodigal_v2.6.3	CDS	1173829	1176261	388.7	-	0	ID=1_1115;partial=00;start_type=ATG;rbs_motif=AGGAGG;rbs_spacer=5-10bp;gc_cont=0.389;conf=99.99;score=388.74;cscore=370.21;sscore=18.53;rscore=14.74;uscore=-0.09;tscore=2.50;
000000F	Prodigal_v2.6.3	CDS	1176258	1178231	331.6	-	0	ID=1_1116;partial=00;start_type=TTG;rbs_motif=GGAGG;rbs_spacer=5-10bp;gc_cont=0.416;conf=99.99;score=331.56;cscore=321.72;sscore=9.85;rscore=13.97;uscore=0.24;tscore=-3.71;
000000F	Prodigal_v2.6.3	CDS	1178462	1179067	81.2	+	0	ID=1_1117;partial=00;start_type=ATG;rbs_motif=AGGAG;rbs_spacer=5-10bp;gc_cont=0.360;conf=100.00;score=81.19;cscore=64.31;sscore=16.88;rscore=13.15;uscore=1.24;tscore=2.50;
000000F	Prodigal_v2.6.3	CDS	1179098	1179391	51.2	+	0	ID=1_1118;partial=00;start_type=ATG;rbs_motif=AGxAGG/AGGxGG;rbs_spacer=5-10bp;gc_cont=0.388;conf=100.00;score=51.19;cscore=32.11;sscore=19.08;rscore=10.90;uscore=4.74;tscore=2.50;
000000F	Prodigal_v2.6.3	CDS	1179454	1179756	34.1	-	0	ID=1_1119;partial=00;start_type=ATG;rbs_motif=GGA/GAG/AGG;rbs_spacer=5-10bp;gc_cont=0.383;conf=99.96;score=34.11;cscore=26.81;sscore=7.30;rscore=-0.64;uscore=3.52;tscore=2.50;
000000F	Prodigal_v2.6.3	CDS	1179756	1180181	68.7	-	0	ID=1_1120;partial=00;start_type=ATG;rbs_motif=GGAG/GAGG;rbs_spacer=5-10bp;gc_cont=0.390;conf=100.00;score=68.67;cscore=54.92;sscore=13.75;rscore=8.83;uscore=2.43;tscore=2.50;
000000F	Prodigal_v2.6.3	CDS	1180322	1183048	460.1	-	0	ID=1_1121;partial=00;start_type=ATG;rbs_motif=AGGAGG;rbs_spacer=5-10bp;gc_cont=0.421;conf=99.99;score=460.11;cscore=445.77;sscore=14.35;rscore=14.74;uscore=-2.23;tscore=2.50;
000000F	Prodigal_v2.6.3	CDS	1183322	1183867	83.9	+	0	ID=1_1122;partial=00;start_type=TTG;rbs_motif=GGAG/GAGG;rbs_spacer=5-10bp;gc_cont=0.379;conf=100.00;score=83.92;cscore=73.15;sscore=10.77;rscore=8.83;uscore=5.65;tscore=-3.71;
000000F	Prodigal_v2.6.3	CDS	1183945	1184196	35.5	+	0	ID=1_1123;partial=00;start_type=ATG;rbs_motif=AGGAG;rbs_spacer=5-10bp;gc_cont=0.409;conf=99.97;score=35.49;cscore=17.16;sscore=18.33;rscore=13.09;uscore=2.75;tscore=2.49;
000000F	Prodigal_v2.6.3	CDS	1184296	1184973	102.2	-	0	ID=1_1124;partial=00;start_type=ATG;rbs_motif=AGGAGG;rbs_spacer=5-10bp;gc_cont=0.398;conf=100.00;score=102.23;cscore=86.00;sscore=16.23;rscore=14.74;uscore=-1.94;tscore=2.50;
000000F	Prodigal_v2.6.3	CDS	1185005	1185598	93.5	-	0	ID=1_1125;partial=00;start_type=ATG;rbs_motif=GGAG/GAGG;rbs_spacer=5-10bp;gc_cont=0.345;conf=100.00;score=93.54;cscore=80.85;sscore=12.69;rscore=8.83;uscore=2.02;tscore=2.50;
000000F	Prodigal_v2.6.3	CDS	1185997	1186437	60	+	0	ID=1_1126;partial=00;start_type=TTG;rbs_motif=GGAG/GAGG;rbs_spacer=5-10bp;gc_cont=0.390;conf=100.00;score=59.97;cscore=50.19;sscore=9.78;rscore=8.83;uscore=4.67;tscore=-3.71;
000000F	Prodigal_v2.6.3	CDS	1186563	1187078	55.3	-	0	ID=1_1127;partial=00;start_type=GTG;rbs_motif=GGAG/GAGG;rbs_spacer=5-10bp;gc_cont=0.355;conf=100.00;score=55.33;cscore=48.43;sscore=6.90;rscore=8.83;uscore=0.79;tscore=-3.97;
000000F	Prodigal_v2.6.3	CDS	1187071	1187400	35.7	-	0	ID=1_1128;partial=00;start_type=ATG;rbs_motif=AGGAGG;rbs_spacer=5-10bp;gc_cont=0.397;conf=99.97;score=35.69;cscore=19.56;sscore=16.13;rscore=14.74;uscore=-1.11;tscore=2.50;
000000F	Prodigal_v2.6.3	CDS	1187474	1188184	88	-	0	ID=1_1129;partial=00;start_type=ATG;rbs_motif=AGGAG;rbs_spacer=5-10bp;gc_cont=0.374;conf=100.00;score=88.01;cscore=69.58;sscore=18.44;rscore=13.15;uscore=3.45;tscore=2.50;
000000F	Prodigal_v2.6.3	CDS	1188700	1189134	18	+	0	ID=1_1130;partial=00;start_type=ATG;rbs_motif=GGA/GAG/AGG;rbs_spacer=5-10bp;gc_cont=0.375;conf=98.44;score=18.03;cscore=15.97;sscore=2.05;rscore=-0.64;uscore=0.20;tscore=2.50;
000000F	Prodigal_v2.6.3	CDS	1189203	1190990	272	-	0	ID=1_1131;partial=00;start_type=ATG;rbs_motif=GGAGG;rbs_spacer=5-10bp;gc_cont=0.377;conf=99.99;score=271.98;cscore=254.21;sscore=17.76;rscore=13.97;uscore=-2.48;tscore=2.50;
000000F	Prodigal_v2.6.3	CDS	1190987	1192744	240.8	-	0	ID=1_1132;partial=00;start_type=GTG;rbs_motif=AGxAGG/AGGxGG;rbs_spacer=5-10bp;gc_cont=0.406;conf=99.99;score=240.84;cscore=230.80;sscore=10.04;rscore=10.90;uscore=3.75;tscore=-3.97;
000000F	Prodigal_v2.6.3	CDS	1192954	1194222	174	+	0	ID=1_1133;partial=00;start_type=ATG;rbs_motif=GGAGG;rbs_spacer=5-10bp;gc_cont=0.392;conf=100.00;score=174.00;cscore=153.87;sscore=20.13;rscore=13.97;uscore=3.67;tscore=2.50;
000000F	Prodigal_v2.6.3	CDS	1194313	1195560	184.6	-	0	ID=1_1134;partial=00;start_type=ATG;rbs_motif=AGGAGG;rbs_spacer=5-10bp;gc_cont=0.406;conf=99.99;score=184.63;cscore=169.00;sscore=15.63;rscore=14.74;uscore=-0.95;tscore=2.50;
000000F	Prodigal_v2.6.3	CDS	1195872	1196852	160.9	+	0	ID=1_1135;partial=00;start_type=ATG;rbs_motif=GGAGG;rbs_spacer=5-10bp;gc_cont=0.418;conf=100.00;score=160.90;cscore=138.83;sscore=22.07;rscore=13.97;uscore=5.60;tscore=2.50;
000000F	Prodigal_v2.6.3	CDS	1196919	1197650	90.8	-	0	ID=1_1136;partial=00;start_type=ATG;rbs_motif=GGA/GAG/AGG;rbs_spacer=5-10bp;gc_cont=0.398;conf=100.00;score=90.84;cscore=86.00;sscore=4.84;rscore=-0.64;uscore=2.99;tscore=2.50;
000000F	Prodigal_v2.6.3	CDS	1197735	1198607	106.8	-	0	ID=1_1137;partial=00;start_type=TTG;rbs_motif=GGA/GAG/AGG;rbs_spacer=5-10bp;gc_cont=0.368;conf=100.00;score=106.80;cscore=110.95;sscore=-4.16;rscore=-0.64;uscore=0.20;tscore=-3.71;
000000F	Prodigal_v2.6.3	CDS	1198725	1199513	75.4	-	0	ID=1_1138;partial=00;start_type=TTG;rbs_motif=AGGA;rbs_spacer=5-10bp;gc_cont=0.439;conf=100.00;score=75.36;cscore=72.97;sscore=2.39;rscore=5.61;uscore=0.49;tscore=-3.71;
000000F	Prodigal_v2.6.3	CDS	1199467	1200411	145.5	-	0	ID=1_1139;partial=00;start_type=ATG;rbs_motif=GGAG/GAGG;rbs_spacer=5-10bp;gc_cont=0.404;conf=100.00;score=145.47;cscore=132.85;sscore=12.61;rscore=8.83;uscore=1.94;tscore=2.50;
000000F	Prodigal_v2.6.3	CDS	1200977	1201804	135.5	+	0	ID=1_1140;partial=00;start_type=ATG;rbs_motif=AGGAG;rbs_spacer=5-10bp;gc_cont=0.402;conf=100.00;score=135.46;cscore=120.92;sscore=14.54;rscore=13.15;uscore=-1.10;tscore=2.50;
000000F	Prodigal_v2.6.3	CDS	1201891	1202910	159.3	+	0	ID=1_1141;partial=00;start_type=ATG;rbs_motif=GGxGG;rbs_spacer=11-12bp;gc_cont=0.413;conf=100.00;score=159.35;cscore=153.20;sscore=6.15;rscore=0.07;uscore=3.59;tscore=2.50;
000000F	Prodigal_v2.6.3	CDS	1203049	1203420	54.9	-	0	ID=1_1142;partial=00;start_type=ATG;rbs_motif=AGGAGG;rbs_spacer=5-10bp;gc_cont=0.360;conf=100.00;score=54.94;cscore=34.42;sscore=20.52;rscore=14.74;uscore=2.48;tscore=2.50;
000000F	Prodigal_v2.6.3	CDS	1203464	1204417	140.7	-	0	ID=1_1143;partial=00;start_type=TTG;rbs_motif=AGGAG;rbs_spacer=5-10bp;gc_cont=0.400;conf=100.00;score=140.67;cscore=126.06;sscore=14.61;rscore=13.15;uscore=5.18;tscore=-3.71;
000000F	Prodigal_v2.6.3	CDS	1204565	1205749	158.8	-	0	ID=1_1144;partial=00;start_type=ATG;rbs_motif=AGGAG;rbs_spacer=5-10bp;gc_cont=0.397;conf=100.00;score=158.84;cscore=145.65;sscore=13.20;rscore=13.15;uscore=-3.11;tscore=2.50;
000000F	Prodigal_v2.6.3	CDS	1205806	1206282	92.2	-	0	ID=1_1145;partial=00;start_type=ATG;rbs_motif=AGGAGG;rbs_spacer=5-10bp;gc_cont=0.386;conf=100.00;score=92.19;cscore=75.65;sscore=16.55;rscore=14.74;uscore=-1.93;tscore=2.50;
000000F	Prodigal_v2.6.3	CDS	1206286	1207419	221.2	-	0	ID=1_1146;partial=00;start_type=ATG;rbs_motif=AGGAG;rbs_spacer=5-10bp;gc_cont=0.423;conf=99.99;score=221.18;cscore=205.61;sscore=15.57;rscore=13.15;uscore=-1.22;tscore=2.50;
000000F	Prodigal_v2.6.3	CDS	1207432	1208979	261.9	-	0	ID=1_1147;partial=00;start_type=ATG;rbs_motif=GGxGG;rbs_spacer=5-10bp;gc_cont=0.417;conf=99.99;score=261.86;cscore=249.32;sscore=12.54;rscore=6.17;uscore=2.64;tscore=2.50;
000000F	Prodigal_v2.6.3	CDS	1208983	1209393	73.2	-	0	ID=1_1148;partial=00;start_type=GTG;rbs_motif=AGxAGG/AGGxGG;rbs_spacer=5-10bp;gc_cont=0.414;conf=100.00;score=73.20;cscore=62.68;sscore=10.52;rscore=10.90;uscore=4.24;tscore=-3.97;
000000F	Prodigal_v2.6.3	CDS	1209780	1210220	75.8	-	0	ID=1_1149;partial=00;start_type=ATG;rbs_motif=AGGAG;rbs_spacer=5-10bp;gc_cont=0.422;conf=100.00;score=75.78;cscore=55.84;sscore=19.94;rscore=13.15;uscore=4.95;tscore=2.50;
000000F	Prodigal_v2.6.3	CDS	1210799	1211791	138.1	+	0	ID=1_1150;partial=00;start_type=ATG;rbs_motif=AGGAGG;rbs_spacer=5-10bp;gc_cont=0.376;conf=100.00;score=138.11;cscore=123.78;sscore=14.33;rscore=14.74;uscore=-2.90;tscore=2.50;
000000F	Prodigal_v2.6.3	CDS	1211881	1212414	60.6	-	0	ID=1_1151;partial=00;start_type=ATG;rbs_motif=GGA/GAG/AGG;rbs_spacer=5-10bp;gc_cont=0.378;conf=100.00;score=60.57;cscore=56.86;sscore=3.71;rscore=-0.64;uscore=2.51;tscore=2.50;
000000F	Prodigal_v2.6.3	CDS	1212679	1213170	38.1	-	0	ID=1_1152;partial=00;start_type=ATG;rbs_motif=AGGAG;rbs_spacer=5-10bp;gc_cont=0.394;conf=99.98;score=38.10;cscore=23.18;sscore=14.92;rscore=13.15;uscore=-0.72;tscore=2.50;
000000F	Prodigal_v2.6.3	CDS	1213291	1214367	164.3	-	0	ID=1_1153;partial=00;start_type=ATG;rbs_motif=AGxAG;rbs_spacer=5-10bp;gc_cont=0.401;conf=100.00;score=164.29;cscore=158.30;sscore=5.99;rscore=-8.73;uscore=2.20;tscore=2.50;
000000F	Prodigal_v2.6.3	CDS	1214364	1216526	382.6	-	0	ID=1_1154;partial=00;start_type=TTG;rbs_motif=AGGAG;rbs_spacer=5-10bp;gc_cont=0.412;conf=99.99;score=382.58;cscore=369.67;sscore=12.90;rscore=13.15;uscore=2.28;tscore=-3.71;
000000F	Prodigal_v2.6.3	CDS	1216513	1218207	260.2	-	0	ID=1_1155;partial=00;start_type=GTG;rbs_motif=AGGAGG;rbs_spacer=11-12bp;gc_cont=0.365;conf=99.99;score=260.16;cscore=244.94;sscore=15.23;rscore=13.50;uscore=5.69;tscore=-3.97;
000000F	Prodigal_v2.6.3	CDS	1218343	1219665	240.6	-	0	ID=1_1156;partial=00;start_type=TTG;rbs_motif=GGAGG;rbs_spacer=5-10bp;gc_cont=0.412;conf=99.99;score=240.58;cscore=228.03;sscore=12.55;rscore=13.97;uscore=1.24;tscore=-3.71;
000000F	Prodigal_v2.6.3	CDS	1219686	1220669	189.8	-	0	ID=1_1157;partial=00;start_type=ATG;rbs_motif=AGxAGG/AGGxGG;rbs_spacer=5-10bp;gc_cont=0.425;conf=99.99;score=189.78;cscore=175.10;sscore=14.68;rscore=10.90;uscore=-1.07;tscore=2.50;
000000F	Prodigal_v2.6.3	CDS	1220669	1221676	182.4	-	0	ID=1_1158;partial=00;start_type=ATG;rbs_motif=AGxAGG/AGGxGG;rbs_spacer=5-10bp;gc_cont=0.416;conf=99.99;score=182.37;cscore=163.44;sscore=18.93;rscore=10.90;uscore=4.42;tscore=2.50;
000000F	Prodigal_v2.6.3	CDS	1221692	1223119	249.1	-	0	ID=1_1159;partial=00;start_type=GTG;rbs_motif=AGGAGG;rbs_spacer=5-10bp;gc_cont=0.390;conf=99.99;score=249.06;cscore=237.02;sscore=12.04;rscore=14.74;uscore=0.01;tscore=-3.97;
000000F	Prodigal_v2.6.3	CDS	1223121	1224230	178.5	-	0	ID=1_1160;partial=00;start_type=GTG;rbs_motif=GGAG/GAGG;rbs_spacer=5-10bp;gc_cont=0.417;conf=99.99;score=178.50;cscore=170.31;sscore=8.19;rscore=8.83;uscore=3.33;tscore=-3.97;
000000F	Prodigal_v2.6.3	CDS	1224262	1225365	218.7	-	0	ID=1_1161;partial=00;start_type=ATG;rbs_motif=AGGAGG;rbs_spacer=5-10bp;gc_cont=0.405;conf=99.99;score=218.71;cscore=200.19;sscore=18.52;rscore=14.74;uscore=-1.66;tscore=2.50;
000000F	Prodigal_v2.6.3	CDS	1225365	1226300	143	-	0	ID=1_1162;partial=00;start_type=ATG;rbs_motif=GGAGG;rbs_spacer=5-10bp;gc_cont=0.405;conf=100.00;score=143.02;cscore=126.21;sscore=16.81;rscore=13.97;uscore=-0.77;tscore=2.50;
000000F	Prodigal_v2.6.3	CDS	1226316	1228355	302.3	-	0	ID=1_1163;partial=00;start_type=TTG;rbs_motif=AGGAG/GGAGG;rbs_spacer=11-12bp;gc_cont=0.373;conf=99.99;score=302.35;cscore=292.03;sscore=10.32;rscore=10.40;uscore=4.28;tscore=-3.71;
000000F	Prodigal_v2.6.3	CDS	1228482	1228727	37.5	+	0	ID=1_1164;partial=00;start_type=ATG;rbs_motif=AGGAG;rbs_spacer=5-10bp;gc_cont=0.333;conf=99.98;score=37.46;cscore=20.07;sscore=17.39;rscore=12.78;uscore=2.18;tscore=2.43;
000000F	Prodigal_v2.6.3	CDS	1228841	1229629	113	-	0	ID=1_1165;partial=00;start_type=ATG;rbs_motif=GGxGG;rbs_spacer=5-10bp;gc_cont=0.360;conf=100.00;score=113.01;cscore=103.30;sscore=9.71;rscore=6.17;uscore=1.70;tscore=2.50;
000000F	Prodigal_v2.6.3	CDS	1229875	1230843	133.9	-	0	ID=1_1166;partial=00;start_type=ATG;rbs_motif=AGGAGG;rbs_spacer=5-10bp;gc_cont=0.383;conf=100.00;score=133.86;cscore=119.12;sscore=14.75;rscore=14.74;uscore=-1.84;tscore=2.50;
000000F	Prodigal_v2.6.3	CDS	1231034	1232737	258.6	-	0	ID=1_1167;partial=00;start_type=TTG;rbs_motif=GGA/GAG/AGG;rbs_spacer=5-10bp;gc_cont=0.387;conf=99.99;score=258.60;cscore=259.44;sscore=-0.84;rscore=-0.64;uscore=2.41;tscore=-3.71;
000000F	Prodigal_v2.6.3	CDS	1232753	1233202	68.9	-	0	ID=1_1168;partial=00;start_type=ATG;rbs_motif=AGGAGG;rbs_spacer=5-10bp;gc_cont=0.376;conf=100.00;score=68.88;cscore=53.55;sscore=15.33;rscore=14.74;uscore=-1.90;tscore=2.50;
000000F	Prodigal_v2.6.3	CDS	1233308	1234129	132.8	-	0	ID=1_1169;partial=00;start_type=ATG;rbs_motif=GGA/GAG/AGG;rbs_spacer=5-10bp;gc_cont=0.408;conf=100.00;score=132.84;cscore=125.24;sscore=7.60;rscore=-0.64;uscore=3.81;tscore=2.50;
000000F	Prodigal_v2.6.3	CDS	1234126	1236030	288.3	-	0	ID=1_1170;partial=00;start_type=GTG;rbs_motif=GGA/GAG/AGG;rbs_spacer=5-10bp;gc_cont=0.405;conf=99.99;score=288.34;cscore=292.72;sscore=-4.38;rscore=-0.64;uscore=0.23;tscore=-3.97;
000000F	Prodigal_v2.6.3	CDS	1236121	1237008	149.5	-	0	ID=1_1171;partial=00;start_type=ATG;rbs_motif=GGA/GAG/AGG;rbs_spacer=5-10bp;gc_cont=0.376;conf=100.00;score=149.51;cscore=150.79;sscore=-1.27;rscore=-0.64;uscore=-3.12;tscore=2.50;
000000F	Prodigal_v2.6.3	CDS	1236995	1237240	52.7	-	0	ID=1_1172;partial=00;start_type=TTG;rbs_motif=GGAGG;rbs_spacer=5-10bp;gc_cont=0.378;conf=100.00;score=52.69;cscore=39.39;sscore=13.30;rscore=13.58;uscore=2.27;tscore=-3.82;
000000F	Prodigal_v2.6.3	CDS	1237241	1238596	166.1	-	0	ID=1_1173;partial=00;start_type=GTG;rbs_motif=AGGAGG;rbs_spacer=5-10bp;gc_cont=0.404;conf=100.00;score=166.06;cscore=155.38;sscore=10.67;rscore=14.74;uscore=-0.10;tscore=-3.97;
000000F	Prodigal_v2.6.3	CDS	1238671	1239543	127.8	-	0	ID=1_1174;partial=00;start_type=GTG;rbs_motif=GGAGG;rbs_spacer=5-10bp;gc_cont=0.392;conf=100.00;score=127.81;cscore=117.52;sscore=10.29;rscore=13.97;uscore=-0.77;tscore=-3.97;
000000F	Prodigal_v2.6.3	CDS	1239564	1239947	54.1	-	0	ID=1_1175;partial=00;start_type=ATG;rbs_motif=AGGAG;rbs_spacer=5-10bp;gc_cont=0.372;conf=100.00;score=54.10;cscore=37.74;sscore=16.36;rscore=13.15;uscore=1.37;tscore=2.50;
000000F	Prodigal_v2.6.3	CDS	1240132	1240521	86.5	-	0	ID=1_1176;partial=00;start_type=ATG;rbs_motif=AGGAGG;rbs_spacer=5-10bp;gc_cont=0.397;conf=100.00;score=86.49;cscore=61.86;sscore=24.62;rscore=14.74;uscore=6.30;tscore=2.50;
000000F	Prodigal_v2.6.3	CDS	1240539	1241885	233.4	-	0	ID=1_1177;partial=00;start_type=GTG;rbs_motif=AGGAGG;rbs_spacer=5-10bp;gc_cont=0.405;conf=99.99;score=233.36;cscore=224.12;sscore=9.23;rscore=14.74;uscore=-2.67;tscore=-3.97;
000000F	Prodigal_v2.6.3	CDS	1241899	1242402	91.2	-	0	ID=1_1178;partial=00;start_type=ATG;rbs_motif=AGGAG;rbs_spacer=5-10bp;gc_cont=0.399;conf=100.00;score=91.17;cscore=74.31;sscore=16.86;rscore=13.15;uscore=1.87;tscore=2.50;
000000F	Prodigal_v2.6.3	CDS	1242634	1243173	93.1	-	0	ID=1_1179;partial=00;start_type=ATG;rbs_motif=GGAGG;rbs_spacer=5-10bp;gc_cont=0.370;conf=100.00;score=93.10;cscore=73.50;sscore=19.59;rscore=13.97;uscore=1.83;tscore=2.50;
000000F	Prodigal_v2.6.3	CDS	1243170	1243634	46.6	-	0	ID=1_1180;partial=00;start_type=ATG;rbs_motif=None;rbs_spacer=None;gc_cont=0.385;conf=100.00;score=46.58;cscore=62.19;sscore=-15.61;rscore=-14.31;uscore=-3.14;tscore=2.50;
000000F	Prodigal_v2.6.3	CDS	1243833	1244732	95.9	-	0	ID=1_1181;partial=00;start_type=ATG;rbs_motif=GGA/GAG/AGG;rbs_spacer=5-10bp;gc_cont=0.379;conf=100.00;score=95.94;cscore=92.43;sscore=3.50;rscore=-0.64;uscore=0.55;tscore=2.50;
000000F	Prodigal_v2.6.3	CDS	1244749	1245126	24.8	-	0	ID=1_1182;partial=00;start_type=ATG;rbs_motif=None;rbs_spacer=None;gc_cont=0.362;conf=99.66;score=24.76;cscore=20.98;sscore=3.78;rscore=-14.31;uscore=-0.57;tscore=2.50;
000000F	Prodigal_v2.6.3	CDS	1245126	1245335	17.9	-	0	ID=1_1183;partial=00;start_type=ATG;rbs_motif=GGAGG;rbs_spacer=5-10bp;gc_cont=0.357;conf=98.39;score=17.89;cscore=5.17;sscore=12.72;rscore=11.57;uscore=-0.92;tscore=2.07;
000000F	Prodigal_v2.6.3	CDS	1245499	1246056	99.4	-	0	ID=1_1184;partial=00;start_type=ATG;rbs_motif=GGAGG;rbs_spacer=5-10bp;gc_cont=0.409;conf=100.00;score=99.42;cscore=80.60;sscore=18.83;rscore=13.97;uscore=1.36;tscore=2.50;
000000F	Prodigal_v2.6.3	CDS	1246082	1247140	188.7	-	0	ID=1_1185;partial=00;start_type=TTG;rbs_motif=GGAG/GAGG;rbs_spacer=5-10bp;gc_cont=0.396;conf=99.99;score=188.68;cscore=185.15;sscore=3.53;rscore=8.83;uscore=-2.80;tscore=-3.71;
000000F	Prodigal_v2.6.3	CDS	1247146	1247586	56.6	-	0	ID=1_1186;partial=00;start_type=GTG;rbs_motif=GGAG/GAGG;rbs_spacer=5-10bp;gc_cont=0.395;conf=100.00;score=56.59;cscore=46.61;sscore=9.99;rscore=8.83;uscore=5.13;tscore=-3.97;
000000F	Prodigal_v2.6.3	CDS	1247656	1248078	38.8	-	0	ID=1_1187;partial=00;start_type=GTG;rbs_motif=AGGAGG;rbs_spacer=5-10bp;gc_cont=0.333;conf=99.99;score=38.80;cscore=30.85;sscore=7.95;rscore=14.74;uscore=-2.17;tscore=-3.97;
000000F	Prodigal_v2.6.3	CDS	1248262	1249239	120.8	+	0	ID=1_1188;partial=00;start_type=ATG;rbs_motif=None;rbs_spacer=None;gc_cont=0.397;conf=100.00;score=120.77;cscore=128.78;sscore=-8.01;rscore=-14.31;uscore=3.81;tscore=2.50;
000000F	Prodigal_v2.6.3	CDS	1249301	1251058	271.1	-	0	ID=1_1189;partial=00;start_type=ATG;rbs_motif=GGAG/GAGG;rbs_spacer=5-10bp;gc_cont=0.407;conf=99.99;score=271.06;cscore=260.61;sscore=10.45;rscore=8.83;uscore=-0.22;tscore=2.50;
000000F	Prodigal_v2.6.3	CDS	1251455	1252249	138.9	-	0	ID=1_1190;partial=00;start_type=ATG;rbs_motif=AGGAGG;rbs_spacer=5-10bp;gc_cont=0.395;conf=100.00;score=138.90;cscore=118.62;sscore=20.28;rscore=14.74;uscore=3.05;tscore=2.50;
000000F	Prodigal_v2.6.3	CDS	1252423	1253262	106.8	-	0	ID=1_1191;partial=00;start_type=ATG;rbs_motif=GGA/GAG/AGG;rbs_spacer=5-10bp;gc_cont=0.389;conf=100.00;score=106.79;cscore=103.59;sscore=3.20;rscore=-0.64;uscore=2.00;tscore=2.50;
000000F	Prodigal_v2.6.3	CDS	1253361	1253741	44.4	+	0	ID=1_1192;partial=00;start_type=TTG;rbs_motif=GGA/GAG/AGG;rbs_spacer=5-10bp;gc_cont=0.362;conf=100.00;score=44.42;cscore=44.67;sscore=-0.25;rscore=-0.64;uscore=4.10;tscore=-3.71;
000000F	Prodigal_v2.6.3	CDS	1253795	1254574	140.3	-	0	ID=1_1193;partial=00;start_type=ATG;rbs_motif=GGAGG;rbs_spacer=5-10bp;gc_cont=0.406;conf=100.00;score=140.25;cscore=121.11;sscore=19.14;rscore=13.97;uscore=2.67;tscore=2.50;
000000F	Prodigal_v2.6.3	CDS	1254713	1255468	123.5	-	0	ID=1_1194;partial=00;start_type=ATG;rbs_motif=AGGAG;rbs_spacer=5-10bp;gc_cont=0.365;conf=100.00;score=123.45;cscore=106.01;sscore=17.44;rscore=13.15;uscore=0.68;tscore=2.50;
000000F	Prodigal_v2.6.3	CDS	1255483	1256196	94.4	-	0	ID=1_1195;partial=00;start_type=ATG;rbs_motif=AGGAGG;rbs_spacer=5-10bp;gc_cont=0.356;conf=100.00;score=94.39;cscore=79.97;sscore=14.42;rscore=14.74;uscore=-3.96;tscore=2.50;
000000F	Prodigal_v2.6.3	CDS	1256208	1256915	81.9	-	0	ID=1_1196;partial=00;start_type=GTG;rbs_motif=GGAGG;rbs_spacer=5-10bp;gc_cont=0.384;conf=100.00;score=81.90;cscore=71.94;sscore=9.96;rscore=13.97;uscore=-0.04;tscore=-3.97;
000000F	Prodigal_v2.6.3	CDS	1257012	1257875	134.8	-	0	ID=1_1197;partial=00;start_type=ATG;rbs_motif=GGA/GAG/AGG;rbs_spacer=5-10bp;gc_cont=0.376;conf=100.00;score=134.78;cscore=128.34;sscore=6.44;rscore=-0.64;uscore=4.59;tscore=2.50;
000000F	Prodigal_v2.6.3	CDS	1257995	1259167	170	-	0	ID=1_1198;partial=00;start_type=ATG;rbs_motif=GGAGG;rbs_spacer=5-10bp;gc_cont=0.403;conf=100.00;score=169.97;cscore=152.75;sscore=17.22;rscore=13.97;uscore=1.41;tscore=2.50;
000000F	Prodigal_v2.6.3	CDS	1259519	1260979	257.4	-	0	ID=1_1199;partial=00;start_type=ATG;rbs_motif=GGAGG;rbs_spacer=5-10bp;gc_cont=0.431;conf=99.99;score=257.41;cscore=241.31;sscore=16.10;rscore=13.97;uscore=-1.62;tscore=2.50;
000000F	Prodigal_v2.6.3	CDS	1260972	1262339	243.6	-	0	ID=1_1200;partial=00;start_type=ATG;rbs_motif=GGA/GAG/AGG;rbs_spacer=5-10bp;gc_cont=0.413;conf=99.99;score=243.62;cscore=235.97;sscore=7.65;rscore=-0.64;uscore=5.14;tscore=2.50;
000000F	Prodigal_v2.6.3	CDS	1262397	1263494	195.9	-	0	ID=1_1201;partial=00;start_type=TTG;rbs_motif=AGGAGG;rbs_spacer=5-10bp;gc_cont=0.392;conf=99.99;score=195.88;cscore=182.50;sscore=13.37;rscore=14.74;uscore=3.00;tscore=-3.71;
000000F	Prodigal_v2.6.3	CDS	1264131	1264646	35.5	-	0	ID=1_1202;partial=00;start_type=GTG;rbs_motif=GGA/GAG/AGG;rbs_spacer=5-10bp;gc_cont=0.388;conf=99.97;score=35.49;cscore=37.58;sscore=-2.09;rscore=-0.64;uscore=1.57;tscore=-3.97;
000000F	Prodigal_v2.6.3	CDS	1264677	1264859	0.3	-	0	ID=1_1203;partial=00;start_type=TTG;rbs_motif=AGGAG(G)/GGAGG;rbs_spacer=13-15bp;gc_cont=0.317;conf=51.70;score=0.30;cscore=1.42;sscore=-1.12;rscore=1.32;uscore=2.71;tscore=-5.15;
000000F	Prodigal_v2.6.3	CDS	1264840	1265289	37	-	0	ID=1_1204;partial=00;start_type=ATG;rbs_motif=GGAG/GAGG;rbs_spacer=5-10bp;gc_cont=0.402;conf=99.98;score=36.95;cscore=28.10;sscore=8.85;rscore=8.83;uscore=-2.47;tscore=2.50;
000000F	Prodigal_v2.6.3	CDS	1265434	1266045	34.8	-	0	ID=1_1205;partial=00;start_type=ATG;rbs_motif=3Base/5BMM;rbs_spacer=13-15bp;gc_cont=0.379;conf=99.97;score=34.84;cscore=36.75;sscore=-1.92;rscore=-9.96;uscore=4.36;tscore=2.50;
000000F	Prodigal_v2.6.3	CDS	1266032	1266346	39.8	-	0	ID=1_1206;partial=00;start_type=ATG;rbs_motif=AGGA;rbs_spacer=5-10bp;gc_cont=0.349;conf=99.99;score=39.84;cscore=30.06;sscore=9.78;rscore=5.61;uscore=0.54;tscore=2.50;
000000F	Prodigal_v2.6.3	CDS	1266360	1267409	94.3	-	0	ID=1_1207;partial=00;start_type=ATG;rbs_motif=None;rbs_spacer=None;gc_cont=0.380;conf=100.00;score=94.30;cscore=105.30;sscore=-11.00;rscore=-14.31;uscore=-0.40;tscore=2.50;
000000F	Prodigal_v2.6.3	CDS	1267399	1268406	112	-	0	ID=1_1208;partial=00;start_type=ATG;rbs_motif=GGAG/GAGG;rbs_spacer=5-10bp;gc_cont=0.374;conf=100.00;score=111.95;cscore=98.79;sscore=13.16;rscore=8.83;uscore=2.49;tscore=2.50;
000000F	Prodigal_v2.6.3	CDS	1268742	1268984	29.6	+	0	ID=1_1209;partial=00;start_type=ATG;rbs_motif=AGGAGG;rbs_spacer=5-10bp;gc_cont=0.387;conf=99.89;score=29.64;cscore=11.64;sscore=18.00;rscore=14.15;uscore=1.46;tscore=2.40;
000000F	Prodigal_v2.6.3	CDS	1269096	1269734	90.9	-	0	ID=1_1210;partial=00;start_type=ATG;rbs_motif=AGGAGG;rbs_spacer=5-10bp;gc_cont=0.405;conf=100.00;score=90.91;cscore=72.36;sscore=18.56;rscore=14.74;uscore=1.98;tscore=2.50;
000000F	Prodigal_v2.6.3	CDS	1269894	1270070	26.9	+	0	ID=1_1211;partial=00;start_type=ATG;rbs_motif=AGGAG;rbs_spacer=5-10bp;gc_cont=0.356;conf=99.80;score=26.92;cscore=13.61;sscore=13.31;rscore=9.15;uscore=2.42;tscore=1.74;
000000F	Prodigal_v2.6.3	CDS	1270168	1271265	143.9	-	0	ID=1_1212;partial=00;start_type=TTG;rbs_motif=GGAG/GAGG;rbs_spacer=5-10bp;gc_cont=0.356;conf=100.00;score=143.86;cscore=132.85;sscore=11.01;rscore=8.83;uscore=5.89;tscore=-3.71;
000000F	Prodigal_v2.6.3	CDS	1271388	1273277	235.8	-	0	ID=1_1213;partial=00;start_type=ATG;rbs_motif=GGA/GAG/AGG;rbs_spacer=5-10bp;gc_cont=0.346;conf=99.99;score=235.78;cscore=228.33;sscore=7.45;rscore=-0.64;uscore=5.60;tscore=2.50;
000000F	Prodigal_v2.6.3	CDS	1273403	1273591	33	-	0	ID=1_1214;partial=00;start_type=ATG;rbs_motif=AGGA;rbs_spacer=5-10bp;gc_cont=0.296;conf=99.95;score=33.03;cscore=24.20;sscore=8.82;rscore=4.17;uscore=1.50;tscore=1.86;
000000F	Prodigal_v2.6.3	CDS	1273588	1274142	66.1	-	0	ID=1_1215;partial=00;start_type=ATG;rbs_motif=AGxAGG/AGGxGG;rbs_spacer=5-10bp;gc_cont=0.375;conf=100.00;score=66.05;cscore=47.05;sscore=19.00;rscore=10.90;uscore=5.60;tscore=2.50;
000000F	Prodigal_v2.6.3	CDS	1274289	1274438	3.6	-	0	ID=1_1216;partial=00;start_type=ATG;rbs_motif=GGAGG;rbs_spacer=5-10bp;gc_cont=0.387;conf=69.71;score=3.63;cscore=-6.39;sscore=10.02;rscore=8.22;uscore=1.49;tscore=1.47;
000000F	Prodigal_v2.6.3	CDS	1274789	1275145	58.1	+	0	ID=1_1217;partial=00;start_type=ATG;rbs_motif=GGAG/GAGG;rbs_spacer=5-10bp;gc_cont=0.325;conf=100.00;score=58.08;cscore=40.75;sscore=17.33;rscore=8.83;uscore=6.01;tscore=2.50;
000000F	Prodigal_v2.6.3	CDS	1275153	1275623	57.7	+	0	ID=1_1218;partial=00;start_type=TTG;rbs_motif=GGAG/GAGG;rbs_spacer=5-10bp;gc_cont=0.327;conf=100.00;score=57.67;cscore=53.67;sscore=3.99;rscore=8.83;uscore=-2.32;tscore=-3.71;
000000F	Prodigal_v2.6.3	CDS	1275666	1277834	293.2	-	0	ID=1_1219;partial=00;start_type=TTG;rbs_motif=AGGAGG;rbs_spacer=5-10bp;gc_cont=0.396;conf=99.99;score=293.25;cscore=277.36;sscore=15.88;rscore=14.74;uscore=4.86;tscore=-3.71;
000000F	Prodigal_v2.6.3	CDS	1277951	1278553	100.4	-	0	ID=1_1220;partial=00;start_type=ATG;rbs_motif=AGGAGG;rbs_spacer=5-10bp;gc_cont=0.431;conf=100.00;score=100.38;cscore=79.59;sscore=20.79;rscore=14.74;uscore=4.21;tscore=2.50;
000000F	Prodigal_v2.6.3	CDS	1278878	1279057	4.7	-	0	ID=1_1221;partial=00;start_type=ATG;rbs_motif=AGxAGG/AGGxGG;rbs_spacer=5-10bp;gc_cont=0.378;conf=74.54;score=4.67;cscore=-2.33;sscore=7.00;rscore=7.72;uscore=-1.33;tscore=1.77;
000000F	Prodigal_v2.6.3	CDS	1279440	1279778	21.8	+	0	ID=1_1222;partial=00;start_type=ATG;rbs_motif=AGGA;rbs_spacer=5-10bp;gc_cont=0.360;conf=99.34;score=21.82;cscore=13.64;sscore=8.19;rscore=5.61;uscore=0.08;tscore=2.50;
000000F	Prodigal_v2.6.3	CDS	1279857	1280339	74.9	-	0	ID=1_1223;partial=00;start_type=ATG;rbs_motif=AGxAGG/AGGxGG;rbs_spacer=5-10bp;gc_cont=0.369;conf=100.00;score=74.86;cscore=56.64;sscore=18.22;rscore=10.90;uscore=3.82;tscore=2.50;
000000F	Prodigal_v2.6.3	CDS	1280365	1281996	240.6	-	0	ID=1_1224;partial=00;start_type=ATG;rbs_motif=None;rbs_spacer=None;gc_cont=0.374;conf=99.99;score=240.61;cscore=247.95;sscore=-7.33;rscore=-14.31;uscore=5.14;tscore=2.50;
000000F	Prodigal_v2.6.3	CDS	1282201	1282719	34	+	0	ID=1_1225;partial=00;start_type=TTG;rbs_motif=AGGAGG;rbs_spacer=5-10bp;gc_cont=0.326;conf=99.96;score=33.97;cscore=20.34;sscore=13.63;rscore=14.74;uscore=2.60;tscore=-3.71;
000000F	Prodigal_v2.6.3	CDS	1282802	1283125	45.7	+	0	ID=1_1226;partial=00;start_type=ATG;rbs_motif=AGxAGG/AGGxGG;rbs_spacer=5-10bp;gc_cont=0.333;conf=100.00;score=45.66;cscore=33.91;sscore=11.75;rscore=10.90;uscore=-1.65;tscore=2.50;
000000F	Prodigal_v2.6.3	CDS	1283346	1284470	199.2	+	0	ID=1_1227;partial=00;start_type=ATG;rbs_motif=AGGAG;rbs_spacer=5-10bp;gc_cont=0.407;conf=99.99;score=199.17;cscore=185.44;sscore=13.73;rscore=13.15;uscore=-1.26;tscore=2.50;
000000F	Prodigal_v2.6.3	CDS	1284467	1285051	75	+	0	ID=1_1228;partial=00;start_type=TTG;rbs_motif=GGAGG;rbs_spacer=5-10bp;gc_cont=0.368;conf=100.00;score=75.00;cscore=61.05;sscore=13.96;rscore=13.97;uscore=2.40;tscore=-3.71;
000000F	Prodigal_v2.6.3	CDS	1285113	1285529	44.5	-	0	ID=1_1229;partial=00;start_type=ATG;rbs_motif=AGGAGG;rbs_spacer=5-10bp;gc_cont=0.374;conf=100.00;score=44.50;cscore=24.74;sscore=19.76;rscore=14.74;uscore=1.23;tscore=2.50;
000000F	Prodigal_v2.6.3	CDS	1285526	1286392	123.6	-	0	ID=1_1230;partial=00;start_type=ATG;rbs_motif=AGxAGG/AGGxGG;rbs_spacer=5-10bp;gc_cont=0.398;conf=100.00;score=123.60;cscore=110.11;sscore=13.49;rscore=10.90;uscore=-1.16;tscore=2.50;
000000F	Prodigal_v2.6.3	CDS	1286385	1287155	90	-	0	ID=1_1231;partial=00;start_type=ATG;rbs_motif=GGA/GAG/AGG;rbs_spacer=5-10bp;gc_cont=0.385;conf=100.00;score=90.02;cscore=87.96;sscore=2.06;rscore=-0.64;uscore=0.86;tscore=2.50;
000000F	Prodigal_v2.6.3	CDS	1287258	1287509	36.4	+	0	ID=1_1232;partial=00;start_type=ATG;rbs_motif=GGAG/GAGG;rbs_spacer=5-10bp;gc_cont=0.365;conf=99.98;score=36.42;cscore=21.29;sscore=15.13;rscore=8.79;uscore=3.85;tscore=2.49;
000000F	Prodigal_v2.6.3	CDS	1287602	1288510	153.4	-	0	ID=1_1233;partial=00;start_type=ATG;rbs_motif=AGGAG(G)/GGAGG;rbs_spacer=13-15bp;gc_cont=0.387;conf=100.00;score=153.42;cscore=141.52;sscore=11.90;rscore=1.84;uscore=6.27;tscore=2.50;
000000F	Prodigal_v2.6.3	CDS	1288507	1289802	209.6	-	0	ID=1_1234;partial=00;start_type=ATG;rbs_motif=AGGAGG;rbs_spacer=5-10bp;gc_cont=0.383;conf=99.99;score=209.64;cscore=191.43;sscore=18.21;rscore=14.74;uscore=1.63;tscore=2.50;
000000F	Prodigal_v2.6.3	CDS	1289917	1290372	26.5	+	0	ID=1_1235;partial=00;start_type=GTG;rbs_motif=AGGAG;rbs_spacer=5-10bp;gc_cont=0.458;conf=99.78;score=26.52;cscore=13.89;sscore=12.63;rscore=13.15;uscore=3.45;tscore=-3.97;
000000F	Prodigal_v2.6.3	CDS	1290438	1291409	174.3	+	0	ID=1_1236;partial=00;start_type=ATG;rbs_motif=AGGAG;rbs_spacer=5-10bp;gc_cont=0.394;conf=100.00;score=174.35;cscore=157.92;sscore=16.43;rscore=13.15;uscore=0.79;tscore=2.50;
000000F	Prodigal_v2.6.3	CDS	1291505	1292623	196.1	-	0	ID=1_1237;partial=00;start_type=GTG;rbs_motif=GGAG/GAGG;rbs_spacer=5-10bp;gc_cont=0.412;conf=99.99;score=196.14;cscore=183.38;sscore=12.76;rscore=8.83;uscore=6.61;tscore=-3.97;
000000F	Prodigal_v2.6.3	CDS	1292620	1293312	115.4	-	0	ID=1_1238;partial=00;start_type=ATG;rbs_motif=AGGAG;rbs_spacer=5-10bp;gc_cont=0.391;conf=100.00;score=115.40;cscore=95.83;sscore=19.56;rscore=13.15;uscore=3.92;tscore=2.50;
000000F	Prodigal_v2.6.3	CDS	1293400	1293753	66.9	-	0	ID=1_1239;partial=00;start_type=ATG;rbs_motif=AGGAGG;rbs_spacer=5-10bp;gc_cont=0.415;conf=100.00;score=66.90;cscore=48.60;sscore=18.31;rscore=14.74;uscore=1.07;tscore=2.50;
000000F	Prodigal_v2.6.3	CDS	1293893	1295032	199.5	-	0	ID=1_1240;partial=00;start_type=TTG;rbs_motif=GGAG/GAGG;rbs_spacer=5-10bp;gc_cont=0.411;conf=99.99;score=199.55;cscore=190.12;sscore=9.43;rscore=8.83;uscore=4.31;tscore=-3.71;
000000F	Prodigal_v2.6.3	CDS	1295131	1295676	43.1	-	0	ID=1_1241;partial=00;start_type=ATG;rbs_motif=GGAG/GAGG;rbs_spacer=5-10bp;gc_cont=0.300;conf=100.00;score=43.10;cscore=35.60;sscore=7.50;rscore=8.83;uscore=-3.82;tscore=2.50;
000000F	Prodigal_v2.6.3	CDS	1295831	1296961	229.5	-	0	ID=1_1242;partial=00;start_type=ATG;rbs_motif=AGGAGG;rbs_spacer=5-10bp;gc_cont=0.393;conf=99.99;score=229.54;cscore=211.54;sscore=18.00;rscore=14.74;uscore=-0.13;tscore=2.50;
000000F	Prodigal_v2.6.3	CDS	1296996	1298819	208.8	-	0	ID=1_1243;partial=00;start_type=ATG;rbs_motif=AGGA/GGAG/GAGG;rbs_spacer=11-12bp;gc_cont=0.393;conf=99.99;score=208.80;cscore=200.45;sscore=8.35;rscore=2.20;uscore=4.31;tscore=2.50;
000000F	Prodigal_v2.6.3	CDS	1299340	1300155	128.1	-	0	ID=1_1244;partial=00;start_type=ATG;rbs_motif=AGGAGG;rbs_spacer=5-10bp;gc_cont=0.373;conf=100.00;score=128.13;cscore=113.04;sscore=15.09;rscore=14.74;uscore=-3.32;tscore=2.50;
000000F	Prodigal_v2.6.3	CDS	1300165	1300794	81.4	-	0	ID=1_1245;partial=00;start_type=ATG;rbs_motif=AGxAGG/AGGxGG;rbs_spacer=5-10bp;gc_cont=0.390;conf=100.00;score=81.45;cscore=68.74;sscore=12.71;rscore=10.90;uscore=-0.04;tscore=2.50;
000000F	Prodigal_v2.6.3	CDS	1301229	1302599	186.5	+	0	ID=1_1246;partial=00;start_type=ATG;rbs_motif=AGGA/GGAG/GAGG;rbs_spacer=11-12bp;gc_cont=0.392;conf=99.99;score=186.49;cscore=180.05;sscore=6.44;rscore=2.20;uscore=1.75;tscore=2.50;
000000F	Prodigal_v2.6.3	CDS	1302821	1303603	104.2	-	0	ID=1_1247;partial=00;start_type=TTG;rbs_motif=AGGAGG;rbs_spacer=5-10bp;gc_cont=0.393;conf=100.00;score=104.24;cscore=87.92;sscore=16.32;rscore=14.74;uscore=4.43;tscore=-3.71;
000000F	Prodigal_v2.6.3	CDS	1303641	1304555	162.1	-	0	ID=1_1248;partial=00;start_type=ATG;rbs_motif=AGGAGG;rbs_spacer=5-10bp;gc_cont=0.364;conf=100.00;score=162.08;cscore=148.05;sscore=14.03;rscore=14.74;uscore=-4.39;tscore=2.50;
000000F	Prodigal_v2.6.3	CDS	1304542	1304946	53.9	-	0	ID=1_1249;partial=00;start_type=ATG;rbs_motif=GGAG/GAGG;rbs_spacer=5-10bp;gc_cont=0.427;conf=100.00;score=53.88;cscore=38.99;sscore=14.89;rscore=8.83;uscore=2.46;tscore=2.50;
000000F	Prodigal_v2.6.3	CDS	1304962	1305321	40.8	-	0	ID=1_1250;partial=00;start_type=ATG;rbs_motif=GGAG/GAGG;rbs_spacer=5-10bp;gc_cont=0.386;conf=99.99;score=40.77;cscore=29.99;sscore=10.79;rscore=8.83;uscore=-1.75;tscore=2.50;
000000F	Prodigal_v2.6.3	CDS	1305327	1305797	81.4	-	0	ID=1_1251;partial=00;start_type=ATG;rbs_motif=AGGA/GGAG/GAGG;rbs_spacer=11-12bp;gc_cont=0.365;conf=100.00;score=81.44;cscore=71.94;sscore=9.50;rscore=2.20;uscore=3.72;tscore=2.50;
000000F	Prodigal_v2.6.3	CDS	1305815	1307872	288.3	-	0	ID=1_1252;partial=00;start_type=ATG;rbs_motif=AGxAGG/AGGxGG;rbs_spacer=5-10bp;gc_cont=0.380;conf=99.99;score=288.28;cscore=276.96;sscore=11.32;rscore=10.90;uscore=-1.43;tscore=2.50;
000000F	Prodigal_v2.6.3	CDS	1308124	1309083	172.2	-	0	ID=1_1253;partial=00;start_type=TTG;rbs_motif=AGGAG;rbs_spacer=5-10bp;gc_cont=0.392;conf=100.00;score=172.15;cscore=161.42;sscore=10.73;rscore=13.15;uscore=0.08;tscore=-3.71;
000000F	Prodigal_v2.6.3	CDS	1309089	1310177	144.6	-	0	ID=1_1254;partial=00;start_type=ATG;rbs_motif=AGGAGG;rbs_spacer=5-10bp;gc_cont=0.381;conf=100.00;score=144.58;cscore=127.22;sscore=17.35;rscore=14.74;uscore=-1.10;tscore=2.50;
000000F	Prodigal_v2.6.3	CDS	1310167	1310424	32.2	-	0	ID=1_1255;partial=00;start_type=TTG;rbs_motif=AGxAGG/AGGxGG;rbs_spacer=5-10bp;gc_cont=0.391;conf=99.94;score=32.22;cscore=25.73;sscore=6.49;rscore=10.90;uscore=-1.44;tscore=-3.71;
000000F	Prodigal_v2.6.3	CDS	1310474	1310935	48.2	-	0	ID=1_1256;partial=00;start_type=ATG;rbs_motif=GGA/GAG/AGG;rbs_spacer=5-10bp;gc_cont=0.353;conf=100.00;score=48.23;cscore=43.16;sscore=5.07;rscore=-0.64;uscore=2.44;tscore=2.50;
000000F	Prodigal_v2.6.3	CDS	1310981	1311979	183.6	-	0	ID=1_1257;partial=00;start_type=ATG;rbs_motif=GGA/GAG/AGG;rbs_spacer=5-10bp;gc_cont=0.428;conf=99.99;score=183.64;cscore=178.66;sscore=4.98;rscore=-0.64;uscore=1.19;tscore=2.50;
000000F	Prodigal_v2.6.3	CDS	1311976	1313313	239.3	-	0	ID=1_1258;partial=00;start_type=ATG;rbs_motif=AGGAGG;rbs_spacer=5-10bp;gc_cont=0.424;conf=99.99;score=239.28;cscore=218.56;sscore=20.72;rscore=14.74;uscore=4.14;tscore=2.50;
000000F	Prodigal_v2.6.3	CDS	1313576	1313746	7.7	-	0	ID=1_1259;partial=00;start_type=ATG;rbs_motif=GGAGG;rbs_spacer=5-10bp;gc_cont=0.433;conf=85.44;score=7.70;cscore=0.42;sscore=7.28;rscore=9.39;uscore=-3.79;tscore=1.68;
000000F	Prodigal_v2.6.3	CDS	1313851	1314522	134	-	0	ID=1_1260;partial=00;start_type=TTG;rbs_motif=AGGAGG;rbs_spacer=5-10bp;gc_cont=0.402;conf=100.00;score=133.98;cscore=121.72;sscore=12.26;rscore=14.74;uscore=1.23;tscore=-3.71;
000000F	Prodigal_v2.6.3	CDS	1314596	1315954	213.5	-	0	ID=1_1261;partial=00;start_type=ATG;rbs_motif=AGGA/GGAG/GAGG;rbs_spacer=11-12bp;gc_cont=0.408;conf=99.99;score=213.50;cscore=207.80;sscore=5.70;rscore=2.20;uscore=1.66;tscore=2.50;
000000F	Prodigal_v2.6.3	CDS	1316979	1317956	102.6	-	0	ID=1_1262;partial=00;start_type=ATG;rbs_motif=AGGAGG;rbs_spacer=5-10bp;gc_cont=0.333;conf=100.00;score=102.62;cscore=85.84;sscore=16.78;rscore=14.74;uscore=-0.45;tscore=2.50;
000000F	Prodigal_v2.6.3	CDS	1318109	1319551	136.1	-	0	ID=1_1263;partial=00;start_type=ATG;rbs_motif=AGGA;rbs_spacer=5-10bp;gc_cont=0.368;conf=100.00;score=136.07;cscore=124.13;sscore=11.94;rscore=5.61;uscore=4.48;tscore=2.50;
000000F	Prodigal_v2.6.3	CDS	1320858	1321598	97.5	-	0	ID=1_1264;partial=00;start_type=TTG;rbs_motif=GGA/GAG/AGG;rbs_spacer=5-10bp;gc_cont=0.398;conf=100.00;score=97.54;cscore=97.00;sscore=0.54;rscore=-0.64;uscore=3.68;tscore=-3.71;
000000F	Prodigal_v2.6.3	CDS	1321604	1322548	164.7	-	0	ID=1_1265;partial=00;start_type=TTG;rbs_motif=AGGA;rbs_spacer=5-10bp;gc_cont=0.403;conf=100.00;score=164.70;cscore=160.03;sscore=4.68;rscore=5.61;uscore=1.67;tscore=-3.71;
000000F	Prodigal_v2.6.3	CDS	1322564	1323682	162.4	-	0	ID=1_1266;partial=00;start_type=ATG;rbs_motif=GGA/GAG/AGG;rbs_spacer=11-12bp;gc_cont=0.404;conf=100.00;score=162.39;cscore=158.24;sscore=4.15;rscore=-1.25;uscore=2.91;tscore=2.50;
000000F	Prodigal_v2.6.3	CDS	1323841	1325682	406.7	-	0	ID=1_1267;partial=00;start_type=ATG;rbs_motif=AGGAGG;rbs_spacer=5-10bp;gc_cont=0.419;conf=99.99;score=406.73;cscore=387.23;sscore=19.51;rscore=14.74;uscore=2.27;tscore=2.50;
000000F	Prodigal_v2.6.3	CDS	1325795	1326376	117.9	-	0	ID=1_1268;partial=00;start_type=ATG;rbs_motif=GGAGG;rbs_spacer=5-10bp;gc_cont=0.380;conf=100.00;score=117.93;cscore=101.00;sscore=16.92;rscore=13.97;uscore=-0.76;tscore=2.50;
000000F	Prodigal_v2.6.3	CDS	1326366	1327430	129.9	-	0	ID=1_1269;partial=00;start_type=ATG;rbs_motif=AGGAG;rbs_spacer=5-10bp;gc_cont=0.386;conf=100.00;score=129.95;cscore=115.98;sscore=13.96;rscore=13.15;uscore=-1.68;tscore=2.50;
000000F	Prodigal_v2.6.3	CDS	1327526	1328659	172.9	-	0	ID=1_1270;partial=00;start_type=ATG;rbs_motif=AGGAG;rbs_spacer=5-10bp;gc_cont=0.377;conf=100.00;score=172.87;cscore=162.91;sscore=9.96;rscore=13.15;uscore=-5.68;tscore=2.50;
000000F	Prodigal_v2.6.3	CDS	1328727	1330550	312.5	-	0	ID=1_1271;partial=00;start_type=ATG;rbs_motif=AGGAG;rbs_spacer=5-10bp;gc_cont=0.403;conf=99.99;score=312.49;cscore=296.13;sscore=16.37;rscore=13.15;uscore=0.03;tscore=2.50;
000000F	Prodigal_v2.6.3	CDS	1330604	1331416	127.7	-	0	ID=1_1272;partial=00;start_type=ATG;rbs_motif=GGAGG;rbs_spacer=5-10bp;gc_cont=0.370;conf=100.00;score=127.74;cscore=109.78;sscore=17.96;rscore=13.97;uscore=0.77;tscore=2.50;
000000F	Prodigal_v2.6.3	CDS	1331467	1332504	161.6	-	0	ID=1_1273;partial=00;start_type=ATG;rbs_motif=GGAG/GAGG;rbs_spacer=5-10bp;gc_cont=0.408;conf=100.00;score=161.58;cscore=151.72;sscore=9.86;rscore=8.83;uscore=-0.81;tscore=2.50;
000000F	Prodigal_v2.6.3	CDS	1332702	1332953	40.8	+	0	ID=1_1274;partial=00;start_type=TTG;rbs_motif=GGAGG;rbs_spacer=5-10bp;gc_cont=0.389;conf=99.99;score=40.81;cscore=30.82;sscore=9.98;rscore=13.92;uscore=-0.21;tscore=-3.73;
000000F	Prodigal_v2.6.3	CDS	1333207	1334229	167.2	-	0	ID=1_1275;partial=00;start_type=ATG;rbs_motif=GGAG/GAGG;rbs_spacer=5-10bp;gc_cont=0.376;conf=100.00;score=167.15;cscore=150.00;sscore=17.15;rscore=8.83;uscore=6.48;tscore=2.50;
000000F	Prodigal_v2.6.3	CDS	1334403	1334537	16.9	+	0	ID=1_1276;partial=00;start_type=ATG;rbs_motif=AGGAGG;rbs_spacer=5-10bp;gc_cont=0.341;conf=97.97;score=16.86;cscore=7.05;sscore=9.81;rscore=7.78;uscore=0.71;tscore=1.32;
000000F	Prodigal_v2.6.3	CDS	1334616	1336781	197.6	-	0	ID=1_1277;partial=00;start_type=GTG;rbs_motif=None;rbs_spacer=None;gc_cont=0.382;conf=99.99;score=197.63;cscore=218.22;sscore=-20.58;rscore=-14.31;uscore=-2.30;tscore=-3.97;
000000F	Prodigal_v2.6.3	CDS	1336931	1337494	72.6	-	0	ID=1_1278;partial=00;start_type=ATG;rbs_motif=GGAGG;rbs_spacer=5-10bp;gc_cont=0.395;conf=100.00;score=72.62;cscore=53.70;sscore=18.92;rscore=13.97;uscore=1.61;tscore=2.50;
000000F	Prodigal_v2.6.3	CDS	1337534	1338193	92.5	-	0	ID=1_1279;partial=00;start_type=ATG;rbs_motif=GGA/GAG/AGG;rbs_spacer=5-10bp;gc_cont=0.412;conf=100.00;score=92.53;cscore=91.20;sscore=1.33;rscore=-0.64;uscore=-1.19;tscore=2.50;
000000F	Prodigal_v2.6.3	CDS	1338249	1338989	102	-	0	ID=1_1280;partial=00;start_type=ATG;rbs_motif=None;rbs_spacer=None;gc_cont=0.370;conf=100.00;score=102.02;cscore=98.23;sscore=3.79;rscore=-14.31;uscore=-0.66;tscore=2.50;
000000F	Prodigal_v2.6.3	CDS	1338986	1339336	62	-	0	ID=1_1281;partial=00;start_type=ATG;rbs_motif=AGGA;rbs_spacer=5-10bp;gc_cont=0.425;conf=100.00;score=62.03;cscore=46.47;sscore=15.56;rscore=5.61;uscore=6.19;tscore=2.50;
000000F	Prodigal_v2.6.3	CDS	1339337	1339906	73.2	-	0	ID=1_1282;partial=00;start_type=ATG;rbs_motif=AGGAGG;rbs_spacer=5-10bp;gc_cont=0.384;conf=100.00;score=73.21;cscore=59.97;sscore=13.24;rscore=14.74;uscore=-4.00;tscore=2.50;
000000F	Prodigal_v2.6.3	CDS	1339881	1340465	88.6	-	0	ID=1_1283;partial=00;start_type=TTG;rbs_motif=AGGAGG;rbs_spacer=5-10bp;gc_cont=0.429;conf=100.00;score=88.59;cscore=78.18;sscore=10.40;rscore=14.74;uscore=-1.76;tscore=-3.71;
000000F	Prodigal_v2.6.3	CDS	1340478	1340768	62.2	-	0	ID=1_1284;partial=00;start_type=ATG;rbs_motif=AGGAGG;rbs_spacer=5-10bp;gc_cont=0.309;conf=100.00;score=62.16;cscore=38.62;sscore=23.54;rscore=14.74;uscore=5.13;tscore=2.50;
000000F	Prodigal_v2.6.3	CDS	1340755	1341597	132.9	-	0	ID=1_1285;partial=00;start_type=ATG;rbs_motif=AGxAGG/AGGxGG;rbs_spacer=11-12bp;gc_cont=0.415;conf=100.00;score=132.85;cscore=119.27;sscore=13.58;rscore=7.18;uscore=2.97;tscore=2.50;
000000F	Prodigal_v2.6.3	CDS	1341629	1342726	134.3	-	0	ID=1_1286;partial=00;start_type=TTG;rbs_motif=GGAGG;rbs_spacer=5-10bp;gc_cont=0.382;conf=100.00;score=134.28;cscore=125.45;sscore=8.82;rscore=13.97;uscore=-2.69;tscore=-3.71;
000000F	Prodigal_v2.6.3	CDS	1342729	1343244	86.1	-	0	ID=1_1287;partial=00;start_type=ATG;rbs_motif=GGAG/GAGG;rbs_spacer=5-10bp;gc_cont=0.391;conf=100.00;score=86.14;cscore=71.50;sscore=14.64;rscore=8.83;uscore=3.97;tscore=2.50;
000000F	Prodigal_v2.6.3	CDS	1343432	1344133	96.4	+	0	ID=1_1288;partial=00;start_type=ATG;rbs_motif=AGGAGG;rbs_spacer=5-10bp;gc_cont=0.403;conf=100.00;score=96.43;cscore=83.26;sscore=13.17;rscore=14.74;uscore=-4.07;tscore=2.50;
000000F	Prodigal_v2.6.3	CDS	1344275	1344367	15.9	-	0	ID=1_1289;partial=00;start_type=ATG;rbs_motif=AGGAGG;rbs_spacer=5-10bp;gc_cont=0.355;conf=97.50;score=15.94;cscore=9.44;sscore=6.50;rscore=5.31;uscore=0.30;tscore=0.90;
000000F	Prodigal_v2.6.3	CDS	1344436	1345128	115.1	-	0	ID=1_1290;partial=00;start_type=TTG;rbs_motif=GGAGG;rbs_spacer=5-10bp;gc_cont=0.417;conf=100.00;score=115.07;cscore=99.61;sscore=15.47;rscore=13.97;uscore=4.20;tscore=-3.71;
000000F	Prodigal_v2.6.3	CDS	1345154	1345822	98.7	-	0	ID=1_1291;partial=00;start_type=ATG;rbs_motif=AGGA/GGAG/GAGG;rbs_spacer=11-12bp;gc_cont=0.371;conf=100.00;score=98.67;cscore=95.24;sscore=3.43;rscore=2.20;uscore=-1.26;tscore=2.50;
000000F	Prodigal_v2.6.3	CDS	1345962	1346438	99.9	-	0	ID=1_1292;partial=00;start_type=ATG;rbs_motif=AGGAG;rbs_spacer=5-10bp;gc_cont=0.367;conf=100.00;score=99.92;cscore=83.47;sscore=16.45;rscore=13.15;uscore=0.81;tscore=2.50;
000000F	Prodigal_v2.6.3	CDS	1346517	1347179	93	-	0	ID=1_1293;partial=00;start_type=ATG;rbs_motif=AGGA;rbs_spacer=5-10bp;gc_cont=0.377;conf=100.00;score=93.05;cscore=84.64;sscore=8.41;rscore=5.61;uscore=-0.37;tscore=2.50;
000000F	Prodigal_v2.6.3	CDS	1347235	1347897	80.8	-	0	ID=1_1294;partial=00;start_type=ATG;rbs_motif=None;rbs_spacer=None;gc_cont=0.382;conf=100.00;score=80.79;cscore=76.14;sscore=4.65;rscore=-14.31;uscore=0.86;tscore=2.50;
000000F	Prodigal_v2.6.3	CDS	1347894	1349024	190.7	-	0	ID=1_1295;partial=00;start_type=ATG;rbs_motif=AGxAGG/AGGxGG;rbs_spacer=5-10bp;gc_cont=0.360;conf=99.99;score=190.72;cscore=178.12;sscore=12.60;rscore=10.90;uscore=-0.80;tscore=2.50;
000000F	Prodigal_v2.6.3	CDS	1349193	1349486	72.7	-	0	ID=1_1296;partial=00;start_type=ATG;rbs_motif=GGAG/GAGG;rbs_spacer=5-10bp;gc_cont=0.364;conf=100.00;score=72.66;cscore=54.59;sscore=18.07;rscore=8.83;uscore=5.61;tscore=2.50;
000000F	Prodigal_v2.6.3	CDS	1349499	1349918	66.7	-	0	ID=1_1297;partial=00;start_type=GTG;rbs_motif=GGxGG;rbs_spacer=5-10bp;gc_cont=0.395;conf=100.00;score=66.73;cscore=62.11;sscore=4.62;rscore=6.17;uscore=1.13;tscore=-3.97;
000000F	Prodigal_v2.6.3	CDS	1349915	1350187	26.6	-	0	ID=1_1298;partial=00;start_type=ATG;rbs_motif=None;rbs_spacer=None;gc_cont=0.392;conf=99.78;score=26.62;cscore=33.57;sscore=-6.95;rscore=-14.31;uscore=4.87;tscore=2.50;
000000F	Prodigal_v2.6.3	CDS	1350251	1352884	469.9	-	0	ID=1_1299;partial=00;start_type=ATG;rbs_motif=AGGAGG;rbs_spacer=5-10bp;gc_cont=0.398;conf=99.99;score=469.86;cscore=456.46;sscore=13.39;rscore=14.74;uscore=-3.19;tscore=2.50;
000000F	Prodigal_v2.6.3	CDS	1353229	1355643	378.9	-	0	ID=1_1300;partial=00;start_type=GTG;rbs_motif=AGGAGG;rbs_spacer=5-10bp;gc_cont=0.409;conf=99.99;score=378.88;cscore=365.63;sscore=13.25;rscore=14.74;uscore=1.35;tscore=-3.97;
000000F	Prodigal_v2.6.3	CDS	1355657	1356316	134	-	0	ID=1_1301;partial=00;start_type=ATG;rbs_motif=GGA/GAG/AGG;rbs_spacer=5-10bp;gc_cont=0.382;conf=100.00;score=134.00;cscore=129.81;sscore=4.20;rscore=-0.64;uscore=1.20;tscore=2.50;
000000F	Prodigal_v2.6.3	CDS	1356329	1357450	208	-	0	ID=1_1302;partial=00;start_type=ATG;rbs_motif=AGGA/GGAG/GAGG;rbs_spacer=11-12bp;gc_cont=0.402;conf=99.99;score=208.02;cscore=198.36;sscore=9.67;rscore=2.20;uscore=3.94;tscore=2.50;
000000F	Prodigal_v2.6.3	CDS	1357473	1358615	191.6	-	0	ID=1_1303;partial=00;start_type=ATG;rbs_motif=AGGAG;rbs_spacer=5-10bp;gc_cont=0.403;conf=99.99;score=191.62;cscore=173.48;sscore=18.13;rscore=13.15;uscore=1.36;tscore=2.50;
000000F	Prodigal_v2.6.3	CDS	1358629	1359048	57.8	-	0	ID=1_1304;partial=00;start_type=ATG;rbs_motif=4Base/6BMM;rbs_spacer=13-15bp;gc_cont=0.410;conf=100.00;score=57.77;cscore=56.67;sscore=1.11;rscore=-4.68;uscore=3.94;tscore=2.50;
000000F	Prodigal_v2.6.3	CDS	1359177	1360466	209	+	0	ID=1_1305;partial=00;start_type=TTG;rbs_motif=AGGAG;rbs_spacer=5-10bp;gc_cont=0.409;conf=99.99;score=209.05;cscore=195.92;sscore=13.13;rscore=13.15;uscore=3.69;tscore=-3.71;
000000F	Prodigal_v2.6.3	CDS	1361391	1361927	89.2	+	0	ID=1_1306;partial=00;start_type=ATG;rbs_motif=AGGAGG;rbs_spacer=5-10bp;gc_cont=0.380;conf=100.00;score=89.19;cscore=72.55;sscore=16.64;rscore=14.74;uscore=0.06;tscore=2.50;
000000F	Prodigal_v2.6.3	CDS	1361969	1362532	72.1	-	0	ID=1_1307;partial=00;start_type=TTG;rbs_motif=GGAG/GAGG;rbs_spacer=5-10bp;gc_cont=0.371;conf=100.00;score=72.11;cscore=64.52;sscore=7.59;rscore=8.83;uscore=3.12;tscore=-3.71;
000000F	Prodigal_v2.6.3	CDS	1362613	1364001	194.3	+	0	ID=1_1308;partial=00;start_type=ATG;rbs_motif=GGxGG;rbs_spacer=5-10bp;gc_cont=0.404;conf=99.99;score=194.30;cscore=185.21;sscore=9.09;rscore=6.17;uscore=0.43;tscore=2.50;
000000F	Prodigal_v2.6.3	CDS	1364056	1364682	96	-	0	ID=1_1309;partial=00;start_type=ATG;rbs_motif=GGAG/GAGG;rbs_spacer=5-10bp;gc_cont=0.400;conf=100.00;score=95.99;cscore=81.32;sscore=14.67;rscore=8.83;uscore=4.00;tscore=2.50;
000000F	Prodigal_v2.6.3	CDS	1364867	1365079	39.4	+	0	ID=1_1310;partial=00;start_type=ATG;rbs_motif=AGGAGG;rbs_spacer=5-10bp;gc_cont=0.394;conf=99.99;score=39.42;cscore=24.46;sscore=14.96;rscore=12.38;uscore=0.49;tscore=2.10;
000000F	Prodigal_v2.6.3	CDS	1365118	1365306	5.6	-	0	ID=1_1311;partial=00;start_type=TTG;rbs_motif=AGxAGG/AGGxGG;rbs_spacer=5-10bp;gc_cont=0.354;conf=78.34;score=5.59;cscore=3.01;sscore=2.59;rscore=8.11;uscore=0.11;tscore=-4.99;
000000F	Prodigal_v2.6.3	CDS	1365414	1365800	54.2	+	0	ID=1_1312;partial=00;start_type=TTG;rbs_motif=GGAG/GAGG;rbs_spacer=5-10bp;gc_cont=0.395;conf=100.00;score=54.20;cscore=47.28;sscore=6.92;rscore=8.83;uscore=1.80;tscore=-3.71;
000000F	Prodigal_v2.6.3	CDS	1365875	1366465	76.9	-	0	ID=1_1313;partial=00;start_type=TTG;rbs_motif=AGGA;rbs_spacer=5-10bp;gc_cont=0.393;conf=100.00;score=76.93;cscore=70.80;sscore=6.13;rscore=5.61;uscore=3.18;tscore=-3.71;
000000F	Prodigal_v2.6.3	CDS	1366486	1367316	122.5	-	0	ID=1_1314;partial=00;start_type=ATG;rbs_motif=AGGAG;rbs_spacer=5-10bp;gc_cont=0.426;conf=100.00;score=122.53;cscore=102.18;sscore=20.35;rscore=13.15;uscore=3.44;tscore=2.50;
000000F	Prodigal_v2.6.3	CDS	1367318	1370929	532.8	-	0	ID=1_1315;partial=00;start_type=ATG;rbs_motif=GGA/GAG/AGG;rbs_spacer=5-10bp;gc_cont=0.388;conf=99.99;score=532.84;cscore=526.68;sscore=6.16;rscore=-0.64;uscore=4.31;tscore=2.50;
000000F	Prodigal_v2.6.3	CDS	1371094	1372593	243.5	-	0	ID=1_1316;partial=00;start_type=TTG;rbs_motif=GGAGG;rbs_spacer=5-10bp;gc_cont=0.385;conf=99.99;score=243.46;cscore=229.68;sscore=13.78;rscore=13.97;uscore=3.52;tscore=-3.71;
000000F	Prodigal_v2.6.3	CDS	1372698	1373096	58.1	-	0	ID=1_1317;partial=00;start_type=ATG;rbs_motif=AGGAG;rbs_spacer=5-10bp;gc_cont=0.381;conf=100.00;score=58.10;cscore=37.02;sscore=21.08;rscore=13.15;uscore=5.44;tscore=2.50;
000000F	Prodigal_v2.6.3	CDS	1373248	1373505	0.1	-	0	ID=1_1318;partial=00;start_type=TTG;rbs_motif=AGGA;rbs_spacer=5-10bp;gc_cont=0.469;conf=50.82;score=0.14;cscore=-1.20;sscore=1.34;rscore=5.61;uscore=0.60;tscore=-3.71;
000000F	Prodigal_v2.6.3	CDS	1373578	1373853	27.7	+	0	ID=1_1319;partial=00;start_type=ATG;rbs_motif=GGAG/GAGG;rbs_spacer=5-10bp;gc_cont=0.362;conf=99.83;score=27.73;cscore=17.41;sscore=10.32;rscore=8.83;uscore=-1.01;tscore=2.50;
000000F	Prodigal_v2.6.3	CDS	1374308	1374778	54.7	-	0	ID=1_1320;partial=00;start_type=ATG;rbs_motif=GGA/GAG/AGG;rbs_spacer=5-10bp;gc_cont=0.369;conf=100.00;score=54.66;cscore=49.02;sscore=5.64;rscore=-0.64;uscore=1.86;tscore=2.50;
000000F	Prodigal_v2.6.3	CDS	1374778	1376184	162.8	-	0	ID=1_1321;partial=00;start_type=ATG;rbs_motif=GGxGG;rbs_spacer=5-10bp;gc_cont=0.381;conf=100.00;score=162.80;cscore=155.08;sscore=7.72;rscore=6.17;uscore=-2.19;tscore=2.50;
000000F	Prodigal_v2.6.3	CDS	1376177	1377082	103.8	-	0	ID=1_1322;partial=00;start_type=ATG;rbs_motif=GGAGG;rbs_spacer=5-10bp;gc_cont=0.416;conf=100.00;score=103.82;cscore=86.07;sscore=17.75;rscore=13.97;uscore=-0.77;tscore=2.50;
000000F	Prodigal_v2.6.3	CDS	1377082	1377597	48.6	-	0	ID=1_1323;partial=00;start_type=TTG;rbs_motif=GGAG/GAGG;rbs_spacer=5-10bp;gc_cont=0.411;conf=100.00;score=48.61;cscore=44.27;sscore=4.33;rscore=8.83;uscore=-1.47;tscore=-3.71;
000000F	Prodigal_v2.6.3	CDS	1377652	1378659	139.8	-	0	ID=1_1324;partial=00;start_type=ATG;rbs_motif=AGGA/GGAG/GAGG;rbs_spacer=11-12bp;gc_cont=0.402;conf=100.00;score=139.76;cscore=133.28;sscore=6.49;rscore=2.20;uscore=0.51;tscore=2.50;
000000F	Prodigal_v2.6.3	CDS	1378659	1379771	131.6	-	0	ID=1_1325;partial=00;start_type=ATG;rbs_motif=GGAGG;rbs_spacer=5-10bp;gc_cont=0.394;conf=100.00;score=131.64;cscore=112.85;sscore=18.79;rscore=13.97;uscore=2.32;tscore=2.50;
000000F	Prodigal_v2.6.3	CDS	1379746	1379979	38.3	-	0	ID=1_1326;partial=00;start_type=TTG;rbs_motif=GGAGG;rbs_spacer=5-10bp;gc_cont=0.385;conf=99.98;score=38.25;cscore=25.61;sscore=12.65;rscore=12.91;uscore=2.64;tscore=-4.02;
000000F	Prodigal_v2.6.3	CDS	1379995	1382091	167.7	-	0	ID=1_1327;partial=00;start_type=ATG;rbs_motif=AGGA;rbs_spacer=5-10bp;gc_cont=0.386;conf=100.00;score=167.69;cscore=161.00;sscore=6.70;rscore=5.61;uscore=-1.41;tscore=2.50;
000000F	Prodigal_v2.6.3	CDS	1382031	1382702	78	-	0	ID=1_1328;partial=00;start_type=GTG;rbs_motif=AGGA/GGAG/GAGG;rbs_spacer=11-12bp;gc_cont=0.362;conf=100.00;score=78.01;cscore=77.56;sscore=0.46;rscore=2.20;uscore=0.93;tscore=-3.97;
000000F	Prodigal_v2.6.3	CDS	1382699	1383058	38.8	-	0	ID=1_1329;partial=00;start_type=ATG;rbs_motif=GGA/GAG/AGG;rbs_spacer=5-10bp;gc_cont=0.383;conf=99.99;score=38.81;cscore=34.21;sscore=4.60;rscore=-0.64;uscore=2.75;tscore=2.50;
000000F	Prodigal_v2.6.3	CDS	1383224	1383529	35.9	-	0	ID=1_1330;partial=00;start_type=ATG;rbs_motif=AGGA;rbs_spacer=5-10bp;gc_cont=0.366;conf=99.97;score=35.88;cscore=23.96;sscore=11.92;rscore=5.61;uscore=4.46;tscore=2.50;
000000F	Prodigal_v2.6.3	CDS	1383767	1384423	70.6	-	0	ID=1_1331;partial=00;start_type=TTG;rbs_motif=AGGAGG;rbs_spacer=5-10bp;gc_cont=0.352;conf=100.00;score=70.64;cscore=56.70;sscore=13.94;rscore=14.74;uscore=2.91;tscore=-3.71;
000000F	Prodigal_v2.6.3	CDS	1384575	1385447	111.7	-	0	ID=1_1332;partial=00;start_type=ATG;rbs_motif=AGGAGG;rbs_spacer=5-10bp;gc_cont=0.356;conf=100.00;score=111.73;cscore=91.03;sscore=20.70;rscore=14.74;uscore=3.46;tscore=2.50;
000000F	Prodigal_v2.6.3	CDS	1385612	1387069	196.4	-	0	ID=1_1333;partial=00;start_type=ATG;rbs_motif=GGAGG;rbs_spacer=5-10bp;gc_cont=0.379;conf=99.99;score=196.41;cscore=181.20;sscore=15.21;rscore=13.97;uscore=-0.60;tscore=2.50;
000000F	Prodigal_v2.6.3	CDS	1387685	1388629	100	-	0	ID=1_1334;partial=00;start_type=ATG;rbs_motif=GGAG/GAGG;rbs_spacer=5-10bp;gc_cont=0.390;conf=100.00;score=99.96;cscore=90.82;sscore=9.13;rscore=8.83;uscore=-1.53;tscore=2.50;
000000F	Prodigal_v2.6.3	CDS	1389090	1389248	7.4	+	0	ID=1_1335;partial=00;start_type=ATG;rbs_motif=GGA/GAG/AGG;rbs_spacer=5-10bp;gc_cont=0.358;conf=84.54;score=7.39;cscore=6.44;sscore=0.95;rscore=-1.03;uscore=0.42;tscore=1.56;
000000F	Prodigal_v2.6.3	CDS	1390283	1390504	8.7	+	0	ID=1_1336;partial=00;start_type=ATG;rbs_motif=GGA/GAG/AGG;rbs_spacer=5-10bp;gc_cont=0.342;conf=88.00;score=8.67;cscore=5.16;sscore=3.51;rscore=-0.73;uscore=2.71;tscore=2.19;
000000F	Prodigal_v2.6.3	CDS	1390929	1391669	78	+	0	ID=1_1337;partial=00;start_type=ATG;rbs_motif=GGA/GAG/AGG;rbs_spacer=11-12bp;gc_cont=0.391;conf=100.00;score=77.98;cscore=75.48;sscore=2.50;rscore=-1.25;uscore=1.91;tscore=2.50;
000000F	Prodigal_v2.6.3	CDS	1391830	1393026	163	+	0	ID=1_1338;partial=00;start_type=ATG;rbs_motif=AGxAGG/AGGxGG;rbs_spacer=5-10bp;gc_cont=0.388;conf=100.00;score=163.01;cscore=144.36;sscore=18.64;rscore=10.90;uscore=5.24;tscore=2.50;
000000F	Prodigal_v2.6.3	CDS	1393625	1395043	156.3	-	0	ID=1_1339;partial=00;start_type=GTG;rbs_motif=GGA/GAG/AGG;rbs_spacer=5-10bp;gc_cont=0.393;conf=100.00;score=156.28;cscore=158.56;sscore=-2.28;rscore=-0.64;uscore=2.98;tscore=-3.97;
000000F	Prodigal_v2.6.3	CDS	1395224	1396468	157.1	-	0	ID=1_1340;partial=00;start_type=ATG;rbs_motif=GGAGG;rbs_spacer=5-10bp;gc_cont=0.424;conf=100.00;score=157.08;cscore=141.28;sscore=15.80;rscore=13.97;uscore=-1.81;tscore=2.50;
000000F	Prodigal_v2.6.3	CDS	1396481	1398013	208.5	-	0	ID=1_1341;partial=00;start_type=ATG;rbs_motif=AGGAGG;rbs_spacer=5-10bp;gc_cont=0.399;conf=99.99;score=208.53;cscore=187.23;sscore=21.30;rscore=14.74;uscore=2.84;tscore=2.50;
000000F	Prodigal_v2.6.3	CDS	1398018	1398230	8.5	-	0	ID=1_1342;partial=00;start_type=ATG;rbs_motif=AGxAGG/AGGxGG;rbs_spacer=5-10bp;gc_cont=0.329;conf=87.69;score=8.54;cscore=-1.55;sscore=10.09;rscore=9.16;uscore=-0.01;tscore=2.10;
000000F	Prodigal_v2.6.3	CDS	1398426	1399109	104.9	-	0	ID=1_1343;partial=00;start_type=ATG;rbs_motif=GGAGG;rbs_spacer=5-10bp;gc_cont=0.434;conf=100.00;score=104.89;cscore=84.43;sscore=20.46;rscore=13.97;uscore=3.21;tscore=2.50;
000000F	Prodigal_v2.6.3	CDS	1399155	1399607	76.5	-	0	ID=1_1344;partial=00;start_type=ATG;rbs_motif=GGAGG;rbs_spacer=5-10bp;gc_cont=0.404;conf=100.00;score=76.50;cscore=53.66;sscore=22.85;rscore=13.97;uscore=5.37;tscore=2.50;
000000F	Prodigal_v2.6.3	CDS	1399632	1400207	69.8	-	0	ID=1_1345;partial=00;start_type=ATG;rbs_motif=GGAG/GAGG;rbs_spacer=5-10bp;gc_cont=0.411;conf=100.00;score=69.77;cscore=55.97;sscore=13.79;rscore=8.83;uscore=2.47;tscore=2.50;
000000F	Prodigal_v2.6.3	CDS	1400279	1401739	220	-	0	ID=1_1346;partial=00;start_type=ATG;rbs_motif=GGAGG;rbs_spacer=5-10bp;gc_cont=0.400;conf=99.99;score=220.04;cscore=202.61;sscore=17.43;rscore=13.97;uscore=0.09;tscore=2.50;
000000F	Prodigal_v2.6.3	CDS	1401777	1402952	177.1	-	0	ID=1_1347;partial=00;start_type=ATG;rbs_motif=AGGAGG;rbs_spacer=5-10bp;gc_cont=0.398;conf=100.00;score=177.15;cscore=160.33;sscore=16.82;rscore=14.74;uscore=0.23;tscore=2.50;
000000F	Prodigal_v2.6.3	CDS	1403650	1404975	181.5	+	0	ID=1_1348;partial=00;start_type=ATG;rbs_motif=GGAGG;rbs_spacer=5-10bp;gc_cont=0.437;conf=99.99;score=181.49;cscore=163.20;sscore=18.29;rscore=13.97;uscore=1.82;tscore=2.50;
000000F	Prodigal_v2.6.3	CDS	1404978	1406279	134.5	+	0	ID=1_1349;partial=00;start_type=ATG;rbs_motif=AGGAG;rbs_spacer=5-10bp;gc_cont=0.352;conf=100.00;score=134.51;cscore=120.87;sscore=13.63;rscore=13.15;uscore=-3.26;tscore=2.50;
000000F	Prodigal_v2.6.3	CDS	1406484	1406690	34.8	+	0	ID=1_1350;partial=00;start_type=ATG;rbs_motif=AGGAG;rbs_spacer=5-10bp;gc_cont=0.396;conf=99.97;score=34.82;cscore=18.71;sscore=16.12;rscore=10.73;uscore=4.00;tscore=2.04;
000000F	Prodigal_v2.6.3	CDS	1407410	1408696	180.8	-	0	ID=1_1351;partial=00;start_type=ATG;rbs_motif=GGAG/GAGG;rbs_spacer=5-10bp;gc_cont=0.361;conf=99.99;score=180.81;cscore=169.73;sscore=11.08;rscore=8.83;uscore=-1.47;tscore=2.50;
000000F	Prodigal_v2.6.3	CDS	1408701	1410305	166.3	-	0	ID=1_1352;partial=00;start_type=TTG;rbs_motif=AGGAGG;rbs_spacer=5-10bp;gc_cont=0.311;conf=100.00;score=166.27;cscore=151.72;sscore=14.54;rscore=14.74;uscore=4.17;tscore=-3.71;
000000F	Prodigal_v2.6.3	CDS	1410468	1410956	41	+	0	ID=1_1353;partial=00;start_type=TTG;rbs_motif=AGGAG;rbs_spacer=5-10bp;gc_cont=0.370;conf=99.99;score=41.04;cscore=30.25;sscore=10.78;rscore=13.15;uscore=1.35;tscore=-3.71;
000000F	Prodigal_v2.6.3	CDS	1411502	1411633	9.7	-	0	ID=1_1354;partial=00;start_type=ATG;rbs_motif=AGxAGG/AGGxGG;rbs_spacer=5-10bp;gc_cont=0.333;conf=90.36;score=9.74;cscore=4.34;sscore=5.39;rscore=5.63;uscore=-2.32;tscore=1.29;
000000F	Prodigal_v2.6.3	CDS	1411678	1411860	10.1	-	0	ID=1_1355;partial=00;start_type=ATG;rbs_motif=GGxGG;rbs_spacer=5-10bp;gc_cont=0.317;conf=91.08;score=10.11;cscore=0.41;sscore=9.70;rscore=4.44;uscore=3.47;tscore=1.80;
000000F	Prodigal_v2.6.3	CDS	1412019	1412258	24	-	0	ID=1_1356;partial=00;start_type=GTG;rbs_motif=AGxAGG/AGGxGG;rbs_spacer=5-10bp;gc_cont=0.338;conf=99.60;score=23.95;cscore=16.77;sscore=7.18;rscore=10.34;uscore=1.03;tscore=-4.18;
000000F	Prodigal_v2.6.3	CDS	1412338	1412625	20.6	-	0	ID=1_1357;partial=00;start_type=ATG;rbs_motif=AGGAGG;rbs_spacer=5-10bp;gc_cont=0.312;conf=99.14;score=20.64;cscore=2.47;sscore=18.17;rscore=14.74;uscore=0.93;tscore=2.50;
000000F	Prodigal_v2.6.3	CDS	1412735	1413301	61.2	-	0	ID=1_1358;partial=00;start_type=ATG;rbs_motif=GGAG/GAGG;rbs_spacer=5-10bp;gc_cont=0.333;conf=100.00;score=61.18;cscore=43.96;sscore=17.23;rscore=8.83;uscore=6.56;tscore=2.50;
000000F	Prodigal_v2.6.3	CDS	1413499	1413780	37.3	-	0	ID=1_1359;partial=00;start_type=ATG;rbs_motif=GGAGG;rbs_spacer=5-10bp;gc_cont=0.333;conf=99.98;score=37.32;cscore=19.28;sscore=18.04;rscore=13.97;uscore=2.23;tscore=2.50;
000000F	Prodigal_v2.6.3	CDS	1413965	1414648	87	-	0	ID=1_1360;partial=00;start_type=ATG;rbs_motif=AGxAGG/AGGxGG;rbs_spacer=5-10bp;gc_cont=0.317;conf=100.00;score=87.03;cscore=71.32;sscore=15.71;rscore=10.90;uscore=2.96;tscore=2.50;
000000F	Prodigal_v2.6.3	CDS	1415611	1417113	183.5	-	0	ID=1_1361;partial=00;start_type=ATG;rbs_motif=AGxAGG/AGGxGG;rbs_spacer=5-10bp;gc_cont=0.405;conf=99.99;score=183.52;cscore=169.52;sscore=14.00;rscore=10.90;uscore=-0.10;tscore=2.50;
000000F	Prodigal_v2.6.3	CDS	1417166	1417624	29.1	-	0	ID=1_1362;partial=00;start_type=ATG;rbs_motif=AGGAG;rbs_spacer=5-10bp;gc_cont=0.355;conf=99.88;score=29.08;cscore=11.00;sscore=18.08;rscore=13.15;uscore=2.44;tscore=2.50;
000000F	Prodigal_v2.6.3	CDS	1417706	1418707	140.2	-	0	ID=1_1363;partial=00;start_type=ATG;rbs_motif=GGxGG;rbs_spacer=5-10bp;gc_cont=0.408;conf=100.00;score=140.16;cscore=129.57;sscore=10.60;rscore=6.17;uscore=2.59;tscore=2.50;
000000F	Prodigal_v2.6.3	CDS	1419136	1421010	223	-	0	ID=1_1364;partial=00;start_type=ATG;rbs_motif=GGAGG;rbs_spacer=5-10bp;gc_cont=0.361;conf=99.99;score=223.01;cscore=203.88;sscore=19.12;rscore=13.97;uscore=3.31;tscore=2.50;
000000F	Prodigal_v2.6.3	CDS	1421313	1422110	104.7	+	0	ID=1_1365;partial=00;start_type=ATG;rbs_motif=GGAG/GAGG;rbs_spacer=5-10bp;gc_cont=0.396;conf=100.00;score=104.67;cscore=89.52;sscore=15.15;rscore=8.83;uscore=3.83;tscore=2.50;
000000F	Prodigal_v2.6.3	CDS	1422173	1423390	124.3	+	0	ID=1_1366;partial=00;start_type=ATG;rbs_motif=GGAG/GAGG;rbs_spacer=5-10bp;gc_cont=0.405;conf=100.00;score=124.33;cscore=112.46;sscore=11.87;rscore=8.83;uscore=0.55;tscore=2.50;
000000F	Prodigal_v2.6.3	CDS	1423720	1424391	33	-	0	ID=1_1367;partial=00;start_type=ATG;rbs_motif=None;rbs_spacer=None;gc_cont=0.296;conf=99.95;score=33.00;cscore=45.45;sscore=-12.45;rscore=-14.31;uscore=0.02;tscore=2.50;
000000F	Prodigal_v2.6.3	CDS	1425436	1426389	165.5	-	0	ID=1_1368;partial=00;start_type=ATG;rbs_motif=AGGAG/GGAGG;rbs_spacer=11-12bp;gc_cont=0.385;conf=100.00;score=165.51;cscore=147.80;sscore=17.71;rscore=10.40;uscore=5.47;tscore=2.50;
000000F	Prodigal_v2.6.3	CDS	1426902	1427705	119.7	-	0	ID=1_1369;partial=00;start_type=ATG;rbs_motif=GGA/GAG/AGG;rbs_spacer=5-10bp;gc_cont=0.367;conf=100.00;score=119.74;cscore=125.30;sscore=-5.56;rscore=-0.64;uscore=-7.42;tscore=2.50;
000000F	Prodigal_v2.6.3	CDS	1427683	1428681	161.7	-	0	ID=1_1370;partial=00;start_type=ATG;rbs_motif=GGAG/GAGG;rbs_spacer=5-10bp;gc_cont=0.390;conf=100.00;score=161.67;cscore=144.88;sscore=16.79;rscore=8.83;uscore=5.47;tscore=2.50;
000000F	Prodigal_v2.6.3	CDS	1428776	1429762	207.9	-	0	ID=1_1371;partial=00;start_type=ATG;rbs_motif=AGxAGG/AGGxGG;rbs_spacer=5-10bp;gc_cont=0.388;conf=99.99;score=207.91;cscore=192.52;sscore=15.39;rscore=10.90;uscore=2.64;tscore=2.50;
000000F	Prodigal_v2.6.3	CDS	1430051	1430749	50.4	+	0	ID=1_1372;partial=00;start_type=TTG;rbs_motif=AGGAG;rbs_spacer=5-10bp;gc_cont=0.393;conf=100.00;score=50.40;cscore=39.90;sscore=10.50;rscore=13.15;uscore=1.07;tscore=-3.71;
000000F	Prodigal_v2.6.3	CDS	1431557	1431922	20.9	+	0	ID=1_1373;partial=00;start_type=TTG;rbs_motif=AGGA/GGAG/GAGG;rbs_spacer=11-12bp;gc_cont=0.314;conf=99.19;score=20.89;cscore=19.42;sscore=1.47;rscore=2.20;uscore=3.64;tscore=-3.71;
000000F	Prodigal_v2.6.3	CDS	1432360	1434132	174.6	-	0	ID=1_1374;partial=00;start_type=ATG;rbs_motif=GGxGG;rbs_spacer=5-10bp;gc_cont=0.306;conf=100.00;score=174.62;cscore=163.68;sscore=10.94;rscore=6.17;uscore=2.28;tscore=2.50;
000000F	Prodigal_v2.6.3	CDS	1434233	1434952	80.2	-	0	ID=1_1375;partial=00;start_type=ATG;rbs_motif=GGxGG;rbs_spacer=5-10bp;gc_cont=0.282;conf=100.00;score=80.21;cscore=68.84;sscore=11.36;rscore=6.17;uscore=3.36;tscore=2.50;
000000F	Prodigal_v2.6.3	CDS	1435140	1435376	23	-	0	ID=1_1376;partial=00;start_type=ATG;rbs_motif=GGA/GAG/AGG;rbs_spacer=11-12bp;gc_cont=0.371;conf=99.50;score=22.99;cscore=19.66;sscore=3.33;rscore=-1.34;uscore=2.33;tscore=2.34;
000000F	Prodigal_v2.6.3	CDS	1435480	1435608	5.4	-	0	ID=1_1377;partial=00;start_type=ATG;rbs_motif=GGA/GAG/AGG;rbs_spacer=11-12bp;gc_cont=0.364;conf=77.64;score=5.42;cscore=9.75;sscore=-4.33;rscore=-2.49;uscore=-2.45;tscore=1.26;
000000F	Prodigal_v2.6.3	CDS	1435675	1436283	29.2	+	0	ID=1_1378;partial=00;start_type=ATG;rbs_motif=None;rbs_spacer=None;gc_cont=0.312;conf=99.88;score=29.24;cscore=39.69;sscore=-10.45;rscore=-14.31;uscore=1.37;tscore=2.50;
000000F	Prodigal_v2.6.3	CDS	1436930	1437799	86.8	-	0	ID=1_1379;partial=00;start_type=ATG;rbs_motif=AGGAGG;rbs_spacer=5-10bp;gc_cont=0.339;conf=100.00;score=86.79;cscore=67.21;sscore=19.59;rscore=14.74;uscore=3.01;tscore=2.50;
000000F	Prodigal_v2.6.3	CDS	1438138	1441224	454.6	-	0	ID=1_1380;partial=00;start_type=TTG;rbs_motif=AGGAGG;rbs_spacer=5-10bp;gc_cont=0.411;conf=99.99;score=454.59;cscore=440.34;sscore=14.25;rscore=14.74;uscore=2.11;tscore=-3.71;
000000F	Prodigal_v2.6.3	CDS	1441240	1442343	139.8	-	0	ID=1_1381;partial=00;start_type=ATG;rbs_motif=GGxGG;rbs_spacer=5-10bp;gc_cont=0.351;conf=100.00;score=139.85;cscore=129.90;sscore=9.94;rscore=6.17;uscore=-0.65;tscore=2.50;
000000F	Prodigal_v2.6.3	CDS	1442343	1444904	489.9	-	0	ID=1_1382;partial=00;start_type=ATG;rbs_motif=AGGAG;rbs_spacer=5-10bp;gc_cont=0.409;conf=99.99;score=489.89;cscore=471.13;sscore=18.76;rscore=13.15;uscore=3.77;tscore=2.50;
000000F	Prodigal_v2.6.3	CDS	1445511	1446086	29.6	+	0	ID=1_1383;partial=00;start_type=ATG;rbs_motif=AGxAGG/AGGxGG;rbs_spacer=5-10bp;gc_cont=0.325;conf=99.89;score=29.60;cscore=13.46;sscore=16.15;rscore=10.90;uscore=2.75;tscore=2.50;
000000F	Prodigal_v2.6.3	CDS	1446189	1446437	32.8	+	0	ID=1_1384;partial=00;start_type=ATG;rbs_motif=AGGAG;rbs_spacer=5-10bp;gc_cont=0.349;conf=99.95;score=32.82;cscore=13.49;sscore=19.33;rscore=12.94;uscore=3.94;tscore=2.46;
000000F	Prodigal_v2.6.3	CDS	1446379	1446594	2.3	+	0	ID=1_1385;partial=00;start_type=ATG;rbs_motif=AGGA;rbs_spacer=5-10bp;gc_cont=0.366;conf=62.83;score=2.28;cscore=-6.51;sscore=8.79;rscore=4.78;uscore=2.38;tscore=2.13;
000000F	Prodigal_v2.6.3	CDS	1446672	1446887	27.2	-	0	ID=1_1386;partial=00;start_type=ATG;rbs_motif=GGAG/GAGG;rbs_spacer=5-10bp;gc_cont=0.306;conf=99.81;score=27.21;cscore=14.19;sscore=13.02;rscore=7.52;uscore=4.02;tscore=2.13;
000000F	Prodigal_v2.6.3	CDS	1447095	1447916	69	-	0	ID=1_1387;partial=00;start_type=ATG;rbs_motif=4Base/6BMM;rbs_spacer=13-15bp;gc_cont=0.359;conf=100.00;score=68.97;cscore=68.93;sscore=0.05;rscore=-4.68;uscore=2.23;tscore=2.50;
000000F	Prodigal_v2.6.3	CDS	1447879	1448760	49.9	-	0	ID=1_1388;partial=00;start_type=TTG;rbs_motif=GGA/GAG/AGG;rbs_spacer=5-10bp;gc_cont=0.354;conf=100.00;score=49.93;cscore=49.08;sscore=0.85;rscore=-0.64;uscore=5.85;tscore=-3.71;
000000F	Prodigal_v2.6.3	CDS	1449568	1450014	41.8	-	0	ID=1_1389;partial=00;start_type=ATG;rbs_motif=GGA/GAG/AGG;rbs_spacer=5-10bp;gc_cont=0.385;conf=99.99;score=41.78;cscore=38.67;sscore=3.11;rscore=-0.64;uscore=1.91;tscore=2.50;
000000F	Prodigal_v2.6.3	CDS	1451997	1452317	43.1	-	0	ID=1_1390;partial=00;start_type=ATG;rbs_motif=GGAGG;rbs_spacer=5-10bp;gc_cont=0.358;conf=99.99;score=43.07;cscore=26.71;sscore=16.36;rscore=13.97;uscore=-0.11;tscore=2.50;
000000F	Prodigal_v2.6.3	CDS	1452413	1452700	41.3	-	0	ID=1_1391;partial=00;start_type=ATG;rbs_motif=GGAG/GAGG;rbs_spacer=5-10bp;gc_cont=0.330;conf=99.99;score=41.30;cscore=28.05;sscore=13.24;rscore=8.83;uscore=2.57;tscore=2.50;
000000F	Prodigal_v2.6.3	CDS	1452821	1453183	42.9	+	0	ID=1_1392;partial=00;start_type=ATG;rbs_motif=GGAGG;rbs_spacer=5-10bp;gc_cont=0.336;conf=99.99;score=42.86;cscore=24.68;sscore=18.18;rscore=13.97;uscore=1.71;tscore=2.50;
000000F	Prodigal_v2.6.3	CDS	1454078	1455448	172.5	-	0	ID=1_1393;partial=00;start_type=ATG;rbs_motif=GGAGG;rbs_spacer=5-10bp;gc_cont=0.376;conf=100.00;score=172.46;cscore=154.88;sscore=17.58;rscore=13.97;uscore=1.11;tscore=2.50;
000000F	Prodigal_v2.6.3	CDS	1455426	1456139	100.7	-	0	ID=1_1394;partial=00;start_type=ATG;rbs_motif=AGxAGG/AGGxGG;rbs_spacer=5-10bp;gc_cont=0.343;conf=100.00;score=100.66;cscore=83.71;sscore=16.95;rscore=10.90;uscore=4.20;tscore=2.50;
000000F	Prodigal_v2.6.3	CDS	1456278	1456511	33.6	+	0	ID=1_1395;partial=00;start_type=ATG;rbs_motif=AGGAG;rbs_spacer=5-10bp;gc_cont=0.380;conf=99.96;score=33.59;cscore=16.42;sscore=17.17;rscore=12.15;uscore=2.71;tscore=2.31;
000000F	Prodigal_v2.6.3	CDS	1456535	1456660	9.4	+	0	ID=1_1396;partial=00;start_type=ATG;rbs_motif=AGGAG;rbs_spacer=5-10bp;gc_cont=0.397;conf=89.65;score=9.39;cscore=3.54;sscore=5.85;rscore=6.47;uscore=-1.85;tscore=1.23;
000000F	Prodigal_v2.6.3	CDS	1457401	1457727	10.7	-	0	ID=1_1397;partial=00;start_type=ATG;rbs_motif=GGAGG;rbs_spacer=5-10bp;gc_cont=0.437;conf=92.05;score=10.65;cscore=-4.73;sscore=15.38;rscore=13.97;uscore=0.06;tscore=2.50;
000000F	Prodigal_v2.6.3	CDS	1457946	1459436	208	-	0	ID=1_1398;partial=00;start_type=ATG;rbs_motif=AGxAGG/AGGxGG;rbs_spacer=5-10bp;gc_cont=0.388;conf=99.99;score=208.01;cscore=190.24;sscore=17.78;rscore=10.90;uscore=5.03;tscore=2.50;
000000F	Prodigal_v2.6.3	CDS	1459651	1460040	59	+	0	ID=1_1399;partial=00;start_type=TTG;rbs_motif=AGGAGG;rbs_spacer=5-10bp;gc_cont=0.410;conf=100.00;score=59.02;cscore=46.74;sscore=12.28;rscore=14.74;uscore=1.25;tscore=-3.71;
000000F	Prodigal_v2.6.3	CDS	1460154	1462571	384.4	-	0	ID=1_1400;partial=00;start_type=ATG;rbs_motif=GGAGG;rbs_spacer=5-10bp;gc_cont=0.410;conf=99.99;score=384.38;cscore=369.65;sscore=14.73;rscore=13.97;uscore=-1.74;tscore=2.50;
000000F	Prodigal_v2.6.3	CDS	1462724	1462927	33.7	-	0	ID=1_1401;partial=00;start_type=ATG;rbs_motif=AGGAGG;rbs_spacer=5-10bp;gc_cont=0.358;conf=99.96;score=33.68;cscore=15.92;sscore=17.76;rscore=11.85;uscore=3.90;tscore=2.01;
000000F	Prodigal_v2.6.3	CDS	1463017	1463304	31.3	-	0	ID=1_1402;partial=00;start_type=ATG;rbs_motif=AGGAG;rbs_spacer=5-10bp;gc_cont=0.385;conf=99.92;score=31.28;cscore=14.86;sscore=16.42;rscore=13.15;uscore=0.77;tscore=2.50;
000000F	Prodigal_v2.6.3	CDS	1463435	1463953	49.3	-	0	ID=1_1403;partial=00;start_type=ATG;rbs_motif=AGxAGG/AGGxGG;rbs_spacer=5-10bp;gc_cont=0.345;conf=100.00;score=49.30;cscore=33.86;sscore=15.45;rscore=10.90;uscore=2.70;tscore=2.50;
000000F	Prodigal_v2.6.3	CDS	1464184	1466223	291.6	+	0	ID=1_1404;partial=00;start_type=ATG;rbs_motif=AGGAG;rbs_spacer=5-10bp;gc_cont=0.425;conf=99.99;score=291.64;cscore=274.84;sscore=16.80;rscore=13.15;uscore=1.16;tscore=2.50;
000000F	Prodigal_v2.6.3	CDS	1466474	1467415	50.4	+	0	ID=1_1405;partial=00;start_type=GTG;rbs_motif=AGGA;rbs_spacer=5-10bp;gc_cont=0.329;conf=100.00;score=50.42;cscore=46.59;sscore=3.84;rscore=5.61;uscore=2.85;tscore=-3.97;
000000F	Prodigal_v2.6.3	CDS	1467850	1468659	86.3	-	0	ID=1_1406;partial=00;start_type=ATG;rbs_motif=GGAG/GAGG;rbs_spacer=5-10bp;gc_cont=0.409;conf=100.00;score=86.26;cscore=69.92;sscore=16.33;rscore=8.83;uscore=4.27;tscore=2.50;
000000F	Prodigal_v2.6.3	CDS	1468709	1469899	122	-	0	ID=1_1407;partial=00;start_type=ATG;rbs_motif=GGA/GAG/AGG;rbs_spacer=5-10bp;gc_cont=0.416;conf=100.00;score=121.96;cscore=116.05;sscore=5.91;rscore=-0.64;uscore=2.13;tscore=2.50;
000000F	Prodigal_v2.6.3	CDS	1469899	1471545	200.4	-	0	ID=1_1408;partial=00;start_type=ATG;rbs_motif=AGGAG;rbs_spacer=5-10bp;gc_cont=0.395;conf=99.99;score=200.41;cscore=182.93;sscore=17.48;rscore=13.15;uscore=2.49;tscore=2.50;
000000F	Prodigal_v2.6.3	CDS	1471799	1472509	63.3	-	0	ID=1_1409;partial=00;start_type=ATG;rbs_motif=AGGAG/GGAGG;rbs_spacer=11-12bp;gc_cont=0.381;conf=100.00;score=63.30;cscore=45.92;sscore=17.37;rscore=10.40;uscore=3.79;tscore=2.50;
000000F	Prodigal_v2.6.3	CDS	1472564	1473298	46.5	-	0	ID=1_1410;partial=00;start_type=ATG;rbs_motif=None;rbs_spacer=None;gc_cont=0.365;conf=100.00;score=46.46;cscore=52.59;sscore=-6.13;rscore=-14.31;uscore=4.58;tscore=2.50;
000000F	Prodigal_v2.6.3	CDS	1473314	1474234	124.4	-	0	ID=1_1411;partial=00;start_type=ATG;rbs_motif=AGGAG;rbs_spacer=5-10bp;gc_cont=0.368;conf=100.00;score=124.35;cscore=107.86;sscore=16.49;rscore=13.15;uscore=-0.30;tscore=2.50;
000000F	Prodigal_v2.6.3	CDS	1474246	1474923	97.5	-	0	ID=1_1412;partial=00;start_type=ATG;rbs_motif=AGGAGG;rbs_spacer=11-12bp;gc_cont=0.370;conf=100.00;score=97.46;cscore=78.29;sscore=19.18;rscore=13.50;uscore=2.11;tscore=2.50;
000000F	Prodigal_v2.6.3	CDS	1474943	1476304	145.4	-	0	ID=1_1413;partial=00;start_type=GTG;rbs_motif=4Base/6BMM;rbs_spacer=13-15bp;gc_cont=0.372;conf=100.00;score=145.45;cscore=149.99;sscore=-4.55;rscore=-4.68;uscore=4.75;tscore=-3.97;
000000F	Prodigal_v2.6.3	CDS	1476555	1477061	27	+	0	ID=1_1414;partial=00;start_type=ATG;rbs_motif=GGA/GAG/AGG;rbs_spacer=11-12bp;gc_cont=0.406;conf=99.80;score=27.01;cscore=20.23;sscore=6.77;rscore=-1.25;uscore=5.53;tscore=2.50;
000000F	Prodigal_v2.6.3	CDS	1477408	1477944	28	-	0	ID=1_1415;partial=00;start_type=GTG;rbs_motif=AGGA;rbs_spacer=5-10bp;gc_cont=0.317;conf=99.84;score=28.04;cscore=22.46;sscore=5.58;rscore=5.61;uscore=3.94;tscore=-3.97;
000000F	Prodigal_v2.6.3	CDS	1478122	1478517	49.8	-	0	ID=1_1416;partial=00;start_type=GTG;rbs_motif=GGA/GAG/AGG;rbs_spacer=5-10bp;gc_cont=0.308;conf=100.00;score=49.81;cscore=51.08;sscore=-1.27;rscore=-0.64;uscore=3.34;tscore=-3.97;
000000F	Prodigal_v2.6.3	CDS	1478692	1478808	4.7	-	0	ID=1_1417;partial=00;start_type=GTG;rbs_motif=AGGAGG;rbs_spacer=11-12bp;gc_cont=0.291;conf=74.63;score=4.69;cscore=5.70;sscore=-1.01;rscore=6.16;uscore=0.68;tscore=-8.70;
000000F	Prodigal_v2.6.3	CDS	1478847	1479749	93.4	-	0	ID=1_1418;partial=00;start_type=ATG;rbs_motif=GGAG/GAGG;rbs_spacer=5-10bp;gc_cont=0.353;conf=100.00;score=93.43;cscore=80.70;sscore=12.73;rscore=8.83;uscore=2.06;tscore=2.50;
000000F	Prodigal_v2.6.3	CDS	1479937	1480320	42.6	-	0	ID=1_1419;partial=00;start_type=ATG;rbs_motif=AGGAGG;rbs_spacer=5-10bp;gc_cont=0.341;conf=99.99;score=42.60;cscore=30.33;sscore=12.27;rscore=14.74;uscore=-4.31;tscore=2.50;
000000F	Prodigal_v2.6.3	CDS	1480629	1481339	81.8	+	0	ID=1_1420;partial=00;start_type=TTG;rbs_motif=GGAGG;rbs_spacer=5-10bp;gc_cont=0.347;conf=100.00;score=81.82;cscore=70.67;sscore=11.15;rscore=13.97;uscore=0.89;tscore=-3.71;
000000F	Prodigal_v2.6.3	CDS	1481652	1484186	206.1	-	0	ID=1_1421;partial=00;start_type=GTG;rbs_motif=GGAG/GAGG;rbs_spacer=5-10bp;gc_cont=0.321;conf=99.99;score=206.09;cscore=196.06;sscore=10.03;rscore=8.83;uscore=5.17;tscore=-3.97;
000000F	Prodigal_v2.6.3	CDS	1484269	1484484	16.4	-	0	ID=1_1422;partial=00;start_type=ATG;rbs_motif=AGxAGG/AGGxGG;rbs_spacer=5-10bp;gc_cont=0.403;conf=97.75;score=16.41;cscore=3.44;sscore=12.97;rscore=9.29;uscore=2.21;tscore=2.13;
000000F	Prodigal_v2.6.3	CDS	1484893	1485042	15.3	+	0	ID=1_1423;partial=00;start_type=ATG;rbs_motif=GGAGG;rbs_spacer=5-10bp;gc_cont=0.280;conf=97.13;score=15.31;cscore=11.02;sscore=4.30;rscore=8.22;uscore=-5.39;tscore=1.47;
000000F	Prodigal_v2.6.3	CDS	1485039	1486595	124.5	+	0	ID=1_1424;partial=00;start_type=ATG;rbs_motif=AGxAG;rbs_spacer=5-10bp;gc_cont=0.360;conf=100.00;score=124.51;cscore=119.88;sscore=4.63;rscore=-8.73;uscore=0.84;tscore=2.50;
000000F	Prodigal_v2.6.3	CDS	1486652	1488025	206.3	-	0	ID=1_1425;partial=00;start_type=ATG;rbs_motif=AGxAGG/AGGxGG;rbs_spacer=11-12bp;gc_cont=0.435;conf=99.99;score=206.33;cscore=193.22;sscore=13.11;rscore=7.18;uscore=4.09;tscore=2.50;
000000F	Prodigal_v2.6.3	CDS	1488209	1488928	63.1	-	0	ID=1_1426;partial=00;start_type=ATG;rbs_motif=GGxGG;rbs_spacer=5-10bp;gc_cont=0.368;conf=100.00;score=63.08;cscore=51.93;sscore=11.15;rscore=6.17;uscore=2.49;tscore=2.50;
000000F	Prodigal_v2.6.3	CDS	1489092	1490993	296.9	-	0	ID=1_1427;partial=00;start_type=ATG;rbs_motif=AGGAG;rbs_spacer=5-10bp;gc_cont=0.392;conf=99.99;score=296.85;cscore=282.04;sscore=14.82;rscore=13.15;uscore=-0.83;tscore=2.50;
000000F	Prodigal_v2.6.3	CDS	1491091	1492218	184.6	-	0	ID=1_1428;partial=00;start_type=ATG;rbs_motif=GGAG/GAGG;rbs_spacer=5-10bp;gc_cont=0.422;conf=99.99;score=184.59;cscore=171.22;sscore=13.37;rscore=8.83;uscore=2.70;tscore=2.50;
000000F	Prodigal_v2.6.3	CDS	1492865	1493155	31.7	-	0	ID=1_1429;partial=00;start_type=ATG;rbs_motif=GGA/GAG/AGG;rbs_spacer=5-10bp;gc_cont=0.333;conf=99.93;score=31.69;cscore=28.64;sscore=3.05;rscore=-0.64;uscore=1.85;tscore=2.50;
000000F	Prodigal_v2.6.3	CDS	1493360	1494637	155.9	-	0	ID=1_1430;partial=00;start_type=GTG;rbs_motif=AGxAGG/AGGxGG;rbs_spacer=5-10bp;gc_cont=0.392;conf=100.00;score=155.85;cscore=150.70;sscore=5.16;rscore=10.90;uscore=-3.00;tscore=-3.97;
000000F	Prodigal_v2.6.3	CDS	1494627	1496900	303.8	-	0	ID=1_1431;partial=00;start_type=ATG;rbs_motif=AGGAG;rbs_spacer=5-10bp;gc_cont=0.412;conf=99.99;score=303.78;cscore=282.85;sscore=20.94;rscore=13.15;uscore=4.00;tscore=2.50;
000000F	Prodigal_v2.6.3	CDS	1496897	1497262	33.8	-	0	ID=1_1432;partial=00;start_type=ATG;rbs_motif=GGA/GAG/AGG;rbs_spacer=5-10bp;gc_cont=0.355;conf=99.96;score=33.84;cscore=33.04;sscore=0.79;rscore=-0.64;uscore=-0.41;tscore=2.50;
000000F	Prodigal_v2.6.3	CDS	1497437	1498048	66.7	+	0	ID=1_1433;partial=00;start_type=ATG;rbs_motif=GGAG/GAGG;rbs_spacer=5-10bp;gc_cont=0.371;conf=100.00;score=66.72;cscore=54.23;sscore=12.49;rscore=8.83;uscore=1.17;tscore=2.50;
000000F	Prodigal_v2.6.3	CDS	1498072	1500675	399.2	+	0	ID=1_1434;partial=00;start_type=ATG;rbs_motif=AGGA;rbs_spacer=5-10bp;gc_cont=0.393;conf=99.99;score=399.20;cscore=384.15;sscore=15.05;rscore=5.61;uscore=5.93;tscore=2.50;
000000F	Prodigal_v2.6.3	CDS	1500757	1501089	49.4	-	0	ID=1_1435;partial=00;start_type=ATG;rbs_motif=GGAG/GAGG;rbs_spacer=5-10bp;gc_cont=0.348;conf=100.00;score=49.38;cscore=34.31;sscore=15.07;rscore=8.83;uscore=2.52;tscore=2.50;
000000F	Prodigal_v2.6.3	CDS	1501094	1501744	78.4	-	0	ID=1_1436;partial=00;start_type=ATG;rbs_motif=AGxAGG/AGGxGG;rbs_spacer=5-10bp;gc_cont=0.404;conf=100.00;score=78.45;cscore=63.15;sscore=15.30;rscore=10.90;uscore=0.72;tscore=2.50;
000000F	Prodigal_v2.6.3	CDS	1501754	1502464	104.7	-	0	ID=1_1437;partial=00;start_type=ATG;rbs_motif=AGGAG;rbs_spacer=5-10bp;gc_cont=0.394;conf=100.00;score=104.72;cscore=87.63;sscore=17.08;rscore=13.15;uscore=1.44;tscore=2.50;
000000F	Prodigal_v2.6.3	CDS	1502546	1503841	221.2	-	0	ID=1_1438;partial=00;start_type=ATG;rbs_motif=GGAGG;rbs_spacer=5-10bp;gc_cont=0.394;conf=99.99;score=221.23;cscore=202.26;sscore=18.97;rscore=13.97;uscore=1.59;tscore=2.50;
000000F	Prodigal_v2.6.3	CDS	1503875	1505068	224.1	-	0	ID=1_1439;partial=00;start_type=TTG;rbs_motif=AGxAGG/AGGxGG;rbs_spacer=5-10bp;gc_cont=0.396;conf=99.99;score=224.14;cscore=210.31;sscore=13.84;rscore=10.90;uscore=5.52;tscore=-3.71;
000000F	Prodigal_v2.6.3	CDS	1505083	1505562	64.5	-	0	ID=1_1440;partial=00;start_type=ATG;rbs_motif=GGA/GAG/AGG;rbs_spacer=5-10bp;gc_cont=0.379;conf=100.00;score=64.47;cscore=62.10;sscore=2.37;rscore=-0.64;uscore=-0.37;tscore=2.50;
000000F	Prodigal_v2.6.3	CDS	1505598	1508378	324.9	-	0	ID=1_1441;partial=00;start_type=ATG;rbs_motif=4Base/6BMM;rbs_spacer=13-15bp;gc_cont=0.395;conf=99.99;score=324.86;cscore=326.05;sscore=-1.19;rscore=-4.68;uscore=1.64;tscore=2.50;
000000F	Prodigal_v2.6.3	CDS	1508939	1509052	2.6	-	0	ID=1_1442;partial=00;start_type=ATG;rbs_motif=AGGAG;rbs_spacer=5-10bp;gc_cont=0.254;conf=64.51;score=2.60;cscore=-0.49;sscore=3.09;rscore=5.84;uscore=-3.35;tscore=1.11;
000000F	Prodigal_v2.6.3	CDS	1509382	1509762	64.5	-	0	ID=1_1443;partial=00;start_type=ATG;rbs_motif=AGGA;rbs_spacer=5-10bp;gc_cont=0.412;conf=100.00;score=64.45;cscore=52.90;sscore=11.55;rscore=5.61;uscore=2.25;tscore=2.50;
000000F	Prodigal_v2.6.3	CDS	1509750	1510616	106	-	0	ID=1_1444;partial=00;start_type=ATG;rbs_motif=3Base/5BMM;rbs_spacer=13-15bp;gc_cont=0.405;conf=100.00;score=106.00;cscore=111.38;sscore=-5.39;rscore=-9.96;uscore=0.87;tscore=2.50;
000000F	Prodigal_v2.6.3	CDS	1510623	1511465	144.8	-	0	ID=1_1445;partial=00;start_type=ATG;rbs_motif=AGGAG;rbs_spacer=5-10bp;gc_cont=0.432;conf=100.00;score=144.81;cscore=139.00;sscore=5.81;rscore=13.15;uscore=-9.18;tscore=2.50;
000000F	Prodigal_v2.6.3	CDS	1511728	1512711	151.6	-	0	ID=1_1446;partial=00;start_type=ATG;rbs_motif=GGA/GAG/AGG;rbs_spacer=11-12bp;gc_cont=0.392;conf=100.00;score=151.64;cscore=146.09;sscore=5.54;rscore=-1.25;uscore=4.30;tscore=2.50;
000000F	Prodigal_v2.6.3	CDS	1512689	1513879	161.5	-	0	ID=1_1447;partial=00;start_type=ATG;rbs_motif=AGxAGG/AGGxGG;rbs_spacer=5-10bp;gc_cont=0.416;conf=100.00;score=161.49;cscore=144.59;sscore=16.89;rscore=10.90;uscore=2.20;tscore=2.50;
000000F	Prodigal_v2.6.3	CDS	1513876	1515012	180.1	-	0	ID=1_1448;partial=00;start_type=ATG;rbs_motif=GGAG/GAGG;rbs_spacer=5-10bp;gc_cont=0.390;conf=99.99;score=180.10;cscore=166.95;sscore=13.14;rscore=8.83;uscore=0.90;tscore=2.50;
000000F	Prodigal_v2.6.3	CDS	1515045	1515845	147.7	-	0	ID=1_1449;partial=00;start_type=ATG;rbs_motif=AGGAGG;rbs_spacer=5-10bp;gc_cont=0.375;conf=100.00;score=147.65;cscore=128.56;sscore=19.10;rscore=14.74;uscore=0.57;tscore=2.50;
000000F	Prodigal_v2.6.3	CDS	1515842	1516183	49.6	-	0	ID=1_1450;partial=00;start_type=TTG;rbs_motif=AGGAG;rbs_spacer=5-10bp;gc_cont=0.392;conf=100.00;score=49.62;cscore=37.40;sscore=12.22;rscore=13.15;uscore=2.79;tscore=-3.71;
000000F	Prodigal_v2.6.3	CDS	1516406	1517071	109.9	-	0	ID=1_1451;partial=00;start_type=ATG;rbs_motif=AGxAGG/AGGxGG;rbs_spacer=5-10bp;gc_cont=0.402;conf=100.00;score=109.87;cscore=91.06;sscore=18.81;rscore=10.90;uscore=5.41;tscore=2.50;
000000F	Prodigal_v2.6.3	CDS	1517141	1517737	58.3	-	0	ID=1_1452;partial=00;start_type=ATG;rbs_motif=AGGAGG;rbs_spacer=5-10bp;gc_cont=0.352;conf=100.00;score=58.29;cscore=40.68;sscore=17.61;rscore=14.74;uscore=0.38;tscore=2.50;
000000F	Prodigal_v2.6.3	CDS	1517883	1518650	134.6	-	0	ID=1_1453;partial=00;start_type=ATG;rbs_motif=AGGAGG;rbs_spacer=5-10bp;gc_cont=0.417;conf=100.00;score=134.57;cscore=115.55;sscore=19.02;rscore=14.74;uscore=0.99;tscore=2.50;
000000F	Prodigal_v2.6.3	CDS	1518695	1519369	83.8	-	0	ID=1_1454;partial=00;start_type=GTG;rbs_motif=AGxAGG/AGGxGG;rbs_spacer=5-10bp;gc_cont=0.400;conf=100.00;score=83.76;cscore=72.08;sscore=11.68;rscore=10.90;uscore=3.72;tscore=-3.97;
000000F	Prodigal_v2.6.3	CDS	1519393	1519899	64.3	-	0	ID=1_1455;partial=00;start_type=ATG;rbs_motif=AGGAGG;rbs_spacer=5-10bp;gc_cont=0.444;conf=100.00;score=64.35;cscore=48.65;sscore=15.70;rscore=14.74;uscore=-0.88;tscore=2.50;
000000F	Prodigal_v2.6.3	CDS	1520085	1520531	58.9	-	0	ID=1_1456;partial=00;start_type=ATG;rbs_motif=AGGAGG;rbs_spacer=5-10bp;gc_cont=0.374;conf=100.00;score=58.85;cscore=41.08;sscore=17.78;rscore=14.74;uscore=1.20;tscore=2.50;
000000F	Prodigal_v2.6.3	CDS	1521803	1522357	50.3	-	0	ID=1_1457;partial=00;start_type=ATG;rbs_motif=AGGAGG;rbs_spacer=5-10bp;gc_cont=0.387;conf=100.00;score=50.28;cscore=30.74;sscore=19.54;rscore=14.74;uscore=1.14;tscore=2.50;
000000F	Prodigal_v2.6.3	CDS	1522368	1523624	234.9	-	0	ID=1_1458;partial=00;start_type=ATG;rbs_motif=GGA/GAG/AGG;rbs_spacer=5-10bp;gc_cont=0.377;conf=99.99;score=234.92;cscore=228.13;sscore=6.78;rscore=-0.64;uscore=4.24;tscore=2.50;
000000F	Prodigal_v2.6.3	CDS	1523678	1524979	196.6	-	0	ID=1_1459;partial=00;start_type=ATG;rbs_motif=AGGAG;rbs_spacer=5-10bp;gc_cont=0.418;conf=99.99;score=196.64;cscore=182.87;sscore=13.77;rscore=13.15;uscore=-2.63;tscore=2.50;
000000F	Prodigal_v2.6.3	CDS	1525027	1526124	147.7	-	0	ID=1_1460;partial=00;start_type=ATG;rbs_motif=GGA/GAG/AGG;rbs_spacer=5-10bp;gc_cont=0.412;conf=100.00;score=147.70;cscore=140.96;sscore=6.74;rscore=-0.64;uscore=2.95;tscore=2.50;
000000F	Prodigal_v2.6.3	CDS	1526121	1527221	184.5	-	0	ID=1_1461;partial=00;start_type=ATG;rbs_motif=GGAGG;rbs_spacer=5-10bp;gc_cont=0.391;conf=99.99;score=184.50;cscore=164.77;sscore=19.72;rscore=13.97;uscore=2.23;tscore=2.50;
000000F	Prodigal_v2.6.3	CDS	1527245	1527610	54.1	-	0	ID=1_1462;partial=00;start_type=TTG;rbs_motif=GGAGG;rbs_spacer=5-10bp;gc_cont=0.399;conf=100.00;score=54.12;cscore=42.56;sscore=11.56;rscore=13.97;uscore=-0.37;tscore=-3.71;
000000F	Prodigal_v2.6.3	CDS	1527607	1528707	163.2	-	0	ID=1_1463;partial=00;start_type=ATG;rbs_motif=AGGAG;rbs_spacer=5-10bp;gc_cont=0.392;conf=100.00;score=163.22;cscore=146.26;sscore=16.96;rscore=13.15;uscore=0.06;tscore=2.50;
000000F	Prodigal_v2.6.3	CDS	1528709	1529890	208.4	-	0	ID=1_1464;partial=00;start_type=ATG;rbs_motif=GGAG/GAGG;rbs_spacer=5-10bp;gc_cont=0.447;conf=99.99;score=208.38;cscore=196.13;sscore=12.25;rscore=8.83;uscore=0.93;tscore=2.50;
000000F	Prodigal_v2.6.3	CDS	1530063	1530833	82.3	-	0	ID=1_1465;partial=00;start_type=ATG;rbs_motif=AGxAGG/AGGxGG;rbs_spacer=5-10bp;gc_cont=0.361;conf=100.00;score=82.34;cscore=72.07;sscore=10.26;rscore=10.90;uscore=-2.49;tscore=2.50;
000000F	Prodigal_v2.6.3	CDS	1531127	1531573	80.5	-	0	ID=1_1466;partial=00;start_type=ATG;rbs_motif=AGGAG;rbs_spacer=5-10bp;gc_cont=0.398;conf=100.00;score=80.54;cscore=63.66;sscore=16.88;rscore=13.15;uscore=1.24;tscore=2.50;
000000F	Prodigal_v2.6.3	CDS	1531669	1532643	114.4	-	0	ID=1_1467;partial=00;start_type=TTG;rbs_motif=GGA/GAG/AGG;rbs_spacer=5-10bp;gc_cont=0.405;conf=100.00;score=114.35;cscore=113.17;sscore=1.19;rscore=-0.64;uscore=4.55;tscore=-3.71;
000000F	Prodigal_v2.6.3	CDS	1532670	1533365	99	-	0	ID=1_1468;partial=00;start_type=TTG;rbs_motif=GGAG/GAGG;rbs_spacer=5-10bp;gc_cont=0.404;conf=100.00;score=99.02;cscore=91.33;sscore=7.70;rscore=8.83;uscore=1.50;tscore=-3.71;
000000F	Prodigal_v2.6.3	CDS	1533384	1534106	83.6	-	0	ID=1_1469;partial=00;start_type=ATG;rbs_motif=GGAG/GAGG;rbs_spacer=5-10bp;gc_cont=0.389;conf=100.00;score=83.59;cscore=70.11;sscore=13.48;rscore=8.83;uscore=1.45;tscore=2.50;
000000F	Prodigal_v2.6.3	CDS	1534159	1534380	35.9	-	0	ID=1_1470;partial=00;start_type=ATG;rbs_motif=AGGAG/GGAGG;rbs_spacer=11-12bp;gc_cont=0.410;conf=99.97;score=35.87;cscore=21.76;sscore=14.11;rscore=9.11;uscore=2.82;tscore=2.19;
000000F	Prodigal_v2.6.3	CDS	1534475	1535041	97.1	-	0	ID=1_1471;partial=00;start_type=ATG;rbs_motif=AGGAGG;rbs_spacer=5-10bp;gc_cont=0.420;conf=100.00;score=97.13;cscore=77.31;sscore=19.82;rscore=14.74;uscore=2.58;tscore=2.50;
000000F	Prodigal_v2.6.3	CDS	1535209	1535481	60.5	-	0	ID=1_1472;partial=00;start_type=ATG;rbs_motif=AGxAGG/AGGxGG;rbs_spacer=5-10bp;gc_cont=0.410;conf=100.00;score=60.55;cscore=47.45;sscore=13.10;rscore=10.90;uscore=0.35;tscore=2.50;
000000F	Prodigal_v2.6.3	CDS	1535815	1537293	262	-	0	ID=1_1473;partial=00;start_type=ATG;rbs_motif=AGGAGG;rbs_spacer=5-10bp;gc_cont=0.426;conf=99.99;score=262.01;cscore=241.63;sscore=20.38;rscore=14.74;uscore=3.14;tscore=2.50;
000000F	Prodigal_v2.6.3	CDS	1537369	1538085	125.4	-	0	ID=1_1474;partial=00;start_type=ATG;rbs_motif=AGGAGG;rbs_spacer=5-10bp;gc_cont=0.361;conf=100.00;score=125.36;cscore=106.84;sscore=18.52;rscore=14.74;uscore=-3.15;tscore=2.50;
000000F	Prodigal_v2.6.3	CDS	1538085	1538288	19.5	-	0	ID=1_1475;partial=00;start_type=ATG;rbs_motif=GGAG/GAGG;rbs_spacer=5-10bp;gc_cont=0.314;conf=98.88;score=19.47;cscore=7.78;sscore=11.69;rscore=7.10;uscore=1.48;tscore=2.01;
000000F	Prodigal_v2.6.3	CDS	1538304	1539338	161	-	0	ID=1_1476;partial=00;start_type=ATG;rbs_motif=AGGA;rbs_spacer=5-10bp;gc_cont=0.423;conf=100.00;score=160.99;cscore=152.67;sscore=8.32;rscore=5.61;uscore=-0.74;tscore=2.50;
000000F	Prodigal_v2.6.3	CDS	1539368	1540678	225	-	0	ID=1_1477;partial=00;start_type=ATG;rbs_motif=AGGA;rbs_spacer=5-10bp;gc_cont=0.400;conf=99.99;score=224.97;cscore=214.21;sscore=10.77;rscore=5.61;uscore=2.66;tscore=2.50;
000000F	Prodigal_v2.6.3	CDS	1540790	1541932	221.6	-	0	ID=1_1478;partial=00;start_type=ATG;rbs_motif=AGGAGG;rbs_spacer=5-10bp;gc_cont=0.392;conf=99.99;score=221.58;cscore=201.69;sscore=19.89;rscore=14.74;uscore=2.65;tscore=2.50;
000000F	Prodigal_v2.6.3	CDS	1542013	1542594	89.1	-	0	ID=1_1479;partial=00;start_type=ATG;rbs_motif=GGAG/GAGG;rbs_spacer=5-10bp;gc_cont=0.399;conf=100.00;score=89.09;cscore=74.32;sscore=14.77;rscore=8.83;uscore=2.16;tscore=2.50;
000000F	Prodigal_v2.6.3	CDS	1542591	1543268	116.7	-	0	ID=1_1480;partial=00;start_type=ATG;rbs_motif=GGAGG;rbs_spacer=5-10bp;gc_cont=0.432;conf=100.00;score=116.66;cscore=102.44;sscore=14.21;rscore=13.97;uscore=-2.25;tscore=2.50;
000000F	Prodigal_v2.6.3	CDS	1543349	1543987	82.8	-	0	ID=1_1481;partial=00;start_type=TTG;rbs_motif=GGAGG;rbs_spacer=5-10bp;gc_cont=0.401;conf=100.00;score=82.78;cscore=69.74;sscore=13.04;rscore=13.97;uscore=2.78;tscore=-3.71;
000000F	Prodigal_v2.6.3	CDS	1544109	1545395	175.5	-	0	ID=1_1482;partial=00;start_type=ATG;rbs_motif=None;rbs_spacer=None;gc_cont=0.371;conf=100.00;score=175.54;cscore=190.16;sscore=-14.62;rscore=-14.31;uscore=-2.80;tscore=2.50;
000000F	Prodigal_v2.6.3	CDS	1545481	1546266	102.4	-	0	ID=1_1483;partial=00;start_type=TTG;rbs_motif=AGGAGG;rbs_spacer=5-10bp;gc_cont=0.426;conf=100.00;score=102.40;cscore=87.16;sscore=15.24;rscore=14.74;uscore=4.87;tscore=-3.71;
000000F	Prodigal_v2.6.3	CDS	1546543	1547217	72.3	-	0	ID=1_1484;partial=00;start_type=ATG;rbs_motif=AGxAGG/AGGxGG;rbs_spacer=5-10bp;gc_cont=0.341;conf=100.00;score=72.34;cscore=63.77;sscore=8.57;rscore=10.90;uscore=-4.83;tscore=2.50;
000000F	Prodigal_v2.6.3	CDS	1547360	1548334	146.5	-	0	ID=1_1485;partial=00;start_type=ATG;rbs_motif=AGGAG/GGAGG;rbs_spacer=11-12bp;gc_cont=0.381;conf=100.00;score=146.55;cscore=130.45;sscore=16.10;rscore=10.40;uscore=2.19;tscore=2.50;
000000F	Prodigal_v2.6.3	CDS	1548358	1548990	56.6	-	0	ID=1_1486;partial=00;start_type=TTG;rbs_motif=AGGA;rbs_spacer=5-10bp;gc_cont=0.376;conf=100.00;score=56.55;cscore=59.16;sscore=-2.61;rscore=5.61;uscore=-3.85;tscore=-3.71;
000000F	Prodigal_v2.6.3	CDS	1549200	1549889	112	-	0	ID=1_1487;partial=00;start_type=GTG;rbs_motif=AGGAG;rbs_spacer=5-10bp;gc_cont=0.372;conf=100.00;score=112.02;cscore=102.35;sscore=9.67;rscore=13.15;uscore=0.49;tscore=-3.97;
000000F	Prodigal_v2.6.3	CDS	1549970	1551406	142	-	0	ID=1_1488;partial=00;start_type=GTG;rbs_motif=AGGAG;rbs_spacer=5-10bp;gc_cont=0.402;conf=100.00;score=142.02;cscore=135.90;sscore=6.12;rscore=13.15;uscore=-3.06;tscore=-3.97;
000000F	Prodigal_v2.6.3	CDS	1551385	1552446	122.8	-	0	ID=1_1489;partial=00;start_type=ATG;rbs_motif=AGGAGG;rbs_spacer=5-10bp;gc_cont=0.379;conf=100.00;score=122.83;cscore=103.74;sscore=19.10;rscore=14.74;uscore=2.51;tscore=2.50;
000000F	Prodigal_v2.6.3	CDS	1552527	1552811	47.2	+	0	ID=1_1490;partial=00;start_type=ATG;rbs_motif=GGAG/GAGG;rbs_spacer=5-10bp;gc_cont=0.439;conf=100.00;score=47.20;cscore=31.39;sscore=15.81;rscore=8.83;uscore=4.49;tscore=2.50;
000000F	Prodigal_v2.6.3	CDS	1552859	1553443	85.7	-	0	ID=1_1491;partial=00;start_type=ATG;rbs_motif=AGGAG;rbs_spacer=5-10bp;gc_cont=0.369;conf=100.00;score=85.65;cscore=73.97;sscore=11.68;rscore=13.15;uscore=-3.31;tscore=2.50;
000000F	Prodigal_v2.6.3	CDS	1553983	1555164	151.6	-	0	ID=1_1492;partial=00;start_type=ATG;rbs_motif=AGxAGG/AGGxGG;rbs_spacer=5-10bp;gc_cont=0.396;conf=100.00;score=151.61;cscore=137.64;sscore=13.97;rscore=10.90;uscore=-0.68;tscore=2.50;
000000F	Prodigal_v2.6.3	CDS	1555157	1555693	58.2	-	0	ID=1_1493;partial=00;start_type=ATG;rbs_motif=GGxGG;rbs_spacer=5-10bp;gc_cont=0.402;conf=100.00;score=58.19;cscore=47.73;sscore=10.47;rscore=6.17;uscore=0.95;tscore=2.50;
000000F	Prodigal_v2.6.3	CDS	1555732	1557513	228.4	-	0	ID=1_1494;partial=00;start_type=ATG;rbs_motif=GGAG/GAGG;rbs_spacer=5-10bp;gc_cont=0.379;conf=99.99;score=228.43;cscore=215.42;sscore=13.01;rscore=8.83;uscore=0.40;tscore=2.50;
000000F	Prodigal_v2.6.3	CDS	1557510	1558223	106.8	-	0	ID=1_1495;partial=00;start_type=ATG;rbs_motif=GGA/GAG/AGG;rbs_spacer=11-12bp;gc_cont=0.391;conf=100.00;score=106.80;cscore=101.55;sscore=5.25;rscore=-1.25;uscore=4.01;tscore=2.50;
000000F	Prodigal_v2.6.3	CDS	1558334	1559518	160.1	-	0	ID=1_1496;partial=00;start_type=ATG;rbs_motif=GGA/GAG/AGG;rbs_spacer=5-10bp;gc_cont=0.395;conf=100.00;score=160.06;cscore=153.19;sscore=6.87;rscore=-0.64;uscore=3.09;tscore=2.50;
000000F	Prodigal_v2.6.3	CDS	1559518	1561167	241.4	-	0	ID=1_1497;partial=00;start_type=ATG;rbs_motif=AGGAG;rbs_spacer=5-10bp;gc_cont=0.393;conf=99.99;score=241.43;cscore=222.83;sscore=18.60;rscore=13.15;uscore=1.83;tscore=2.50;
000000F	Prodigal_v2.6.3	CDS	1561181	1561726	75	-	0	ID=1_1498;partial=00;start_type=ATG;rbs_motif=AGxAGG/AGGxGG;rbs_spacer=5-10bp;gc_cont=0.392;conf=100.00;score=75.02;cscore=59.68;sscore=15.34;rscore=10.90;uscore=2.60;tscore=2.50;
000000F	Prodigal_v2.6.3	CDS	1561943	1562674	105.6	-	0	ID=1_1499;partial=00;start_type=ATG;rbs_motif=None;rbs_spacer=None;gc_cont=0.407;conf=100.00;score=105.60;cscore=115.22;sscore=-9.62;rscore=-14.31;uscore=2.19;tscore=2.50;
000000F	Prodigal_v2.6.3	CDS	1562838	1563836	140.1	-	0	ID=1_1500;partial=00;start_type=TTG;rbs_motif=AGGAGG;rbs_spacer=5-10bp;gc_cont=0.405;conf=100.00;score=140.14;cscore=125.08;sscore=15.06;rscore=14.74;uscore=2.74;tscore=-3.71;
000000F	Prodigal_v2.6.3	CDS	1563833	1564444	100.1	-	0	ID=1_1501;partial=00;start_type=TTG;rbs_motif=AGxAGG/AGGxGG;rbs_spacer=5-10bp;gc_cont=0.387;conf=100.00;score=100.11;cscore=89.07;sscore=11.04;rscore=10.90;uscore=2.66;tscore=-3.71;
000000F	Prodigal_v2.6.3	CDS	1564431	1565195	128.6	-	0	ID=1_1502;partial=00;start_type=ATG;rbs_motif=AGxAGG/AGGxGG;rbs_spacer=5-10bp;gc_cont=0.387;conf=100.00;score=128.61;cscore=114.39;sscore=14.22;rscore=10.90;uscore=1.48;tscore=2.50;
000000F	Prodigal_v2.6.3	CDS	1565238	1565750	37.2	+	0	ID=1_1503;partial=00;start_type=TTG;rbs_motif=AGGA;rbs_spacer=5-10bp;gc_cont=0.363;conf=99.98;score=37.23;cscore=40.04;sscore=-2.80;rscore=5.61;uscore=-4.70;tscore=-3.71;
000000F	Prodigal_v2.6.3	CDS	1565747	1566115	52.2	-	0	ID=1_1504;partial=00;start_type=ATG;rbs_motif=AGxAGG/AGGxGG;rbs_spacer=11-12bp;gc_cont=0.379;conf=100.00;score=52.19;cscore=39.00;sscore=13.19;rscore=7.18;uscore=4.17;tscore=2.50;
000000F	Prodigal_v2.6.3	CDS	1566416	1567744	208.7	-	0	ID=1_1505;partial=00;start_type=ATG;rbs_motif=AGxAGG/AGGxGG;rbs_spacer=5-10bp;gc_cont=0.421;conf=99.99;score=208.75;cscore=190.00;sscore=18.74;rscore=10.90;uscore=5.34;tscore=2.50;
000000F	Prodigal_v2.6.3	CDS	1567818	1569266	157.1	-	0	ID=1_1506;partial=00;start_type=ATG;rbs_motif=GGA/GAG/AGG;rbs_spacer=5-10bp;gc_cont=0.419;conf=100.00;score=157.10;cscore=150.86;sscore=6.23;rscore=-0.64;uscore=3.15;tscore=2.50;
000000F	Prodigal_v2.6.3	CDS	1569271	1570059	106.4	-	0	ID=1_1507;partial=00;start_type=ATG;rbs_motif=GGAG/GAGG;rbs_spacer=5-10bp;gc_cont=0.398;conf=100.00;score=106.40;cscore=96.78;sscore=9.62;rscore=8.83;uscore=-2.94;tscore=2.50;
000000F	Prodigal_v2.6.3	CDS	1570063	1570509	73.6	-	0	ID=1_1508;partial=00;start_type=ATG;rbs_motif=AGGAGG;rbs_spacer=5-10bp;gc_cont=0.416;conf=100.00;score=73.55;cscore=57.34;sscore=16.21;rscore=14.74;uscore=-2.24;tscore=2.50;
000000F	Prodigal_v2.6.3	CDS	1570499	1570852	49.9	-	0	ID=1_1509;partial=00;start_type=GTG;rbs_motif=AGGAGG;rbs_spacer=5-10bp;gc_cont=0.395;conf=100.00;score=49.92;cscore=40.02;sscore=9.89;rscore=14.74;uscore=-0.22;tscore=-3.97;
000000F	Prodigal_v2.6.3	CDS	1571531	1572838	238.4	-	0	ID=1_1510;partial=00;start_type=ATG;rbs_motif=None;rbs_spacer=None;gc_cont=0.420;conf=99.99;score=238.42;cscore=245.58;sscore=-7.17;rscore=-14.31;uscore=3.40;tscore=2.50;
000000F	Prodigal_v2.6.3	CDS	1572841	1574037	210.6	-	0	ID=1_1511;partial=00;start_type=ATG;rbs_motif=AGGAGG;rbs_spacer=5-10bp;gc_cont=0.413;conf=99.99;score=210.57;cscore=194.83;sscore=15.74;rscore=14.74;uscore=-2.57;tscore=2.50;
000000F	Prodigal_v2.6.3	CDS	1574056	1574958	103.3	-	0	ID=1_1512;partial=00;start_type=GTG;rbs_motif=AGxAGG/AGGxGG;rbs_spacer=5-10bp;gc_cont=0.385;conf=100.00;score=103.31;cscore=95.29;sscore=8.02;rscore=10.90;uscore=1.08;tscore=-3.97;
000000F	Prodigal_v2.6.3	CDS	1575055	1575507	52.2	-	0	ID=1_1513;partial=00;start_type=ATG;rbs_motif=AGxAGG/AGGxGG;rbs_spacer=5-10bp;gc_cont=0.406;conf=100.00;score=52.23;cscore=39.18;sscore=13.05;rscore=10.90;uscore=-0.36;tscore=2.50;
000000F	Prodigal_v2.6.3	CDS	1575599	1576114	58.6	-	0	ID=1_1514;partial=00;start_type=ATG;rbs_motif=GGAGG;rbs_spacer=5-10bp;gc_cont=0.360;conf=100.00;score=58.60;cscore=39.74;sscore=18.86;rscore=13.97;uscore=1.70;tscore=2.50;
000000F	Prodigal_v2.6.3	CDS	1576168	1576713	90.2	-	0	ID=1_1515;partial=00;start_type=ATG;rbs_motif=AGGA;rbs_spacer=5-10bp;gc_cont=0.401;conf=100.00;score=90.16;cscore=78.01;sscore=12.15;rscore=5.61;uscore=4.70;tscore=2.50;
000000F	Prodigal_v2.6.3	CDS	1576796	1577707	110.3	+	0	ID=1_1516;partial=00;start_type=ATG;rbs_motif=AGxAGG/AGGxGG;rbs_spacer=5-10bp;gc_cont=0.393;conf=100.00;score=110.26;cscore=94.44;sscore=15.82;rscore=10.90;uscore=2.42;tscore=2.50;
000000F	Prodigal_v2.6.3	CDS	1577737	1578297	102.6	-	0	ID=1_1517;partial=00;start_type=ATG;rbs_motif=GGAGG;rbs_spacer=5-10bp;gc_cont=0.403;conf=100.00;score=102.61;cscore=85.20;sscore=17.40;rscore=13.97;uscore=0.94;tscore=2.50;
000000F	Prodigal_v2.6.3	CDS	1578393	1579544	149.3	-	0	ID=1_1518;partial=00;start_type=TTG;rbs_motif=GGAG/GAGG;rbs_spacer=5-10bp;gc_cont=0.375;conf=100.00;score=149.28;cscore=140.99;sscore=8.29;rscore=8.83;uscore=3.17;tscore=-3.71;
000000F	Prodigal_v2.6.3	CDS	1579663	1580736	183.3	-	0	ID=1_1519;partial=00;start_type=ATG;rbs_motif=AGGAG/GGAGG;rbs_spacer=11-12bp;gc_cont=0.408;conf=99.99;score=183.32;cscore=167.16;sscore=16.16;rscore=10.40;uscore=3.92;tscore=2.50;
000000F	Prodigal_v2.6.3	CDS	1581076	1581510	61	-	0	ID=1_1520;partial=00;start_type=ATG;rbs_motif=AGGAG/GGAGG;rbs_spacer=11-12bp;gc_cont=0.368;conf=100.00;score=61.04;cscore=42.89;sscore=18.15;rscore=10.40;uscore=5.91;tscore=2.50;
000000F	Prodigal_v2.6.3	CDS	1581902	1582030	14	-	0	ID=1_1521;partial=00;start_type=ATG;rbs_motif=GGA/GAG/AGG;rbs_spacer=5-10bp;gc_cont=0.349;conf=96.13;score=13.98;cscore=15.91;sscore=-1.93;rscore=-1.28;uscore=-1.26;tscore=1.26;
000000F	Prodigal_v2.6.3	CDS	1582150	1582704	72.6	+	0	ID=1_1522;partial=00;start_type=GTG;rbs_motif=GGAG/GAGG;rbs_spacer=5-10bp;gc_cont=0.337;conf=100.00;score=72.63;cscore=63.82;sscore=8.81;rscore=8.83;uscore=3.95;tscore=-3.97;
000000F	Prodigal_v2.6.3	CDS	1582734	1583870	213.4	-	0	ID=1_1523;partial=00;start_type=ATG;rbs_motif=AGGAG;rbs_spacer=5-10bp;gc_cont=0.448;conf=99.99;score=213.43;cscore=195.41;sscore=18.02;rscore=13.15;uscore=1.34;tscore=2.50;
000000F	Prodigal_v2.6.3	CDS	1583892	1584719	147	-	0	ID=1_1524;partial=00;start_type=ATG;rbs_motif=GGxGG;rbs_spacer=5-10bp;gc_cont=0.448;conf=100.00;score=147.05;cscore=136.68;sscore=10.37;rscore=6.17;uscore=2.36;tscore=2.50;
000000F	Prodigal_v2.6.3	CDS	1584927	1585136	27.3	+	0	ID=1_1525;partial=00;start_type=TTG;rbs_motif=GGAGG;rbs_spacer=5-10bp;gc_cont=0.376;conf=99.81;score=27.25;cscore=18.86;sscore=8.39;rscore=11.57;uscore=1.31;tscore=-4.48;
000000F	Prodigal_v2.6.3	CDS	1585108	1585731	68.9	+	0	ID=1_1526;partial=00;start_type=TTG;rbs_motif=GGAG/GAGG;rbs_spacer=5-10bp;gc_cont=0.367;conf=100.00;score=68.91;cscore=69.49;sscore=-0.57;rscore=8.83;uscore=-5.69;tscore=-3.71;
000000F	Prodigal_v2.6.3	CDS	1585845	1586162	43.3	-	0	ID=1_1527;partial=00;start_type=ATG;rbs_motif=AGxAGG/AGGxGG;rbs_spacer=5-10bp;gc_cont=0.399;conf=100.00;score=43.34;cscore=28.58;sscore=14.76;rscore=10.90;uscore=0.35;tscore=2.50;
000000F	Prodigal_v2.6.3	CDS	1586187	1586618	48.8	-	0	ID=1_1528;partial=00;start_type=ATG;rbs_motif=GGA/GAG/AGG;rbs_spacer=5-10bp;gc_cont=0.417;conf=100.00;score=48.75;cscore=48.72;sscore=0.04;rscore=-0.64;uscore=-1.16;tscore=2.50;
000000F	Prodigal_v2.6.3	CDS	1587646	1588551	113.9	+	0	ID=1_1529;partial=00;start_type=ATG;rbs_motif=GGAG/GAGG;rbs_spacer=5-10bp;gc_cont=0.401;conf=100.00;score=113.88;cscore=100.47;sscore=13.41;rscore=8.83;uscore=2.09;tscore=2.50;
000000F	Prodigal_v2.6.3	CDS	1588578	1589243	73.3	+	0	ID=1_1530;partial=00;start_type=ATG;rbs_motif=AGGA;rbs_spacer=5-10bp;gc_cont=0.377;conf=100.00;score=73.32;cscore=62.23;sscore=11.09;rscore=5.61;uscore=2.00;tscore=2.50;
000000F	Prodigal_v2.6.3	CDS	1589391	1590284	138	-	0	ID=1_1531;partial=00;start_type=ATG;rbs_motif=AGGA/GGAG/GAGG;rbs_spacer=11-12bp;gc_cont=0.389;conf=100.00;score=138.01;cscore=135.45;sscore=2.56;rscore=2.20;uscore=-3.38;tscore=2.50;
000000F	Prodigal_v2.6.3	CDS	1590287	1590940	92.3	-	0	ID=1_1532;partial=00;start_type=TTG;rbs_motif=GGAGG;rbs_spacer=5-10bp;gc_cont=0.434;conf=100.00;score=92.31;cscore=83.49;sscore=8.82;rscore=13.97;uscore=-2.70;tscore=-3.71;
000000F	Prodigal_v2.6.3	CDS	1590933	1592069	183.9	-	0	ID=1_1533;partial=00;start_type=ATG;rbs_motif=AGGAGG;rbs_spacer=5-10bp;gc_cont=0.391;conf=99.99;score=183.90;cscore=166.83;sscore=17.07;rscore=14.74;uscore=0.49;tscore=2.50;
000000F	Prodigal_v2.6.3	CDS	1592334	1592876	51.7	-	0	ID=1_1534;partial=00;start_type=TTG;rbs_motif=AGxAGG/AGGxGG;rbs_spacer=5-10bp;gc_cont=0.363;conf=100.00;score=51.66;cscore=42.51;sscore=9.16;rscore=10.90;uscore=2.61;tscore=-3.71;
000000F	Prodigal_v2.6.3	CDS	1592994	1594271	200.3	+	0	ID=1_1535;partial=00;start_type=ATG;rbs_motif=AGxAGG/AGGxGG;rbs_spacer=5-10bp;gc_cont=0.418;conf=99.99;score=200.28;cscore=180.70;sscore=19.57;rscore=10.90;uscore=6.17;tscore=2.50;
000000F	Prodigal_v2.6.3	CDS	1594291	1595280	186.5	+	0	ID=1_1536;partial=00;start_type=ATG;rbs_motif=AGGAGG;rbs_spacer=5-10bp;gc_cont=0.411;conf=99.99;score=186.47;cscore=169.98;sscore=16.48;rscore=14.74;uscore=-1.81;tscore=2.50;
000000F	Prodigal_v2.6.3	CDS	1595632	1596849	111.7	-	0	ID=1_1537;partial=00;start_type=ATG;rbs_motif=GGA/GAG/AGG;rbs_spacer=5-10bp;gc_cont=0.404;conf=100.00;score=111.74;cscore=111.00;sscore=0.74;rscore=-0.64;uscore=-0.46;tscore=2.50;
000000F	Prodigal_v2.6.3	CDS	1597301	1597915	92.8	-	0	ID=1_1538;partial=00;start_type=ATG;rbs_motif=AGGAG;rbs_spacer=5-10bp;gc_cont=0.356;conf=100.00;score=92.82;cscore=71.23;sscore=21.59;rscore=13.15;uscore=6.60;tscore=2.50;
000000F	Prodigal_v2.6.3	CDS	1598037	1599419	117	+	0	ID=1_1539;partial=00;start_type=ATG;rbs_motif=AGGAGG;rbs_spacer=5-10bp;gc_cont=0.380;conf=100.00;score=117.05;cscore=97.23;sscore=19.82;rscore=14.74;uscore=2.59;tscore=2.50;
000000F	Prodigal_v2.6.3	CDS	1599769	1600179	41.3	-	0	ID=1_1540;partial=00;start_type=ATG;rbs_motif=AGGAGG;rbs_spacer=5-10bp;gc_cont=0.363;conf=99.99;score=41.32;cscore=23.05;sscore=18.27;rscore=14.74;uscore=1.68;tscore=2.50;
000000F	Prodigal_v2.6.3	CDS	1600474	1600614	12.7	-	0	ID=1_1541;partial=00;start_type=ATG;rbs_motif=AGxAGG/AGGxGG;rbs_spacer=5-10bp;gc_cont=0.305;conf=94.88;score=12.70;cscore=6.21;sscore=6.49;rscore=6.02;uscore=-0.91;tscore=1.38;
000000F	Prodigal_v2.6.3	CDS	1600785	1601000	26.2	-	0	ID=1_1542;partial=00;start_type=ATG;rbs_motif=GGAG/GAGG;rbs_spacer=5-10bp;gc_cont=0.384;conf=99.76;score=26.19;cscore=15.68;sscore=10.51;rscore=7.52;uscore=-0.27;tscore=2.13;
000000F	Prodigal_v2.6.3	CDS	1601013	1601489	62.4	-	0	ID=1_1543;partial=00;start_type=ATG;rbs_motif=GGAG/GAGG;rbs_spacer=5-10bp;gc_cont=0.367;conf=100.00;score=62.38;cscore=46.50;sscore=15.88;rscore=8.83;uscore=5.21;tscore=2.50;
000000F	Prodigal_v2.6.3	CDS	1601681	1602397	136.5	+	0	ID=1_1544;partial=00;start_type=ATG;rbs_motif=AGGAG;rbs_spacer=5-10bp;gc_cont=0.400;conf=100.00;score=136.53;cscore=118.75;sscore=17.78;rscore=13.15;uscore=2.14;tscore=2.50;
000000F	Prodigal_v2.6.3	CDS	1602459	1603118	81	-	0	ID=1_1545;partial=00;start_type=ATG;rbs_motif=None;rbs_spacer=None;gc_cont=0.398;conf=100.00;score=81.02;cscore=91.29;sscore=-10.27;rscore=-14.31;uscore=0.89;tscore=2.50;
000000F	Prodigal_v2.6.3	CDS	1603175	1603687	79.9	-	0	ID=1_1546;partial=00;start_type=ATG;rbs_motif=GGAG/GAGG;rbs_spacer=5-10bp;gc_cont=0.400;conf=100.00;score=79.91;cscore=65.28;sscore=14.63;rscore=8.83;uscore=3.31;tscore=2.50;
000000F	Prodigal_v2.6.3	CDS	1603806	1604285	62.9	-	0	ID=1_1547;partial=00;start_type=ATG;rbs_motif=AGGAGG;rbs_spacer=5-10bp;gc_cont=0.377;conf=100.00;score=62.91;cscore=43.11;sscore=19.80;rscore=14.74;uscore=2.57;tscore=2.50;
000000F	Prodigal_v2.6.3	CDS	1604423	1604980	65.9	-	0	ID=1_1548;partial=00;start_type=ATG;rbs_motif=AGGA/GGAG/GAGG;rbs_spacer=11-12bp;gc_cont=0.375;conf=100.00;score=65.93;cscore=56.71;sscore=9.21;rscore=2.20;uscore=5.17;tscore=2.50;
000000F	Prodigal_v2.6.3	CDS	1605324	1605494	20.7	+	0	ID=1_1549;partial=00;start_type=ATG;rbs_motif=AGGAGG;rbs_spacer=5-10bp;gc_cont=0.363;conf=99.14;score=20.67;cscore=7.52;sscore=13.15;rscore=9.90;uscore=1.57;tscore=1.68;
000000F	Prodigal_v2.6.3	CDS	1605532	1606497	116	+	0	ID=1_1550;partial=00;start_type=ATG;rbs_motif=AGGAG;rbs_spacer=5-10bp;gc_cont=0.391;conf=100.00;score=115.99;cscore=101.05;sscore=14.95;rscore=13.15;uscore=-1.57;tscore=2.50;
000000F	Prodigal_v2.6.3	CDS	1606546	1606992	77	-	0	ID=1_1551;partial=00;start_type=TTG;rbs_motif=GGAG/GAGG;rbs_spacer=5-10bp;gc_cont=0.338;conf=100.00;score=77.02;cscore=67.27;sscore=9.74;rscore=8.83;uscore=5.28;tscore=-3.71;
000000F	Prodigal_v2.6.3	CDS	1607257	1607487	20.3	-	0	ID=1_1552;partial=00;start_type=ATG;rbs_motif=AGxAGG/AGGxGG;rbs_spacer=11-12bp;gc_cont=0.277;conf=99.07;score=20.32;cscore=9.91;sscore=10.41;rscore=6.54;uscore=2.24;tscore=2.28;
000000F	Prodigal_v2.6.3	CDS	1607723	1608823	118.4	-	0	ID=1_1553;partial=00;start_type=ATG;rbs_motif=3Base/5BMM;rbs_spacer=13-15bp;gc_cont=0.391;conf=100.00;score=118.44;cscore=124.65;sscore=-6.20;rscore=-9.96;uscore=1.91;tscore=2.50;
000000F	Prodigal_v2.6.3	CDS	1609076	1609831	92.3	-	0	ID=1_1554;partial=00;start_type=TTG;rbs_motif=AGGAG/GGAGG;rbs_spacer=11-12bp;gc_cont=0.390;conf=100.00;score=92.26;cscore=81.55;sscore=10.71;rscore=10.40;uscore=3.36;tscore=-3.71;
000000F	Prodigal_v2.6.3	CDS	1609888	1610337	69.3	-	0	ID=1_1555;partial=00;start_type=ATG;rbs_motif=GGAG/GAGG;rbs_spacer=5-10bp;gc_cont=0.413;conf=100.00;score=69.33;cscore=56.02;sscore=13.32;rscore=8.83;uscore=1.99;tscore=2.50;
000000F	Prodigal_v2.6.3	CDS	1610509	1610709	38.3	-	0	ID=1_1556;partial=00;start_type=ATG;rbs_motif=AGGAGG;rbs_spacer=5-10bp;gc_cont=0.398;conf=99.98;score=38.29;cscore=28.71;sscore=9.59;rscore=11.67;uscore=-3.41;tscore=1.98;
000000F	Prodigal_v2.6.3	CDS	1610926	1611525	62.9	-	0	ID=1_1557;partial=00;start_type=ATG;rbs_motif=AGGAG;rbs_spacer=5-10bp;gc_cont=0.322;conf=100.00;score=62.93;cscore=46.74;sscore=16.19;rscore=13.15;uscore=0.55;tscore=2.50;
000000F	Prodigal_v2.6.3	CDS	1611625	1612158	17.1	-	0	ID=1_1558;partial=00;start_type=GTG;rbs_motif=None;rbs_spacer=None;gc_cont=0.346;conf=98.05;score=17.05;cscore=31.55;sscore=-14.50;rscore=-14.31;uscore=3.78;tscore=-3.97;
000000F	Prodigal_v2.6.3	CDS	1612314	1612472	4.9	-	0	ID=1_1559;partial=00;start_type=ATG;rbs_motif=AGxAGG/AGGxGG;rbs_spacer=5-10bp;gc_cont=0.321;conf=75.31;score=4.85;cscore=-3.72;sscore=8.57;rscore=6.80;uscore=0.71;tscore=1.56;
000000F	Prodigal_v2.6.3	CDS	1612433	1612675	6.6	-	0	ID=1_1560;partial=00;start_type=ATG;rbs_motif=GGA/GAG/AGG;rbs_spacer=5-10bp;gc_cont=0.321;conf=82.14;score=6.64;cscore=-1.95;sscore=8.59;rscore=-0.67;uscore=5.40;tscore=2.40;
000000F	Prodigal_v2.6.3	CDS	1612672	1612911	26.5	-	0	ID=1_1561;partial=00;start_type=GTG;rbs_motif=AGxAGG/AGGxGG;rbs_spacer=5-10bp;gc_cont=0.350;conf=99.77;score=26.46;cscore=18.99;sscore=7.47;rscore=10.34;uscore=1.97;tscore=-4.18;
000000F	Prodigal_v2.6.3	CDS	1613682	1613906	21.8	-	0	ID=1_1562;partial=00;start_type=ATG;rbs_motif=AGGAG;rbs_spacer=5-10bp;gc_cont=0.324;conf=99.33;score=21.78;cscore=8.82;sscore=12.96;rscore=11.67;uscore=-0.94;tscore=2.22;
000000F	Prodigal_v2.6.3	CDS	1613993	1614160	13.5	-	0	ID=1_1563;partial=00;start_type=ATG;rbs_motif=AGxAGG/AGGxGG;rbs_spacer=5-10bp;gc_cont=0.286;conf=95.71;score=13.51;cscore=2.85;sscore=10.66;rscore=7.20;uscore=1.81;tscore=1.65;
000000F	Prodigal_v2.6.3	CDS	1614224	1614385	3.8	-	0	ID=1_1564;partial=00;start_type=ATG;rbs_motif=AGGAG;rbs_spacer=5-10bp;gc_cont=0.296;conf=70.49;score=3.79;cscore=-3.59;sscore=7.38;rscore=8.36;uscore=-2.07;tscore=1.59;
000000F	Prodigal_v2.6.3	CDS	1614476	1614832	28.7	-	0	ID=1_1565;partial=00;start_type=GTG;rbs_motif=AGGAGG;rbs_spacer=5-10bp;gc_cont=0.289;conf=99.86;score=28.70;cscore=18.87;sscore=9.84;rscore=14.74;uscore=-0.28;tscore=-3.97;
000000F	Prodigal_v2.6.3	CDS	1615038	1615679	71.8	-	0	ID=1_1566;partial=00;start_type=ATG;rbs_motif=GGA/GAG/AGG;rbs_spacer=11-12bp;gc_cont=0.364;conf=100.00;score=71.78;cscore=69.31;sscore=2.47;rscore=-1.25;uscore=1.88;tscore=2.50;
000000F	Prodigal_v2.6.3	CDS	1616017	1617834	222	-	0	ID=1_1567;partial=00;start_type=ATG;rbs_motif=AGGA;rbs_spacer=5-10bp;gc_cont=0.397;conf=99.99;score=222.02;cscore=211.41;sscore=10.60;rscore=5.61;uscore=3.15;tscore=2.50;
000000F	Prodigal_v2.6.3	CDS	1618055	1619500	225.5	-	0	ID=1_1568;partial=00;start_type=ATG;rbs_motif=GGAG/GAGG;rbs_spacer=5-10bp;gc_cont=0.405;conf=99.99;score=225.54;cscore=210.42;sscore=15.12;rscore=8.83;uscore=2.99;tscore=2.50;
000000F	Prodigal_v2.6.3	CDS	1619544	1619756	43.8	-	0	ID=1_1569;partial=00;start_type=ATG;rbs_motif=AGxAGG/AGGxGG;rbs_spacer=5-10bp;gc_cont=0.432;conf=100.00;score=43.82;cscore=31.64;sscore=12.18;rscore=9.16;uscore=0.92;tscore=2.10;
000000F	Prodigal_v2.6.3	CDS	1619825	1620616	123.5	-	0	ID=1_1570;partial=00;start_type=ATG;rbs_motif=GGxGG;rbs_spacer=5-10bp;gc_cont=0.447;conf=100.00;score=123.54;cscore=109.90;sscore=13.63;rscore=6.17;uscore=3.87;tscore=2.50;
000000F	Prodigal_v2.6.3	CDS	1620633	1622210	236.5	-	0	ID=1_1571;partial=00;start_type=ATG;rbs_motif=AGxAGG/AGGxGG;rbs_spacer=5-10bp;gc_cont=0.392;conf=99.99;score=236.52;cscore=223.05;sscore=13.47;rscore=10.90;uscore=0.72;tscore=2.50;
000000F	Prodigal_v2.6.3	CDS	1622486	1623853	188.7	-	0	ID=1_1572;partial=00;start_type=ATG;rbs_motif=AGxAGG/AGGxGG;rbs_spacer=5-10bp;gc_cont=0.353;conf=99.99;score=188.70;cscore=172.61;sscore=16.08;rscore=10.90;uscore=3.34;tscore=2.50;
000000F	Prodigal_v2.6.3	CDS	1624125	1624916	105.7	+	0	ID=1_1573;partial=00;start_type=ATG;rbs_motif=AGGAGG;rbs_spacer=11-12bp;gc_cont=0.375;conf=100.00;score=105.74;cscore=89.58;sscore=16.16;rscore=13.50;uscore=0.17;tscore=2.50;
000000F	Prodigal_v2.6.3	CDS	1624959	1625378	19.3	-	0	ID=1_1574;partial=00;start_type=ATG;rbs_motif=None;rbs_spacer=None;gc_cont=0.388;conf=98.82;score=19.27;cscore=15.49;sscore=3.78;rscore=-14.31;uscore=-1.55;tscore=2.50;
000000F	Prodigal_v2.6.3	CDS	1626057	1627214	181.6	-	0	ID=1_1575;partial=00;start_type=ATG;rbs_motif=GGAGG;rbs_spacer=5-10bp;gc_cont=0.429;conf=99.99;score=181.56;cscore=160.69;sscore=20.87;rscore=13.97;uscore=5.06;tscore=2.50;
000000F	Prodigal_v2.6.3	CDS	1627882	1628778	150.7	+	0	ID=1_1576;partial=00;start_type=ATG;rbs_motif=AGGAGG;rbs_spacer=5-10bp;gc_cont=0.405;conf=100.00;score=150.69;cscore=131.00;sscore=19.70;rscore=14.74;uscore=2.46;tscore=2.50;
000000F	Prodigal_v2.6.3	CDS	1628875	1630071	144.5	+	0	ID=1_1577;partial=00;start_type=TTG;rbs_motif=GGA/GAG/AGG;rbs_spacer=5-10bp;gc_cont=0.354;conf=100.00;score=144.47;cscore=147.59;sscore=-3.12;rscore=-0.64;uscore=1.23;tscore=-3.71;
000000F	Prodigal_v2.6.3	CDS	1630363	1630656	0.9	-	0	ID=1_1578;partial=00;start_type=ATG;rbs_motif=GGA/GAG/AGG;rbs_spacer=5-10bp;gc_cont=0.381;conf=55.36;score=0.94;cscore=2.99;sscore=-2.06;rscore=-0.64;uscore=-3.91;tscore=2.50;
000000F	Prodigal_v2.6.3	CDS	1630786	1631931	63.5	-	0	ID=1_1579;partial=00;start_type=ATG;rbs_motif=AGGAGG;rbs_spacer=5-10bp;gc_cont=0.387;conf=100.00;score=63.50;cscore=43.02;sscore=20.48;rscore=14.74;uscore=3.89;tscore=2.50;
000000F	Prodigal_v2.6.3	CDS	1632245	1632658	9.5	-	0	ID=1_1580;partial=00;start_type=ATG;rbs_motif=GGA/GAG/AGG;rbs_spacer=5-10bp;gc_cont=0.420;conf=89.90;score=9.51;cscore=6.33;sscore=3.18;rscore=-0.64;uscore=1.33;tscore=2.50;
000000F	Prodigal_v2.6.3	CDS	1632753	1633343	70.8	-	0	ID=1_1581;partial=00;start_type=ATG;rbs_motif=AGxAGG/AGGxGG;rbs_spacer=5-10bp;gc_cont=0.352;conf=100.00;score=70.83;cscore=55.32;sscore=15.51;rscore=10.90;uscore=2.11;tscore=2.50;
000000F	Prodigal_v2.6.3	CDS	1633480	1634412	165.9	-	0	ID=1_1582;partial=00;start_type=ATG;rbs_motif=AGGAG;rbs_spacer=5-10bp;gc_cont=0.374;conf=100.00;score=165.89;cscore=146.07;sscore=19.82;rscore=13.15;uscore=4.18;tscore=2.50;
000000F	Prodigal_v2.6.3	CDS	1634474	1635709	210.9	-	0	ID=1_1583;partial=00;start_type=ATG;rbs_motif=AGGAGG;rbs_spacer=11-12bp;gc_cont=0.375;conf=99.99;score=210.90;cscore=192.38;sscore=18.52;rscore=13.50;uscore=1.80;tscore=2.50;
000000F	Prodigal_v2.6.3	CDS	1635760	1636650	148.5	-	0	ID=1_1584;partial=00;start_type=TTG;rbs_motif=AGGAG;rbs_spacer=5-10bp;gc_cont=0.414;conf=100.00;score=148.49;cscore=135.26;sscore=13.24;rscore=13.15;uscore=2.71;tscore=-3.71;
000000F	Prodigal_v2.6.3	CDS	1636668	1637639	143.7	-	0	ID=1_1585;partial=00;start_type=TTG;rbs_motif=GGAG/GAGG;rbs_spacer=5-10bp;gc_cont=0.370;conf=100.00;score=143.67;cscore=139.55;sscore=4.12;rscore=8.83;uscore=-0.34;tscore=-3.71;
000000F	Prodigal_v2.6.3	CDS	1638147	1639595	223.8	+	0	ID=1_1586;partial=00;start_type=ATG;rbs_motif=AGxAGG/AGGxGG;rbs_spacer=5-10bp;gc_cont=0.418;conf=99.99;score=223.79;cscore=207.51;sscore=16.28;rscore=10.90;uscore=2.88;tscore=2.50;
000000F	Prodigal_v2.6.3	CDS	1640055	1640192	3.6	+	0	ID=1_1587;partial=00;start_type=TTG;rbs_motif=GGAG/GAGG;rbs_spacer=5-10bp;gc_cont=0.326;conf=69.55;score=3.59;cscore=5.61;sscore=-2.01;rscore=4.77;uscore=0.75;tscore=-6.87;
000000F	Prodigal_v2.6.3	CDS	1640271	1641299	154.5	-	0	ID=1_1588;partial=00;start_type=ATG;rbs_motif=AGGAGG;rbs_spacer=5-10bp;gc_cont=0.418;conf=100.00;score=154.53;cscore=135.35;sscore=19.18;rscore=14.74;uscore=1.17;tscore=2.50;
000000F	Prodigal_v2.6.3	CDS	1641345	1642535	159.7	-	0	ID=1_1589;partial=00;start_type=ATG;rbs_motif=GGAG/GAGG;rbs_spacer=5-10bp;gc_cont=0.441;conf=100.00;score=159.66;cscore=145.67;sscore=13.99;rscore=8.83;uscore=3.32;tscore=2.50;
000000F	Prodigal_v2.6.3	CDS	1643182	1644126	140.5	-	0	ID=1_1590;partial=00;start_type=ATG;rbs_motif=AGGAGG;rbs_spacer=5-10bp;gc_cont=0.418;conf=100.00;score=140.52;cscore=122.98;sscore=17.55;rscore=14.74;uscore=0.31;tscore=2.50;
000000F	Prodigal_v2.6.3	CDS	1644262	1645212	39.6	-	0	ID=1_1591;partial=00;start_type=TTG;rbs_motif=AGGAGG;rbs_spacer=5-10bp;gc_cont=0.313;conf=99.99;score=39.55;cscore=31.63;sscore=7.93;rscore=14.74;uscore=-2.45;tscore=-3.71;
000000F	Prodigal_v2.6.3	CDS	1645940	1647196	104.7	-	0	ID=1_1592;partial=00;start_type=TTG;rbs_motif=GGA/GAG/AGG;rbs_spacer=5-10bp;gc_cont=0.333;conf=100.00;score=104.68;cscore=106.30;sscore=-1.62;rscore=-0.64;uscore=3.38;tscore=-3.71;
000000F	Prodigal_v2.6.3	CDS	1647770	1649191	192.4	+	0	ID=1_1593;partial=00;start_type=ATG;rbs_motif=GGA/GAG/AGG;rbs_spacer=11-12bp;gc_cont=0.428;conf=99.99;score=192.35;cscore=189.50;sscore=2.85;rscore=-1.25;uscore=1.61;tscore=2.50;
000000F	Prodigal_v2.6.3	CDS	1649188	1650054	109	+	0	ID=1_1594;partial=00;start_type=GTG;rbs_motif=AGGAG;rbs_spacer=5-10bp;gc_cont=0.411;conf=100.00;score=109.02;cscore=98.20;sscore=10.82;rscore=13.15;uscore=0.35;tscore=-3.97;
000000F	Prodigal_v2.6.3	CDS	1650172	1652220	309.2	-	0	ID=1_1595;partial=00;start_type=ATG;rbs_motif=GGAGG;rbs_spacer=5-10bp;gc_cont=0.433;conf=99.99;score=309.22;cscore=295.18;sscore=14.04;rscore=13.97;uscore=-2.42;tscore=2.50;
000000F	Prodigal_v2.6.3	CDS	1652288	1653793	204.5	-	0	ID=1_1596;partial=00;start_type=ATG;rbs_motif=AGxAGG/AGGxGG;rbs_spacer=5-10bp;gc_cont=0.403;conf=99.99;score=204.54;cscore=189.96;sscore=14.58;rscore=10.90;uscore=1.83;tscore=2.50;
000000F	Prodigal_v2.6.3	CDS	1654073	1654741	70.9	+	0	ID=1_1597;partial=00;start_type=ATG;rbs_motif=AGGAGG;rbs_spacer=5-10bp;gc_cont=0.371;conf=100.00;score=70.94;cscore=52.53;sscore=18.41;rscore=14.74;uscore=1.18;tscore=2.50;
000000F	Prodigal_v2.6.3	CDS	1655050	1656531	169.9	-	0	ID=1_1598;partial=00;start_type=ATG;rbs_motif=None;rbs_spacer=None;gc_cont=0.368;conf=100.00;score=169.89;cscore=182.64;sscore=-12.75;rscore=-14.31;uscore=-0.28;tscore=2.50;
000000F	Prodigal_v2.6.3	CDS	1657262	1657702	55.8	+	0	ID=1_1599;partial=00;start_type=ATG;rbs_motif=GGAGG;rbs_spacer=5-10bp;gc_cont=0.340;conf=100.00;score=55.83;cscore=41.34;sscore=14.49;rscore=13.97;uscore=-1.98;tscore=2.50;
000000F	Prodigal_v2.6.3	CDS	1657690	1657986	57	+	0	ID=1_1600;partial=00;start_type=ATG;rbs_motif=GGAG/GAGG;rbs_spacer=5-10bp;gc_cont=0.354;conf=100.00;score=57.01;cscore=38.99;sscore=18.03;rscore=8.83;uscore=5.51;tscore=2.50;
000000F	Prodigal_v2.6.3	CDS	1658120	1658902	111.9	+	0	ID=1_1601;partial=00;start_type=TTG;rbs_motif=AGGAG;rbs_spacer=5-10bp;gc_cont=0.383;conf=100.00;score=111.94;cscore=98.49;sscore=13.45;rscore=13.15;uscore=4.01;tscore=-3.71;
000000F	Prodigal_v2.6.3	CDS	1658919	1659605	55.7	+	0	ID=1_1602;partial=00;start_type=GTG;rbs_motif=GGA/GAG/AGG;rbs_spacer=5-10bp;gc_cont=0.408;conf=100.00;score=55.72;cscore=57.82;sscore=-2.09;rscore=-0.64;uscore=1.42;tscore=-3.97;
000000F	Prodigal_v2.6.3	CDS	1659622	1660257	94.1	+	0	ID=1_1603;partial=00;start_type=ATG;rbs_motif=AGGAG;rbs_spacer=5-10bp;gc_cont=0.404;conf=100.00;score=94.10;cscore=73.83;sscore=20.27;rscore=13.15;uscore=3.53;tscore=2.50;
000000F	Prodigal_v2.6.3	CDS	1660293	1660910	52.3	-	0	ID=1_1604;partial=00;start_type=GTG;rbs_motif=AGxAGG/AGGxGG;rbs_spacer=5-10bp;gc_cont=0.379;conf=100.00;score=52.33;cscore=44.77;sscore=7.56;rscore=10.90;uscore=1.27;tscore=-3.97;
000000F	Prodigal_v2.6.3	CDS	1661314	1661652	36.1	-	0	ID=1_1605;partial=00;start_type=TTG;rbs_motif=GGA/GAG/AGG;rbs_spacer=11-12bp;gc_cont=0.354;conf=99.98;score=36.15;cscore=41.07;sscore=-4.92;rscore=-1.25;uscore=0.70;tscore=-3.71;
000000F	Prodigal_v2.6.3	CDS	1661863	1662795	115.2	-	0	ID=1_1606;partial=00;start_type=ATG;rbs_motif=GGAG/GAGG;rbs_spacer=5-10bp;gc_cont=0.411;conf=100.00;score=115.25;cscore=103.53;sscore=11.72;rscore=8.83;uscore=-0.75;tscore=2.50;
000000F	Prodigal_v2.6.3	CDS	1662807	1663772	146.8	-	0	ID=1_1607;partial=00;start_type=ATG;rbs_motif=AGxAGG/AGGxGG;rbs_spacer=5-10bp;gc_cont=0.380;conf=100.00;score=146.75;cscore=137.60;sscore=9.15;rscore=10.90;uscore=-4.25;tscore=2.50;
000000F	Prodigal_v2.6.3	CDS	1663839	1665641	341.1	-	0	ID=1_1608;partial=00;start_type=TTG;rbs_motif=AGxAGG/AGGxGG;rbs_spacer=5-10bp;gc_cont=0.409;conf=99.99;score=341.05;cscore=331.24;sscore=9.81;rscore=10.90;uscore=2.62;tscore=-3.71;
000000F	Prodigal_v2.6.3	CDS	1665733	1666773	131.8	-	0	ID=1_1609;partial=00;start_type=ATG;rbs_motif=AGxAGG/AGGxGG;rbs_spacer=5-10bp;gc_cont=0.390;conf=100.00;score=131.78;cscore=114.34;sscore=17.44;rscore=10.90;uscore=2.75;tscore=2.50;
000000F	Prodigal_v2.6.3	CDS	1666770	1667759	128	-	0	ID=1_1610;partial=00;start_type=ATG;rbs_motif=GGxGG;rbs_spacer=5-10bp;gc_cont=0.384;conf=100.00;score=127.96;cscore=123.37;sscore=4.59;rscore=6.17;uscore=-3.42;tscore=2.50;
000000F	Prodigal_v2.6.3	CDS	1668015	1669007	91.2	-	0	ID=1_1611;partial=00;start_type=TTG;rbs_motif=AGGAGG;rbs_spacer=5-10bp;gc_cont=0.403;conf=100.00;score=91.16;cscore=80.32;sscore=10.83;rscore=14.74;uscore=-0.19;tscore=-3.71;
000000F	Prodigal_v2.6.3	CDS	1669146	1669388	32.4	-	0	ID=1_1612;partial=00;start_type=ATG;rbs_motif=GGAG/GAGG;rbs_spacer=5-10bp;gc_cont=0.346;conf=99.94;score=32.42;cscore=20.78;sscore=11.64;rscore=8.47;uscore=-0.32;tscore=2.40;
000000F	Prodigal_v2.6.3	CDS	1669406	1670590	229.5	-	0	ID=1_1613;partial=00;start_type=GTG;rbs_motif=AGGAGG;rbs_spacer=5-10bp;gc_cont=0.430;conf=99.99;score=229.51;cscore=218.18;sscore=11.32;rscore=14.74;uscore=1.20;tscore=-3.97;
000000F	Prodigal_v2.6.3	CDS	1670686	1671594	130.6	+	0	ID=1_1614;partial=00;start_type=ATG;rbs_motif=AGGAGG;rbs_spacer=5-10bp;gc_cont=0.402;conf=100.00;score=130.61;cscore=111.02;sscore=19.59;rscore=14.74;uscore=2.36;tscore=2.50;
000000F	Prodigal_v2.6.3	CDS	1671612	1672532	116.5	+	0	ID=1_1615;partial=00;start_type=TTG;rbs_motif=AGGAGG;rbs_spacer=5-10bp;gc_cont=0.366;conf=100.00;score=116.54;cscore=103.07;sscore=13.48;rscore=14.74;uscore=1.36;tscore=-3.71;
000000F	Prodigal_v2.6.3	CDS	1672653	1672898	30.8	-	0	ID=1_1616;partial=00;start_type=ATG;rbs_motif=AGGAGG;rbs_spacer=5-10bp;gc_cont=0.386;conf=99.92;score=30.80;cscore=11.61;sscore=19.19;rscore=14.33;uscore=2.44;tscore=2.43;
000000F	Prodigal_v2.6.3	CDS	1672983	1673432	69.1	-	0	ID=1_1617;partial=00;start_type=ATG;rbs_motif=AGxAGG/AGGxGG;rbs_spacer=5-10bp;gc_cont=0.356;conf=100.00;score=69.11;cscore=54.37;sscore=14.74;rscore=10.90;uscore=1.99;tscore=2.50;
000000F	Prodigal_v2.6.3	CDS	1673641	1675647	340.8	-	0	ID=1_1618;partial=00;start_type=ATG;rbs_motif=AGGA/GGAG/GAGG;rbs_spacer=11-12bp;gc_cont=0.429;conf=99.99;score=340.82;cscore=331.63;sscore=9.19;rscore=2.20;uscore=4.50;tscore=2.50;
000000F	Prodigal_v2.6.3	CDS	1675750	1675983	29.5	-	0	ID=1_1619;partial=00;start_type=ATG;rbs_motif=GGAGG;rbs_spacer=5-10bp;gc_cont=0.385;conf=99.89;score=29.49;cscore=13.35;sscore=16.14;rscore=12.91;uscore=0.93;tscore=2.31;
000000F	Prodigal_v2.6.3	CDS	1676129	1676785	98.6	-	0	ID=1_1620;partial=00;start_type=GTG;rbs_motif=GGAGG;rbs_spacer=5-10bp;gc_cont=0.373;conf=100.00;score=98.59;cscore=84.62;sscore=13.97;rscore=13.97;uscore=2.67;tscore=-3.97;
000000F	Prodigal_v2.6.3	CDS	1676782	1677099	35.4	-	0	ID=1_1621;partial=00;start_type=TTG;rbs_motif=AGxAGG/AGGxGG;rbs_spacer=5-10bp;gc_cont=0.330;conf=99.97;score=35.43;cscore=28.05;sscore=7.38;rscore=10.90;uscore=0.84;tscore=-3.71;
000000F	Prodigal_v2.6.3	CDS	1677312	1677932	104.3	+	0	ID=1_1622;partial=00;start_type=ATG;rbs_motif=GGAG/GAGG;rbs_spacer=5-10bp;gc_cont=0.388;conf=100.00;score=104.30;cscore=90.25;sscore=14.05;rscore=8.83;uscore=2.73;tscore=2.50;
000000F	Prodigal_v2.6.3	CDS	1678306	1679571	207.5	-	0	ID=1_1623;partial=00;start_type=ATG;rbs_motif=GGAG/GAGG;rbs_spacer=5-10bp;gc_cont=0.412;conf=99.99;score=207.46;cscore=192.23;sscore=15.23;rscore=8.83;uscore=4.56;tscore=2.50;
000000F	Prodigal_v2.6.3	CDS	1679774	1680379	67.5	+	0	ID=1_1624;partial=00;start_type=TTG;rbs_motif=GGxGG;rbs_spacer=5-10bp;gc_cont=0.404;conf=100.00;score=67.45;cscore=64.49;sscore=2.96;rscore=6.17;uscore=0.51;tscore=-3.71;
000000F	Prodigal_v2.6.3	CDS	1680421	1680645	32.3	-	0	ID=1_1625;partial=00;start_type=ATG;rbs_motif=GGAGG;rbs_spacer=5-10bp;gc_cont=0.329;conf=99.94;score=32.27;cscore=15.63;sscore=16.64;rscore=12.41;uscore=1.20;tscore=2.22;
000000F	Prodigal_v2.6.3	CDS	1680688	1681635	154.4	-	0	ID=1_1626;partial=00;start_type=ATG;rbs_motif=GGA/GAG/AGG;rbs_spacer=5-10bp;gc_cont=0.373;conf=100.00;score=154.43;cscore=150.14;sscore=4.29;rscore=-0.64;uscore=0.50;tscore=2.50;
000000F	Prodigal_v2.6.3	CDS	1681632	1682546	127.6	-	0	ID=1_1627;partial=00;start_type=ATG;rbs_motif=AGxAGG/AGGxGG;rbs_spacer=11-12bp;gc_cont=0.407;conf=100.00;score=127.62;cscore=116.37;sscore=11.26;rscore=7.18;uscore=1.58;tscore=2.50;
000000F	Prodigal_v2.6.3	CDS	1682527	1684185	232.6	-	0	ID=1_1628;partial=00;start_type=ATG;rbs_motif=GGA/GAG/AGG;rbs_spacer=5-10bp;gc_cont=0.406;conf=99.99;score=232.59;cscore=226.05;sscore=6.53;rscore=-0.64;uscore=3.67;tscore=2.50;
000000F	Prodigal_v2.6.3	CDS	1684210	1686105	267.7	-	0	ID=1_1629;partial=00;start_type=TTG;rbs_motif=GGA/GAG/AGG;rbs_spacer=5-10bp;gc_cont=0.395;conf=99.99;score=267.67;cscore=270.73;sscore=-3.06;rscore=-0.64;uscore=0.08;tscore=-3.71;
000000F	Prodigal_v2.6.3	CDS	1686112	1688673	417.6	-	0	ID=1_1630;partial=00;start_type=ATG;rbs_motif=GGAG/GAGG;rbs_spacer=5-10bp;gc_cont=0.384;conf=99.99;score=417.64;cscore=402.85;sscore=14.79;rscore=8.83;uscore=3.46;tscore=2.50;
000000F	Prodigal_v2.6.3	CDS	1688831	1689409	30.6	-	0	ID=1_1631;partial=00;start_type=GTG;rbs_motif=None;rbs_spacer=None;gc_cont=0.434;conf=99.91;score=30.63;cscore=44.97;sscore=-14.33;rscore=-14.31;uscore=3.95;tscore=-3.97;
000000F	Prodigal_v2.6.3	CDS	1689525	1689959	75	-	0	ID=1_1632;partial=00;start_type=ATG;rbs_motif=GGAG/GAGG;rbs_spacer=5-10bp;gc_cont=0.347;conf=100.00;score=75.05;cscore=61.97;sscore=13.08;rscore=8.83;uscore=0.47;tscore=2.50;
000000F	Prodigal_v2.6.3	CDS	1689959	1691500	228.8	-	0	ID=1_1633;partial=00;start_type=ATG;rbs_motif=GGA/GAG/AGG;rbs_spacer=5-10bp;gc_cont=0.373;conf=99.99;score=228.76;cscore=225.87;sscore=2.89;rscore=-0.64;uscore=1.69;tscore=2.50;
000000F	Prodigal_v2.6.3	CDS	1691739	1692011	33.5	-	0	ID=1_1634;partial=00;start_type=ATG;rbs_motif=AGGAG;rbs_spacer=5-10bp;gc_cont=0.476;conf=99.95;score=33.48;cscore=15.75;sscore=17.74;rscore=13.15;uscore=2.09;tscore=2.50;
000000F	Prodigal_v2.6.3	CDS	1692094	1692891	140.4	-	0	ID=1_1635;partial=00;start_type=ATG;rbs_motif=GGAG/GAGG;rbs_spacer=5-10bp;gc_cont=0.392;conf=100.00;score=140.39;cscore=126.43;sscore=13.96;rscore=8.83;uscore=2.64;tscore=2.50;
000000F	Prodigal_v2.6.3	CDS	1693010	1694566	263.4	-	0	ID=1_1636;partial=00;start_type=ATG;rbs_motif=AGGAGG;rbs_spacer=5-10bp;gc_cont=0.439;conf=99.99;score=263.42;cscore=246.59;sscore=16.83;rscore=14.74;uscore=0.25;tscore=2.50;
000000F	Prodigal_v2.6.3	CDS	1694871	1695938	207.4	-	0	ID=1_1637;partial=00;start_type=TTG;rbs_motif=GGAGG;rbs_spacer=5-10bp;gc_cont=0.435;conf=99.99;score=207.40;cscore=195.18;sscore=12.22;rscore=13.97;uscore=2.62;tscore=-3.71;
000000F	Prodigal_v2.6.3	CDS	1696125	1697363	214.2	-	0	ID=1_1638;partial=00;start_type=ATG;rbs_motif=GGAG/GAGG;rbs_spacer=5-10bp;gc_cont=0.407;conf=99.99;score=214.21;cscore=201.70;sscore=12.51;rscore=8.83;uscore=0.05;tscore=2.50;
000000F	Prodigal_v2.6.3	CDS	1697377	1698123	75	-	0	ID=1_1639;partial=00;start_type=ATG;rbs_motif=None;rbs_spacer=None;gc_cont=0.348;conf=100.00;score=74.99;cscore=88.60;sscore=-13.61;rscore=-14.31;uscore=-1.80;tscore=2.50;
000000F	Prodigal_v2.6.3	CDS	1698187	1699074	146.6	-	0	ID=1_1640;partial=00;start_type=GTG;rbs_motif=GGA/GAG/AGG;rbs_spacer=5-10bp;gc_cont=0.396;conf=100.00;score=146.65;cscore=151.74;sscore=-5.09;rscore=-0.64;uscore=-1.58;tscore=-3.97;
000000F	Prodigal_v2.6.3	CDS	1699091	1699927	93.2	-	0	ID=1_1641;partial=00;start_type=ATG;rbs_motif=GGA/GAG/AGG;rbs_spacer=5-10bp;gc_cont=0.386;conf=100.00;score=93.18;cscore=91.87;sscore=1.31;rscore=-0.64;uscore=-0.55;tscore=2.50;
000000F	Prodigal_v2.6.3	CDS	1700034	1700768	92.1	-	0	ID=1_1642;partial=00;start_type=ATG;rbs_motif=GGA/GAG/AGG;rbs_spacer=5-10bp;gc_cont=0.431;conf=100.00;score=92.08;cscore=93.04;sscore=-0.97;rscore=-0.64;uscore=-4.00;tscore=2.50;
000000F	Prodigal_v2.6.3	CDS	1700755	1702062	205.8	-	0	ID=1_1643;partial=00;start_type=ATG;rbs_motif=AGGAG;rbs_spacer=5-10bp;gc_cont=0.364;conf=99.99;score=205.84;cscore=185.25;sscore=20.59;rscore=13.15;uscore=3.70;tscore=2.50;
000000F	Prodigal_v2.6.3	CDS	1702055	1703338	189	-	0	ID=1_1644;partial=00;start_type=ATG;rbs_motif=GGAG/GAGG;rbs_spacer=5-10bp;gc_cont=0.374;conf=99.99;score=189.01;cscore=174.09;sscore=14.92;rscore=8.83;uscore=4.25;tscore=2.50;
000000F	Prodigal_v2.6.3	CDS	1703596	1704555	164.8	-	0	ID=1_1645;partial=00;start_type=ATG;rbs_motif=AGGAGG;rbs_spacer=5-10bp;gc_cont=0.417;conf=100.00;score=164.78;cscore=140.35;sscore=24.43;rscore=14.74;uscore=5.93;tscore=2.50;
000000F	Prodigal_v2.6.3	CDS	1704557	1705603	150	-	0	ID=1_1646;partial=00;start_type=ATG;rbs_motif=AGxAGG/AGGxGG;rbs_spacer=11-12bp;gc_cont=0.418;conf=100.00;score=150.01;cscore=136.87;sscore=13.14;rscore=7.18;uscore=2.25;tscore=2.50;
000000F	Prodigal_v2.6.3	CDS	1705593	1707164	271.5	-	0	ID=1_1647;partial=00;start_type=TTG;rbs_motif=GGAG/GAGG;rbs_spacer=5-10bp;gc_cont=0.375;conf=99.99;score=271.50;cscore=262.80;sscore=8.70;rscore=8.83;uscore=4.23;tscore=-3.71;
000000F	Prodigal_v2.6.3	CDS	1707378	1708454	227.5	-	0	ID=1_1648;partial=00;start_type=ATG;rbs_motif=GGAGG;rbs_spacer=5-10bp;gc_cont=0.418;conf=99.99;score=227.52;cscore=206.27;sscore=21.24;rscore=13.97;uscore=4.07;tscore=2.50;
000000F	Prodigal_v2.6.3	CDS	1708507	1709232	95.7	-	0	ID=1_1649;partial=00;start_type=ATG;rbs_motif=AGxAGG/AGGxGG;rbs_spacer=5-10bp;gc_cont=0.404;conf=100.00;score=95.68;cscore=80.13;sscore=15.54;rscore=10.90;uscore=2.80;tscore=2.50;
000000F	Prodigal_v2.6.3	CDS	1709578	1711920	348.8	-	0	ID=1_1650;partial=00;start_type=ATG;rbs_motif=AGGAGG;rbs_spacer=5-10bp;gc_cont=0.407;conf=99.99;score=348.79;cscore=329.47;sscore=19.32;rscore=14.74;uscore=2.74;tscore=2.50;
000000F	Prodigal_v2.6.3	CDS	1712503	1714170	251.3	-	0	ID=1_1651;partial=00;start_type=TTG;rbs_motif=AGGAGG;rbs_spacer=5-10bp;gc_cont=0.386;conf=99.99;score=251.30;cscore=240.15;sscore=11.16;rscore=14.74;uscore=0.78;tscore=-3.71;
000000F	Prodigal_v2.6.3	CDS	1714439	1715326	130.3	-	0	ID=1_1652;partial=00;start_type=ATG;rbs_motif=AGGA;rbs_spacer=5-10bp;gc_cont=0.430;conf=100.00;score=130.28;cscore=118.30;sscore=11.98;rscore=5.61;uscore=2.81;tscore=2.50;
000000F	Prodigal_v2.6.3	CDS	1715346	1716386	175.4	-	0	ID=1_1653;partial=00;start_type=ATG;rbs_motif=GGAG/GAGG;rbs_spacer=5-10bp;gc_cont=0.399;conf=100.00;score=175.36;cscore=165.18;sscore=10.18;rscore=8.83;uscore=-1.14;tscore=2.50;
000000F	Prodigal_v2.6.3	CDS	1716466	1717056	65.5	-	0	ID=1_1654;partial=00;start_type=ATG;rbs_motif=GGA/GAG/AGG;rbs_spacer=5-10bp;gc_cont=0.413;conf=100.00;score=65.50;cscore=62.31;sscore=3.19;rscore=-0.64;uscore=0.20;tscore=2.50;
000000F	Prodigal_v2.6.3	CDS	1717069	1717839	101	-	0	ID=1_1655;partial=00;start_type=ATG;rbs_motif=GGAG/GAGG;rbs_spacer=5-10bp;gc_cont=0.405;conf=100.00;score=101.05;cscore=87.67;sscore=13.38;rscore=8.83;uscore=0.81;tscore=2.50;
000000F	Prodigal_v2.6.3	CDS	1717832	1718098	52	-	0	ID=1_1656;partial=00;start_type=TTG;rbs_motif=AGGAG;rbs_spacer=5-10bp;gc_cont=0.356;conf=100.00;score=51.98;cscore=36.80;sscore=15.18;rscore=13.15;uscore=5.75;tscore=-3.71;
000000F	Prodigal_v2.6.3	CDS	1718176	1719405	165.3	-	0	ID=1_1657;partial=00;start_type=ATG;rbs_motif=AGxAGG/AGGxGG;rbs_spacer=5-10bp;gc_cont=0.396;conf=100.00;score=165.26;cscore=150.54;sscore=14.72;rscore=10.90;uscore=1.32;tscore=2.50;
000000F	Prodigal_v2.6.3	CDS	1719552	1721672	403.3	-	0	ID=1_1658;partial=00;start_type=ATG;rbs_motif=GGA/GAG/AGG;rbs_spacer=5-10bp;gc_cont=0.405;conf=99.99;score=403.28;cscore=399.88;sscore=3.40;rscore=-0.64;uscore=2.20;tscore=2.50;
000000F	Prodigal_v2.6.3	CDS	1721981	1722250	36.2	-	0	ID=1_1659;partial=00;start_type=ATG;rbs_motif=AGGAGG;rbs_spacer=5-10bp;gc_cont=0.389;conf=99.98;score=36.16;cscore=17.99;sscore=18.17;rscore=14.74;uscore=0.94;tscore=2.50;
000000F	Prodigal_v2.6.3	CDS	1722385	1723326	144.6	-	0	ID=1_1660;partial=00;start_type=GTG;rbs_motif=AGGAGG;rbs_spacer=5-10bp;gc_cont=0.389;conf=100.00;score=144.60;cscore=130.23;sscore=14.36;rscore=14.74;uscore=2.94;tscore=-3.97;
000000F	Prodigal_v2.6.3	CDS	1723384	1724289	128.2	-	0	ID=1_1661;partial=00;start_type=ATG;rbs_motif=GGAG/GAGG;rbs_spacer=5-10bp;gc_cont=0.386;conf=100.00;score=128.17;cscore=119.32;sscore=8.85;rscore=8.83;uscore=-2.47;tscore=2.50;
000000F	Prodigal_v2.6.3	CDS	1724364	1724711	36.4	-	0	ID=1_1662;partial=00;start_type=ATG;rbs_motif=None;rbs_spacer=None;gc_cont=0.368;conf=99.98;score=36.39;cscore=48.54;sscore=-12.16;rscore=-14.31;uscore=-1.36;tscore=2.50;
000000F	Prodigal_v2.6.3	CDS	1724735	1725013	26.7	-	0	ID=1_1663;partial=00;start_type=ATG;rbs_motif=3Base/5BMM;rbs_spacer=13-15bp;gc_cont=0.373;conf=99.78;score=26.70;cscore=22.91;sscore=3.79;rscore=-9.96;uscore=-0.68;tscore=2.50;
000000F	Prodigal_v2.6.3	CDS	1725010	1727277	429.7	-	0	ID=1_1664;partial=00;start_type=ATG;rbs_motif=GGxGG;rbs_spacer=5-10bp;gc_cont=0.427;conf=99.99;score=429.71;cscore=419.15;sscore=10.57;rscore=6.17;uscore=0.68;tscore=2.50;
000000F	Prodigal_v2.6.3	CDS	1727282	1727602	35.8	-	0	ID=1_1665;partial=00;start_type=ATG;rbs_motif=GGAG/GAGG;rbs_spacer=5-10bp;gc_cont=0.399;conf=99.97;score=35.81;cscore=23.19;sscore=12.62;rscore=8.83;uscore=-0.52;tscore=2.50;
000000F	Prodigal_v2.6.3	CDS	1727599	1727877	47.2	-	0	ID=1_1666;partial=00;start_type=ATG;rbs_motif=AGGA;rbs_spacer=5-10bp;gc_cont=0.427;conf=100.00;score=47.24;cscore=32.70;sscore=14.53;rscore=5.61;uscore=5.36;tscore=2.50;
000000F	Prodigal_v2.6.3	CDS	1727897	1729069	239.7	-	0	ID=1_1667;partial=00;start_type=ATG;rbs_motif=AGGAG;rbs_spacer=5-10bp;gc_cont=0.406;conf=99.99;score=239.71;cscore=223.40;sscore=16.30;rscore=13.15;uscore=-0.38;tscore=2.50;
000000F	Prodigal_v2.6.3	CDS	1729091	1729567	86.4	-	0	ID=1_1668;partial=00;start_type=ATG;rbs_motif=GGAGG;rbs_spacer=5-10bp;gc_cont=0.375;conf=100.00;score=86.39;cscore=70.03;sscore=16.36;rscore=13.97;uscore=0.55;tscore=2.50;
000000F	Prodigal_v2.6.3	CDS	1730004	1734329	663.1	-	0	ID=1_1669;partial=00;start_type=GTG;rbs_motif=AGGAGG;rbs_spacer=5-10bp;gc_cont=0.401;conf=99.99;score=663.13;cscore=654.06;sscore=9.07;rscore=14.74;uscore=-1.70;tscore=-3.97;
000000F	Prodigal_v2.6.3	CDS	1734394	1736100	248.9	-	0	ID=1_1670;partial=00;start_type=ATG;rbs_motif=AGxAGG/AGGxGG;rbs_spacer=5-10bp;gc_cont=0.384;conf=99.99;score=248.91;cscore=238.19;sscore=10.73;rscore=10.90;uscore=-2.02;tscore=2.50;
000000F	Prodigal_v2.6.3	CDS	1736318	1737583	205.8	-	0	ID=1_1671;partial=00;start_type=ATG;rbs_motif=AGxAGG/AGGxGG;rbs_spacer=5-10bp;gc_cont=0.375;conf=99.99;score=205.80;cscore=196.98;sscore=8.82;rscore=10.90;uscore=-4.58;tscore=2.50;
000000F	Prodigal_v2.6.3	CDS	1737651	1738799	192.1	-	0	ID=1_1672;partial=00;start_type=ATG;rbs_motif=AGGA;rbs_spacer=5-10bp;gc_cont=0.387;conf=99.99;score=192.14;cscore=182.99;sscore=9.16;rscore=5.61;uscore=-0.05;tscore=2.50;
000000F	Prodigal_v2.6.3	CDS	1738816	1739610	97.9	-	0	ID=1_1673;partial=00;start_type=ATG;rbs_motif=AGGAG;rbs_spacer=5-10bp;gc_cont=0.361;conf=100.00;score=97.89;cscore=78.54;sscore=19.35;rscore=13.15;uscore=2.41;tscore=2.50;
000000F	Prodigal_v2.6.3	CDS	1739607	1740401	103.3	-	0	ID=1_1674;partial=00;start_type=ATG;rbs_motif=GGAGG;rbs_spacer=5-10bp;gc_cont=0.380;conf=100.00;score=103.28;cscore=83.19;sscore=20.08;rscore=13.97;uscore=4.27;tscore=2.50;
000000F	Prodigal_v2.6.3	CDS	1740882	1741439	97.4	-	0	ID=1_1675;partial=00;start_type=ATG;rbs_motif=AGGAGG;rbs_spacer=5-10bp;gc_cont=0.378;conf=100.00;score=97.37;cscore=78.86;sscore=18.52;rscore=14.74;uscore=-4.64;tscore=2.50;
000000F	Prodigal_v2.6.3	CDS	1741439	1742164	118.1	-	0	ID=1_1676;partial=00;start_type=ATG;rbs_motif=GGAGG;rbs_spacer=5-10bp;gc_cont=0.417;conf=100.00;score=118.05;cscore=103.01;sscore=15.05;rscore=13.97;uscore=-0.77;tscore=2.50;
000000F	Prodigal_v2.6.3	CDS	1742406	1743293	176.2	-	0	ID=1_1677;partial=00;start_type=ATG;rbs_motif=GGAGG;rbs_spacer=5-10bp;gc_cont=0.403;conf=100.00;score=176.19;cscore=158.99;sscore=17.20;rscore=13.97;uscore=0.73;tscore=2.50;
000000F	Prodigal_v2.6.3	CDS	1743381	1744118	140.1	-	0	ID=1_1678;partial=00;start_type=ATG;rbs_motif=GGAGG;rbs_spacer=5-10bp;gc_cont=0.393;conf=100.00;score=140.05;cscore=121.58;sscore=18.47;rscore=13.97;uscore=2.00;tscore=2.50;
000000F	Prodigal_v2.6.3	CDS	1744263	1744757	48.3	-	0	ID=1_1679;partial=00;start_type=ATG;rbs_motif=None;rbs_spacer=None;gc_cont=0.321;conf=100.00;score=48.25;cscore=61.21;sscore=-12.95;rscore=-14.31;uscore=-2.35;tscore=2.50;
000000F	Prodigal_v2.6.3	CDS	1744763	1745062	51.5	-	0	ID=1_1680;partial=00;start_type=ATG;rbs_motif=GGAGG;rbs_spacer=5-10bp;gc_cont=0.403;conf=100.00;score=51.51;cscore=32.04;sscore=19.47;rscore=13.97;uscore=1.71;tscore=2.50;
000000F	Prodigal_v2.6.3	CDS	1745059	1745841	104.3	-	0	ID=1_1681;partial=00;start_type=ATG;rbs_motif=GGAG/GAGG;rbs_spacer=5-10bp;gc_cont=0.387;conf=100.00;score=104.31;cscore=94.20;sscore=10.11;rscore=8.83;uscore=-1.21;tscore=2.50;
000000F	Prodigal_v2.6.3	CDS	1745965	1746459	56.8	-	0	ID=1_1682;partial=00;start_type=ATG;rbs_motif=GGA/GAG/AGG;rbs_spacer=11-12bp;gc_cont=0.418;conf=100.00;score=56.81;cscore=58.06;sscore=-1.25;rscore=-1.25;uscore=-3.75;tscore=2.50;
000000F	Prodigal_v2.6.3	CDS	1746461	1747093	76.8	-	0	ID=1_1683;partial=00;start_type=ATG;rbs_motif=GGA/GAG/AGG;rbs_spacer=5-10bp;gc_cont=0.390;conf=100.00;score=76.80;cscore=70.39;sscore=6.41;rscore=-0.64;uscore=2.62;tscore=2.50;
000000F	Prodigal_v2.6.3	CDS	1747090	1747551	79.8	-	0	ID=1_1684;partial=00;start_type=GTG;rbs_motif=AGxAGG/AGGxGG;rbs_spacer=11-12bp;gc_cont=0.394;conf=100.00;score=79.85;cscore=71.58;sscore=8.26;rscore=7.18;uscore=3.96;tscore=-3.97;
000000F	Prodigal_v2.6.3	CDS	1747568	1749598	344.5	-	0	ID=1_1685;partial=00;start_type=ATG;rbs_motif=GGA/GAG/AGG;rbs_spacer=5-10bp;gc_cont=0.386;conf=99.99;score=344.52;cscore=341.83;sscore=2.69;rscore=-0.64;uscore=-0.31;tscore=2.50;
000000F	Prodigal_v2.6.3	CDS	1749611	1750753	152.1	-	0	ID=1_1686;partial=00;start_type=GTG;rbs_motif=GGA/GAG/AGG;rbs_spacer=5-10bp;gc_cont=0.398;conf=100.00;score=152.10;cscore=154.37;sscore=-2.27;rscore=-0.64;uscore=1.09;tscore=-3.97;
000000F	Prodigal_v2.6.3	CDS	1750746	1751612	113.5	-	0	ID=1_1687;partial=00;start_type=ATG;rbs_motif=GGAGG;rbs_spacer=5-10bp;gc_cont=0.392;conf=100.00;score=113.46;cscore=97.42;sscore=16.05;rscore=13.97;uscore=-1.57;tscore=2.50;
000000F	Prodigal_v2.6.3	CDS	1751596	1752714	139.3	-	0	ID=1_1688;partial=00;start_type=ATG;rbs_motif=3Base/5BMM;rbs_spacer=13-15bp;gc_cont=0.382;conf=100.00;score=139.30;cscore=134.89;sscore=4.41;rscore=-9.96;uscore=0.62;tscore=2.50;
000000F	Prodigal_v2.6.3	CDS	1752711	1754744	355.3	-	0	ID=1_1689;partial=00;start_type=ATG;rbs_motif=GGAG/GAGG;rbs_spacer=5-10bp;gc_cont=0.403;conf=99.99;score=355.30;cscore=339.18;sscore=16.13;rscore=8.83;uscore=3.73;tscore=2.50;
000000F	Prodigal_v2.6.3	CDS	1754763	1755845	123.9	-	0	ID=1_1690;partial=00;start_type=TTG;rbs_motif=AGGAGG;rbs_spacer=5-10bp;gc_cont=0.369;conf=100.00;score=123.89;cscore=112.70;sscore=11.19;rscore=14.74;uscore=-1.10;tscore=-3.71;
000000F	Prodigal_v2.6.3	CDS	1755847	1756623	89	-	0	ID=1_1691;partial=00;start_type=ATG;rbs_motif=None;rbs_spacer=None;gc_cont=0.396;conf=100.00;score=88.98;cscore=99.35;sscore=-10.37;rscore=-14.31;uscore=0.22;tscore=2.50;
000000F	Prodigal_v2.6.3	CDS	1756628	1756897	39.5	-	0	ID=1_1692;partial=00;start_type=TTG;rbs_motif=AGGAGG;rbs_spacer=5-10bp;gc_cont=0.385;conf=99.99;score=39.47;cscore=25.73;sscore=13.74;rscore=14.74;uscore=1.56;tscore=-3.71;
000000F	Prodigal_v2.6.3	CDS	1756909	1757577	99.9	-	0	ID=1_1693;partial=00;start_type=ATG;rbs_motif=AGGAG;rbs_spacer=5-10bp;gc_cont=0.374;conf=100.00;score=99.94;cscore=80.44;sscore=19.50;rscore=13.15;uscore=2.61;tscore=2.50;
000000F	Prodigal_v2.6.3	CDS	1757570	1758247	99.3	-	0	ID=1_1694;partial=00;start_type=ATG;rbs_motif=GGA/GAG/AGG;rbs_spacer=5-10bp;gc_cont=0.351;conf=100.00;score=99.31;cscore=98.23;sscore=1.08;rscore=-0.64;uscore=-1.68;tscore=2.50;
000000F	Prodigal_v2.6.3	CDS	1758282	1758644	86.7	-	0	ID=1_1695;partial=00;start_type=ATG;rbs_motif=GGAGG;rbs_spacer=5-10bp;gc_cont=0.380;conf=100.00;score=86.73;cscore=69.07;sscore=17.67;rscore=13.97;uscore=0.14;tscore=2.50;
000000F	Prodigal_v2.6.3	CDS	1758665	1759846	195.5	-	0	ID=1_1696;partial=00;start_type=ATG;rbs_motif=AGxAGG/AGGxGG;rbs_spacer=5-10bp;gc_cont=0.388;conf=99.99;score=195.51;cscore=181.73;sscore=13.78;rscore=10.90;uscore=-0.84;tscore=2.50;
000000F	Prodigal_v2.6.3	CDS	1759836	1760834	157.8	-	0	ID=1_1697;partial=00;start_type=ATG;rbs_motif=GGAGG;rbs_spacer=5-10bp;gc_cont=0.386;conf=100.00;score=157.79;cscore=139.85;sscore=17.93;rscore=13.97;uscore=0.42;tscore=2.50;
000000F	Prodigal_v2.6.3	CDS	1760856	1761290	51.1	-	0	ID=1_1698;partial=00;start_type=TTG;rbs_motif=GGxGG;rbs_spacer=11-12bp;gc_cont=0.356;conf=100.00;score=51.05;cscore=54.22;sscore=-3.17;rscore=0.07;uscore=-0.75;tscore=-3.71;
000000F	Prodigal_v2.6.3	CDS	1761280	1761504	1.8	-	0	ID=1_1699;partial=00;start_type=ATG;rbs_motif=None;rbs_spacer=None;gc_cont=0.342;conf=60.45;score=1.84;cscore=22.84;sscore=-20.99;rscore=-16.12;uscore=-6.44;tscore=2.22;
000000F	Prodigal_v2.6.3	CDS	1761795	1762715	150	-	0	ID=1_1700;partial=00;start_type=ATG;rbs_motif=AGGAG;rbs_spacer=5-10bp;gc_cont=0.426;conf=100.00;score=150.01;cscore=131.63;sscore=18.38;rscore=13.15;uscore=2.74;tscore=2.50;
000000F	Prodigal_v2.6.3	CDS	1762798	1763181	40.3	-	0	ID=1_1701;partial=00;start_type=ATG;rbs_motif=GGAG/GAGG;rbs_spacer=5-10bp;gc_cont=0.357;conf=99.99;score=40.32;cscore=26.64;sscore=13.68;rscore=8.83;uscore=1.29;tscore=2.50;
000000F	Prodigal_v2.6.3	CDS	1763201	1763872	115.7	-	0	ID=1_1702;partial=00;start_type=ATG;rbs_motif=GGAGG;rbs_spacer=5-10bp;gc_cont=0.379;conf=100.00;score=115.71;cscore=97.68;sscore=18.03;rscore=13.97;uscore=0.32;tscore=2.50;
000000F	Prodigal_v2.6.3	CDS	1763876	1765042	144.1	-	0	ID=1_1703;partial=00;start_type=GTG;rbs_motif=GGxGG;rbs_spacer=5-10bp;gc_cont=0.380;conf=100.00;score=144.15;cscore=138.95;sscore=5.20;rscore=6.17;uscore=3.00;tscore=-3.97;
000000F	Prodigal_v2.6.3	CDS	1765071	1765676	64.1	-	0	ID=1_1704;partial=00;start_type=ATG;rbs_motif=None;rbs_spacer=None;gc_cont=0.376;conf=100.00;score=64.08;cscore=73.27;sscore=-9.19;rscore=-14.31;uscore=1.40;tscore=2.50;
000000F	Prodigal_v2.6.3	CDS	1765681	1766130	75.4	-	0	ID=1_1705;partial=00;start_type=ATG;rbs_motif=AGGAG;rbs_spacer=5-10bp;gc_cont=0.364;conf=100.00;score=75.38;cscore=57.99;sscore=17.39;rscore=13.15;uscore=0.47;tscore=2.50;
000000F	Prodigal_v2.6.3	CDS	1766130	1767458	219.2	-	0	ID=1_1706;partial=00;start_type=GTG;rbs_motif=AGGAGG;rbs_spacer=5-10bp;gc_cont=0.419;conf=99.99;score=219.17;cscore=204.36;sscore=14.81;rscore=14.74;uscore=2.79;tscore=-3.97;
000000F	Prodigal_v2.6.3	CDS	1767461	1768228	121.7	-	0	ID=1_1707;partial=00;start_type=TTG;rbs_motif=AGGAG/GGAGG;rbs_spacer=11-12bp;gc_cont=0.408;conf=100.00;score=121.67;cscore=114.78;sscore=6.88;rscore=10.40;uscore=-1.05;tscore=-3.71;
000000F	Prodigal_v2.6.3	CDS	1768221	1769234	171.4	-	0	ID=1_1708;partial=00;start_type=TTG;rbs_motif=GGAGG;rbs_spacer=5-10bp;gc_cont=0.399;conf=100.00;score=171.39;cscore=159.08;sscore=12.31;rscore=13.97;uscore=0.93;tscore=-3.71;
000000F	Prodigal_v2.6.3	CDS	1769249	1770835	236.4	-	0	ID=1_1709;partial=00;start_type=ATG;rbs_motif=GGxGG;rbs_spacer=5-10bp;gc_cont=0.394;conf=99.99;score=236.37;cscore=224.44;sscore=11.94;rscore=6.17;uscore=3.27;tscore=2.50;
000000F	Prodigal_v2.6.3	CDS	1770941	1771249	43.3	-	0	ID=1_1710;partial=00;start_type=GTG;rbs_motif=GGAGG;rbs_spacer=5-10bp;gc_cont=0.366;conf=100.00;score=43.28;cscore=31.92;sscore=11.35;rscore=13.97;uscore=0.31;tscore=-3.97;
000000F	Prodigal_v2.6.3	CDS	1771272	1771733	51.5	-	0	ID=1_1711;partial=00;start_type=TTG;rbs_motif=AGGAGG;rbs_spacer=5-10bp;gc_cont=0.435;conf=100.00;score=51.52;cscore=35.98;sscore=15.55;rscore=14.74;uscore=3.27;tscore=-3.71;
000000F	Prodigal_v2.6.3	CDS	1771736	1772128	50	-	0	ID=1_1712;partial=00;start_type=ATG;rbs_motif=AGGAGG;rbs_spacer=5-10bp;gc_cont=0.372;conf=100.00;score=50.05;cscore=29.12;sscore=20.93;rscore=14.74;uscore=4.35;tscore=2.50;
000000F	Prodigal_v2.6.3	CDS	1772545	1773318	148.8	-	0	ID=1_1713;partial=00;start_type=ATG;rbs_motif=AGGAGG;rbs_spacer=5-10bp;gc_cont=0.363;conf=100.00;score=148.81;cscore=127.73;sscore=21.08;rscore=14.74;uscore=3.85;tscore=2.50;
000000F	Prodigal_v2.6.3	CDS	1773407	1774807	240.3	-	0	ID=1_1714;partial=00;start_type=ATG;rbs_motif=GGAGG;rbs_spacer=5-10bp;gc_cont=0.394;conf=99.99;score=240.33;cscore=221.46;sscore=18.87;rscore=13.97;uscore=1.12;tscore=2.50;
000000F	Prodigal_v2.6.3	CDS	1774807	1775346	93.3	-	0	ID=1_1715;partial=00;start_type=ATG;rbs_motif=AGGAGG;rbs_spacer=5-10bp;gc_cont=0.439;conf=100.00;score=93.31;cscore=75.69;sscore=17.62;rscore=14.74;uscore=-0.75;tscore=2.50;
000000F	Prodigal_v2.6.3	CDS	1775359	1776258	90.2	-	0	ID=1_1716;partial=00;start_type=GTG;rbs_motif=AGGAG;rbs_spacer=5-10bp;gc_cont=0.392;conf=100.00;score=90.19;cscore=81.99;sscore=8.21;rscore=13.15;uscore=-0.32;tscore=-3.97;
000000F	Prodigal_v2.6.3	CDS	1776662	1778734	282.7	-	0	ID=1_1717;partial=00;start_type=ATG;rbs_motif=AGGAGG;rbs_spacer=5-10bp;gc_cont=0.399;conf=99.99;score=282.65;cscore=264.82;sscore=17.84;rscore=14.74;uscore=1.25;tscore=2.50;
000000F	Prodigal_v2.6.3	CDS	1778967	1779845	118.3	-	0	ID=1_1718;partial=00;start_type=ATG;rbs_motif=AGGAGG;rbs_spacer=5-10bp;gc_cont=0.377;conf=100.00;score=118.26;cscore=105.35;sscore=12.91;rscore=14.74;uscore=-4.33;tscore=2.50;
000000F	Prodigal_v2.6.3	CDS	1779908	1780810	183.4	-	0	ID=1_1719;partial=00;start_type=ATG;rbs_motif=GGA/GAG/AGG;rbs_spacer=5-10bp;gc_cont=0.416;conf=99.99;score=183.42;cscore=178.04;sscore=5.38;rscore=-0.64;uscore=2.44;tscore=2.50;
000000F	Prodigal_v2.6.3	CDS	1780828	1781988	230.4	-	0	ID=1_1720;partial=00;start_type=ATG;rbs_motif=GGAGG;rbs_spacer=5-10bp;gc_cont=0.411;conf=99.99;score=230.40;cscore=210.25;sscore=20.14;rscore=13.97;uscore=3.68;tscore=2.50;
000000F	Prodigal_v2.6.3	CDS	1782093	1782389	46.6	-	0	ID=1_1721;partial=00;start_type=ATG;rbs_motif=3Base/5BMM;rbs_spacer=13-15bp;gc_cont=0.380;conf=100.00;score=46.59;cscore=42.80;sscore=3.79;rscore=-9.96;uscore=-0.25;tscore=2.50;
000000F	Prodigal_v2.6.3	CDS	1782386	1784221	195.1	-	0	ID=1_1722;partial=00;start_type=ATG;rbs_motif=AGxAGG/AGGxGG;rbs_spacer=5-10bp;gc_cont=0.399;conf=99.99;score=195.09;cscore=178.98;sscore=16.11;rscore=10.90;uscore=2.71;tscore=2.50;
000000F	Prodigal_v2.6.3	CDS	1784364	1785131	110.3	-	0	ID=1_1723;partial=00;start_type=ATG;rbs_motif=GGA/GAG/AGG;rbs_spacer=5-10bp;gc_cont=0.414;conf=100.00;score=110.34;cscore=102.94;sscore=7.40;rscore=-0.64;uscore=5.54;tscore=2.50;
000000F	Prodigal_v2.6.3	CDS	1785303	1786166	143.9	-	0	ID=1_1724;partial=00;start_type=ATG;rbs_motif=AGGAG;rbs_spacer=5-10bp;gc_cont=0.389;conf=100.00;score=143.94;cscore=126.45;sscore=17.50;rscore=13.15;uscore=0.73;tscore=2.50;
000000F	Prodigal_v2.6.3	CDS	1786181	1786738	102.2	-	0	ID=1_1725;partial=00;start_type=ATG;rbs_motif=GGAGG;rbs_spacer=5-10bp;gc_cont=0.369;conf=100.00;score=102.18;cscore=81.52;sscore=20.66;rscore=13.97;uscore=4.19;tscore=2.50;
000000F	Prodigal_v2.6.3	CDS	1786840	1787184	63	-	0	ID=1_1726;partial=00;start_type=ATG;rbs_motif=AGGAG;rbs_spacer=5-10bp;gc_cont=0.426;conf=100.00;score=63.05;cscore=45.76;sscore=17.29;rscore=13.15;uscore=2.30;tscore=2.50;
000000F	Prodigal_v2.6.3	CDS	1787368	1788114	119.3	-	0	ID=1_1727;partial=00;start_type=ATG;rbs_motif=AGGA;rbs_spacer=5-10bp;gc_cont=0.403;conf=100.00;score=119.33;cscore=109.93;sscore=9.40;rscore=5.61;uscore=-3.87;tscore=2.50;
000000F	Prodigal_v2.6.3	CDS	1788111	1788629	73.2	-	0	ID=1_1728;partial=00;start_type=ATG;rbs_motif=AGGA;rbs_spacer=5-10bp;gc_cont=0.374;conf=100.00;score=73.22;cscore=66.50;sscore=6.72;rscore=5.61;uscore=-0.73;tscore=2.50;
000000F	Prodigal_v2.6.3	CDS	1788890	1789123	38.6	-	0	ID=1_1729;partial=00;start_type=ATG;rbs_motif=AGGAGG;rbs_spacer=5-10bp;gc_cont=0.419;conf=99.99;score=38.61;cscore=19.43;sscore=19.18;rscore=13.62;uscore=2.14;tscore=2.31;
000000F	Prodigal_v2.6.3	CDS	1789139	1789411	39.6	-	0	ID=1_1730;partial=00;start_type=ATG;rbs_motif=AGGAG/GGAGG;rbs_spacer=11-12bp;gc_cont=0.421;conf=99.99;score=39.61;cscore=24.91;sscore=14.70;rscore=10.40;uscore=1.81;tscore=2.50;
000000F	Prodigal_v2.6.3	CDS	1789524	1790879	239.8	-	0	ID=1_1731;partial=00;start_type=ATG;rbs_motif=AGGAGG;rbs_spacer=5-10bp;gc_cont=0.415;conf=99.99;score=239.85;cscore=220.27;sscore=19.58;rscore=14.74;uscore=1.20;tscore=2.50;
000000F	Prodigal_v2.6.3	CDS	1790891	1791226	45.2	-	0	ID=1_1732;partial=00;start_type=ATG;rbs_motif=AGxAGG/AGGxGG;rbs_spacer=5-10bp;gc_cont=0.336;conf=100.00;score=45.18;cscore=27.85;sscore=17.32;rscore=10.90;uscore=3.92;tscore=2.50;
000000F	Prodigal_v2.6.3	CDS	1791294	1792295	200.7	-	0	ID=1_1733;partial=00;start_type=ATG;rbs_motif=GGAG/GAGG;rbs_spacer=5-10bp;gc_cont=0.412;conf=99.99;score=200.69;cscore=185.89;sscore=14.80;rscore=8.83;uscore=2.44;tscore=2.50;
000000F	Prodigal_v2.6.3	CDS	1792317	1795871	566.8	-	0	ID=1_1734;partial=00;start_type=ATG;rbs_motif=AGGAG;rbs_spacer=5-10bp;gc_cont=0.393;conf=99.99;score=566.80;cscore=551.11;sscore=15.69;rscore=13.15;uscore=-1.00;tscore=2.50;
000000F	Prodigal_v2.6.3	CDS	1795893	1796633	104.1	-	0	ID=1_1735;partial=00;start_type=ATG;rbs_motif=3Base/5BMM;rbs_spacer=13-15bp;gc_cont=0.399;conf=100.00;score=104.10;cscore=107.22;sscore=-3.12;rscore=-9.96;uscore=4.34;tscore=2.50;
000000F	Prodigal_v2.6.3	CDS	1796774	1797010	52.4	-	0	ID=1_1736;partial=00;start_type=TTG;rbs_motif=GGAGG;rbs_spacer=5-10bp;gc_cont=0.397;conf=100.00;score=52.44;cscore=44.09;sscore=8.35;rscore=13.08;uscore=-0.11;tscore=-3.96;
000000F	Prodigal_v2.6.3	CDS	1797215	1797961	141.2	-	0	ID=1_1737;partial=00;start_type=GTG;rbs_motif=GGxGG;rbs_spacer=5-10bp;gc_cont=0.423;conf=100.00;score=141.16;cscore=137.67;sscore=3.49;rscore=6.17;uscore=-0.96;tscore=-3.97;
000000F	Prodigal_v2.6.3	CDS	1797958	1798905	165.8	-	0	ID=1_1738;partial=00;start_type=ATG;rbs_motif=GGA/GAG/AGG;rbs_spacer=5-10bp;gc_cont=0.430;conf=100.00;score=165.76;cscore=158.69;sscore=7.07;rscore=-0.64;uscore=3.28;tscore=2.50;
000000F	Prodigal_v2.6.3	CDS	1798902	1799894	193.8	-	0	ID=1_1739;partial=00;start_type=ATG;rbs_motif=AGGAGG;rbs_spacer=5-10bp;gc_cont=0.434;conf=99.99;score=193.76;cscore=174.89;sscore=18.87;rscore=14.74;uscore=0.34;tscore=2.50;
000000F	Prodigal_v2.6.3	CDS	1799891	1800475	61	-	0	ID=1_1740;partial=00;start_type=GTG;rbs_motif=GGA/GAG/AGG;rbs_spacer=5-10bp;gc_cont=0.405;conf=100.00;score=61.05;cscore=66.24;sscore=-5.19;rscore=-0.64;uscore=-0.58;tscore=-3.97;
000000F	Prodigal_v2.6.3	CDS	1800688	1802736	279.7	-	0	ID=1_1741;partial=00;start_type=GTG;rbs_motif=GGA/GAG/AGG;rbs_spacer=11-12bp;gc_cont=0.412;conf=99.99;score=279.75;cscore=282.68;sscore=-2.93;rscore=-1.25;uscore=2.30;tscore=-3.97;
000000F	Prodigal_v2.6.3	CDS	1802714	1803625	169	-	0	ID=1_1742;partial=00;start_type=ATG;rbs_motif=AGGAGG;rbs_spacer=5-10bp;gc_cont=0.447;conf=100.00;score=168.98;cscore=152.74;sscore=16.24;rscore=14.74;uscore=-2.13;tscore=2.50;
000000F	Prodigal_v2.6.3	CDS	1803638	1804300	121.2	-	0	ID=1_1743;partial=00;start_type=ATG;rbs_motif=AGxAGG/AGGxGG;rbs_spacer=5-10bp;gc_cont=0.412;conf=100.00;score=121.23;cscore=103.78;sscore=17.44;rscore=10.90;uscore=4.70;tscore=2.50;
000000F	Prodigal_v2.6.3	CDS	1804480	1806129	309.1	-	0	ID=1_1744;partial=00;start_type=ATG;rbs_motif=AGGAGG;rbs_spacer=11-12bp;gc_cont=0.404;conf=99.99;score=309.05;cscore=290.99;sscore=18.06;rscore=13.50;uscore=0.99;tscore=2.50;
000000F	Prodigal_v2.6.3	CDS	1806148	1806510	52.3	-	0	ID=1_1745;partial=00;start_type=ATG;rbs_motif=GGxGG;rbs_spacer=5-10bp;gc_cont=0.375;conf=100.00;score=52.32;cscore=42.55;sscore=9.78;rscore=6.17;uscore=1.77;tscore=2.50;
[truncated: 1,360 more rows]
