# Supplementary material for: Beneficial factors for biomineralization by ureolytic bacterium Sporosarcina pasteurii
Source: Microb Cell Fact. 2020 Jan 23;19:12. doi: 10.1186/s12934-020-1281-z (PMC6979283; doi:10.1186/s12934-020-1281-z)
Supplement: Supplementary file 2 — Additional file 2. The list of classification of genes (COG) of S. pasteurii. [file 12934_2020_1281_MOESM2_ESM.xlsx]

## Sheet: S. pasteurii COG
Gene_ID	eggNOG_ID	Gene_Description	COG_Code	COG_Description	Evalue	Score
1_485	ENOG4105DGU	Histone deacetylase	BQ		3e-122	412.3
1_30	ENOG4107S6Z	Na H antiporter	C	Energy production and conversion	2.3e-165	554.1
1_41	ENOG4105DWT	malate dehydrogenase (quinone)	C	Energy production and conversion	8.5e-240	799.4
1_58	ENOG4107S6Z	Na H antiporter	C	Energy production and conversion	1.4e-180	604.4
1_62	ENOG4105C5I	Dehydrogenase	C	Energy production and conversion	1e-113	383.9
1_66	ENOG41083U3	Produces ATP from ADP in the presence of a proton gradient across the membrane (By similarity)	C	Energy production and conversion	0.45	13.4
1_113	ENOG4105EH2	Catalyzes the conversion of epoxyqueuosine (oQ) to queuosine (Q), which is a hypermodified base found in the wobble positions of tRNA(Asp), tRNA(Asn), tRNA(His) and tRNA(Tyr) (By similarity)	C	Energy production and conversion	5e-143	481.3
1_191	ENOG4107QY8	reductase	C	Energy production and conversion	7.1e-187	626.3
1_192	ENOG4105QAX	Iron-sulfur	C	Energy production and conversion	2e-71	244.4
1_194	ENOG4108VX4	Polyferredoxin	C	Energy production and conversion	3.3e-48	167.1
1_231	ENOG4107R0S	symporter	C	Energy production and conversion	3.4e-159	533.1
1_235	ENOG4108UNV	SUF system FeS assembly protein, NifU family	C	Energy production and conversion	3e-59	203.2
1_245	ENOG4107S6Z	Na H antiporter	C	Energy production and conversion	4.4e-182	609.3
1_254	ENOG41068KK	NADH dehydrogenase	C	Energy production and conversion	4.9e-156	522.1
1_258	ENOG4105CEP	NADH dehydrogenase	C	Energy production and conversion	8e-125	419.9
1_285	ENOG4105C26	Dehydrogenase	C	Energy production and conversion	1.2e-192	646.3
1_289	ENOG4107QW4	alcohol dehydrogenase	C	Energy production and conversion	1.7e-162	543.8
1_309	ENOG4105DJ1	Phosphoenolpyruvate Carboxylase	C	Energy production and conversion	6e-250	833.4
1_331	ENOG4105DFD	Na H antiporter	C	Energy production and conversion	9e-139	466.7
1_332	ENOG4108NPR	Luciferase family oxidoreductase	C	Energy production and conversion	3.1e-95	321.8
1_359	ENOG4108QXE	glycerophosphoryl diester phosphodiesterase	C	Energy production and conversion	1.4e-83	284.6
1_368	ENOG4108Z4U	Ferredoxin	C	Energy production and conversion	4.1e-31	111.7
1_430	ENOG4105CK2	sodium dicarboxylate symporter	C	Energy production and conversion	5.4e-173	579.8
1_431	ENOG4105C04	l-carnitine dehydratase bile acid-inducible protein F	C	Energy production and conversion	1.5e-117	396.5
1_441	ENOG4107XFN	Nitroreductase	C	Energy production and conversion	3e-51	176.6
1_508	ENOG4105C6H	Catalyzes the formation of acetyl phosphate from acetate and ATP. Can also catalyze the reverse reaction (By similarity)	C	Energy production and conversion	1.3e-189	635
1_524	ENOG4105BZN	citrate synthase	C	Energy production and conversion	1.2e-154	518.4
1_525	ENOG4108HMX	isocitrate dehydrogenase (NADP)	C	Energy production and conversion	1.3e-212	709
1_526	ENOG4105C80	Catalyzes the reversible oxidation of malate to oxaloacetate (By similarity)	C	Energy production and conversion	2.5e-134	451.4
1_549	ENOG4108HR4	alcohol dehydrogenase	C	Energy production and conversion	2.3e-138	463.3
1_555	ENOG4105CAY	ferredoxin--nadp reductase	C	Energy production and conversion	6.2e-134	449.8
1_568	ENOG4108HMR	Key enzyme in the regulation of glycerol uptake and metabolism (By similarity)	C	Energy production and conversion	3.9e-25	91.1
1_569	ENOG4108HMR	Key enzyme in the regulation of glycerol uptake and metabolism (By similarity)	C	Energy production and conversion	1.6e-203	679.5
1_592	ENOG4105BZJ	Electron transfer flavoprotein	C	Energy production and conversion	1.6e-88	299.9
1_593	ENOG4105C10	Electron transfer flavoprotein	C	Energy production and conversion	9.9e-117	394.2
1_598	ENOG4108NU2	Succinate dehydrogenase cytochrome b558 subunit	C	Energy production and conversion	3.9e-86	290.8
1_599	ENOG4107QPG	succinate dehydrogenase, flavoprotein subunit	C	Energy production and conversion	5e-245	817.7
1_600	ENOG4105E33	succinate dehydrogenase	C	Energy production and conversion	5.4e-77	262.4
1_624	ENOG4105CAY	ferredoxin--nadp reductase	C	Energy production and conversion	9.5e-145	485.4
1_630	ENOG4105C26	Dehydrogenase	C	Energy production and conversion	7.9e-146	491.1
1_644	ENOG4108Z4U	Ferredoxin	C	Energy production and conversion	1.6e-31	113
1_645	ENOG4107QU4	malate dehydrogenase (Oxaloacetate-decarboxylating)	C	Energy production and conversion	1.1e-201	675.3
1_650	ENOG4105CPU	Monooxygenase	C	Energy production and conversion	1.5e-176	592.1
1_665	ENOG4107GM5	Cytochrome C and Quinol oxidase polypeptide I	C	Energy production and conversion	0	1017.4
1_666	ENOG4105NAA	Cytochrome C oxidase, subunit II	C	Energy production and conversion	3.2e-57	197.1
1_677	ENOG4105EE6	Alcohol dehydrogenase zinc-binding domain protein	C	Energy production and conversion	1e-112	379.7
1_708	ENOG4109053	Short chain dehydrogenase	C	Energy production and conversion	2e-26	95.7
1_731	ENOG4107YK2	Luciferase-like monooxygenase	C	Energy production and conversion	4.6e-109	368.1
1_734	ENOG4105C26	Dehydrogenase	C	Energy production and conversion	5.4e-196	657.4
1_736	ENOG4105C26	Dehydrogenase	C	Energy production and conversion	2.1e-172	579.2
1_743	ENOG4105CQB	FAD linked oxidase domain protein	C	Energy production and conversion	3.8e-175	587.5
1_744	ENOG4105CHG	glycolate oxidase (iron-sulfur subunit)	C	Energy production and conversion	1.4e-140	472.9
1_748	ENOG4105CPU	Monooxygenase	C	Energy production and conversion	5.9e-175	586.9
1_783	ENOG4105DFD	Na H antiporter	C	Energy production and conversion	3e-168	564
1_809	ENOG4105C26	Dehydrogenase	C	Energy production and conversion	5.2e-201	674
1_810	ENOG4105C04	l-carnitine dehydratase bile acid-inducible protein F	C	Energy production and conversion	4.4e-146	490.6
1_816	ENOG4107T1M	fad dependent oxidoreductase	C	Energy production and conversion	1.2e-160	537.8
1_820	ENOG4107H9G	Necessary for formate dehydrogenase activity (By similarity)	C	Energy production and conversion	4.6e-85	289.4
1_821	ENOG4108JB9	formate dehydrogenase	C	Energy production and conversion	0	1740.4
1_826	ENOG4105MXK	Carbon dioxide concentrating mechanism protein	C	Energy production and conversion	1.4e-63	218
1_858	ENOG4105F35	Catalyzes the NAD( )-dependent oxidation of L-carnitine to 3-dehydrocarnitine (By similarity)	C	Energy production and conversion	6.4e-89	301.8
1_862	ENOG4105CAY	ferredoxin--nadp reductase	C	Energy production and conversion	3.8e-146	490
1_863	ENOG4105XPU	Ferredoxin	C	Energy production and conversion	3.4e-33	116.5
1_864	ENOG4105C26	Dehydrogenase	C	Energy production and conversion	3.8e-194	651.3
1_924	ENOG4105F35	Catalyzes the NAD( )-dependent oxidation of L-carnitine to 3-dehydrocarnitine (By similarity)	C	Energy production and conversion	7.4e-134	450
1_960	ENOG4105C9R	An essential GTPase which binds GTP, GDP and possibly (p)ppGpp with moderate affinity, with high nucleotide exchange rates and a fairly low GTP hydrolysis rate (By similarity). It may play a role in control of the cell cycle, stress response, ribosome biogenesis and in those bacteria that undergo differentiation, in morphogenesis control	C	Energy production and conversion	3e-180	603.6
1_988	ENOG4107QU4	malate dehydrogenase (Oxaloacetate-decarboxylating)	C	Energy production and conversion	4.5e-203	679.8
1_990	ENOG4107RPH	Isocitrate lyase	C	Energy production and conversion	1.5e-232	774.7
1_992	ENOG4107QP3	malate synthase g	C	Energy production and conversion	0	1028.4
1_1033	ENOG4106QQ5	PBS lyase HEAT domain protein repeat-containing protein	C	Energy production and conversion	6.6e-26	94
1_1034	ENOG4106QQ5	PBS lyase HEAT domain protein repeat-containing protein	C	Energy production and conversion	1.8e-154	517.1
1_1054	ENOG4105C7P	2-oxoglutarate dehydrogenase, E1	C	Energy production and conversion	0	1123.7
1_1055	ENOG4105C7S	Dehydrogenase	C	Energy production and conversion	4.7e-162	544.3
1_1085	ENOG4106UJV	Catalyzes the 1,3-allylic rearrangement of the homoallylic substrate isopentenyl (IPP) to its allylic isomer, dimethylallyl diphosphate (DMAPP) (By similarity)	C	Energy production and conversion	2.4e-117	396.3
1_1121	ENOG4108FKW	aconitate hydratase	C	Energy production and conversion	0	1709
1_1141	ENOG4105CCY	NADH flavin oxidoreductase, NADH oxidase	C	Energy production and conversion	1.4e-122	413.7
1_1156	ENOG4105C7S	Dehydrogenase	C	Energy production and conversion	8.9e-152	510.3
1_1157	ENOG4105CPP	Dehydrogenase, E1 component	C	Energy production and conversion	1.2e-159	536.5
1_1159	ENOG4107QN2	dihydrolipoyl dehydrogenase	C	Energy production and conversion	1.7e-179	601.1
1_1160	ENOG4105CKM	Branched-chain carboxylic acid kinase	C	Energy production and conversion	1.7e-153	515.5
1_1162	ENOG4107RE7	phosphate butyryltransferase	C	Energy production and conversion	1.3e-114	385.4
1_1239	ENOG4105JQE	Cytochrome	C	Energy production and conversion	1.1e-42	147.9
1_1321	ENOG4105DPX	Hydrogenase, large subunit	C	Energy production and conversion	3.2e-104	352.6
1_1322	ENOG4105E3S	small subunit	C	Energy production and conversion	3.8e-105	355.8
1_1366	ENOG4105C04	l-carnitine dehydratase bile acid-inducible protein F	C	Energy production and conversion	4.8e-144	483.9
1_1375	ENOG41071KV	ATP synthase (E/31 kDa) subunit	C	Energy production and conversion	0.091	15.5
1_1397	ENOG4105VWP	Inherit from COG: 4Fe-4S ferredoxin, iron-sulfur binding	C	Energy production and conversion	9.9e-38	132.1
1_1453	ENOG4105PE6	Menaquinol-cytochrome c reductase, cytochrome b c subunit	C	Energy production and conversion	7.1e-111	372.2
1_1454	ENOG4105DJ5	Component of the ubiquinol-cytochrome c reductase complex (complex III or cytochrome b-c1 complex), which is a respiratory chain that generates an electrochemical potential coupled to ATP synthesis (By similarity)	C	Energy production and conversion	2.1e-91	310.3
1_1455	ENOG410831X	rieske 2fe-2S domain-containing protein	C	Energy production and conversion	4.2e-73	247.5
1_1476	ENOG4105CSF	NADPH-dependent glycerol-3-phosphate dehydrogenase	C	Energy production and conversion	4.8e-131	441.4
1_1490	ENOG4105XPU	Ferredoxin	C	Energy production and conversion	7.9e-40	137.7
1_1516	ENOG4105CPC	Aldo Keto reductase	C	Energy production and conversion	1.8e-74	254.7
1_1593	ENOG4105DFD	Na H antiporter	C	Energy production and conversion	4e-142	477.7
1_1628	ENOG4105C6V	Glycerol-3-phosphate dehydrogenase	C	Energy production and conversion	2.4e-178	597.7
1_1719	ENOG4105CH8	Succinyl-CoA ligase ADP-forming subunit alpha	C	Energy production and conversion	1.7e-146	491.9
1_1720	ENOG4105CMV	Succinyl-CoA synthetase subunit beta	C	Energy production and conversion	3.5e-169	565.6
1_1765	ENOG4105DF0	Responsible for channeling the electrons from the oxidation of dihydroorotate from the FMN redox center in the PyrD type B subunit to the ultimate electron acceptor NAD( ) (By similarity)	C	Energy production and conversion	7.2e-92	310.5
1_1817	ENOG4108ACF	glycerophosphoryl diester phosphodiesterase	C	Energy production and conversion	2.2e-91	309.3
1_1825	ENOG41064X9	cytochrome C oxidase subunit IV	C	Energy production and conversion	1.9e-31	111
1_1826	ENOG4107T3F	Cytochrome c oxidase subunit III	C	Energy production and conversion	3.4e-78	265.1
1_1827	ENOG4105BZ9	Cytochrome C oxidase, subunit I	C	Energy production and conversion	2.2e-251	839.1
1_1828	ENOG4105CV4	Subunits I and II form the functional core of the enzyme complex. Electrons originating in cytochrome c are transferred via heme a and Cu(A) to the binuclear center formed by heme a3 and Cu(B) (By similarity)	C	Energy production and conversion	6.5e-71	242.7
1_1831	ENOG4108JIJ	Catalyzes a 2-step reaction, involving the ATP-dependent carboxylation of the covalently attached biotin in the first step and the transfer of the carboxyl group to pyruvate in the second (By similarity)	C	Energy production and conversion	0	1816.3
1_1845	ENOG4107WKQ	Pyridine nucleotide-disulphide oxidoreductase, dimerisation domain	C	Energy production and conversion	1.2e-199	666.9
1_1846	ENOG4105C7S	Dehydrogenase	C	Energy production and conversion	2.5e-149	502.2
1_1847	ENOG4105CPP	Dehydrogenase, E1 component	C	Energy production and conversion	6.2e-155	520.9
1_1848	ENOG4107RUY	(E1 component), alpha subunit	C	Energy production and conversion	1.3e-137	462
1_1881	ENOG4107RGH	Aldehyde dehydrogenase	C	Energy production and conversion	1.1e-165	554.8
1_1951	ENOG4105VWK	Cytochrome	C	Energy production and conversion	6.4e-35	122.4
1_1999	ENOG4107NIQ	Malic enzyme, NAD binding domain	C	Energy production and conversion	6.8e-219	730
1_2017	ENOG4105C26	Dehydrogenase	C	Energy production and conversion	5.4e-173	581.1
1_2019	ENOG4105XPU	Ferredoxin	C	Energy production and conversion	1e-35	124.5
1_2020	ENOG4105CAY	ferredoxin--nadp reductase	C	Energy production and conversion	1.2e-145	488.4
1_2041	ENOG4105DG4	malate L-lactate dehydrogenase	C	Energy production and conversion	9e-101	341.4
1_2067	ENOG4105FCF	Aldo Keto reductase	C	Energy production and conversion	4.7e-119	401.5
1_2093	ENOG4105P5G	pyridine nucleotide-disulfide oxidoreductase	C	Energy production and conversion	3.2e-91	309.7
1_2097	ENOG4105CV8	reductase	C	Energy production and conversion	5.6e-144	483.8
1_2113	ENOG4105CPU	Monooxygenase	C	Energy production and conversion	2.5e-180	604.6
1_2116	ENOG4105C26	Dehydrogenase	C	Energy production and conversion	1.7e-156	526.5
1_2119	ENOG4105C04	l-carnitine dehydratase bile acid-inducible protein F	C	Energy production and conversion	2e-140	472
1_2124	ENOG4105C04	l-carnitine dehydratase bile acid-inducible protein F	C	Energy production and conversion	1e-138	466.3
1_2157	ENOG4107RIM	Dehydrogenase	C	Energy production and conversion	2.9e-134	450.7
1_2164	ENOG4105DMF	Dehydrogenase	C	Energy production and conversion	2.7e-148	498.7
1_2168	ENOG4107SCQ	Iron-containing alcohol dehydrogenase	C	Energy production and conversion	7.1e-108	363.7
1_2190	ENOG4108FKW	aconitate hydratase	C	Energy production and conversion	0	1314.2
1_2213	ENOG4107SVJ	Dehydrogenase	C	Energy production and conversion	2.3e-101	342.3
1_2285	ENOG4105KNM	Produces ATP from ADP in the presence of a proton gradient across the membrane (By similarity)	C	Energy production and conversion	4.9e-43	149.2
1_2286	ENOG4105C4J	Produces ATP from ADP in the presence of a proton gradient across the membrane. The catalytic sites are hosted primarily by the beta subunits (By similarity)	C	Energy production and conversion	2.6e-253	846
1_2287	ENOG4105J80	Produces ATP from ADP in the presence of a proton gradient across the membrane. The gamma chain is believed to be important in regulating ATPase activity and the flow of protons through the CF(0) complex (By similarity)	C	Energy production and conversion	9.2e-121	406.1
1_2288	ENOG4105CDG	Produces ATP from ADP in the presence of a proton gradient across the membrane. The alpha chain is a regulatory subunit (By similarity)	C	Energy production and conversion	3.6e-261	871.1
1_2289	ENOG4107YZM	F(1)F(0) ATP synthase produces ATP from ADP in the presence of a proton or sodium gradient. F-type ATPases consist of two structural domains, F(1) containing the extramembraneous catalytic core and F(0) containing the membrane proton channel, linked together by a central stalk and a peripheral stalk. During catalysis, ATP synthesis in the catalytic domain of F(1) is coupled via a rotary mechanism…	C	Energy production and conversion	3.3e-57	196.3
1_2290	ENOG4107ZFM	Component of the F(0) channel, it forms part of the peripheral stalk, linking F(1) to F(0) (By similarity)	C	Energy production and conversion	3.5e-58	198.8
1_2291	ENOG4105WS6	F(1)F(0) ATP synthase produces ATP from ADP in the presence of a proton or sodium gradient. F-type ATPases consist of two structural domains, F(1) containing the extramembraneous catalytic core and F(0) containing the membrane proton channel, linked together by a central stalk and a peripheral stalk. During catalysis, ATP synthesis in the catalytic domain of F(1) is coupled via a rotary mechanism…	C	Energy production and conversion	1.4e-29	104.6
1_2292	ENOG4107RFS	it plays a direct role in the translocation of protons across the membrane (By similarity)	C	Energy production and conversion	1.5e-79	270
1_2293	ENOG41062M3	atp synthase	C	Energy production and conversion	1.8e-40	140.6
1_2323	ENOG4107TUG	Cysteine-rich domain	C	Energy production and conversion	0	1262.3
1_2346	ENOG4108IJ2	phosphate acetyltransferase	C	Energy production and conversion	4.5e-159	534
1_2394	ENOG4105C26	Dehydrogenase	C	Energy production and conversion	1.1e-194	653
1_2398	ENOG4105D9J	Acetamidase formamidase	C	Energy production and conversion	6.3e-95	321.4
1_2430	ENOG4105DFD	Na H antiporter	C	Energy production and conversion	0.066	14.8
1_2435	ENOG4105CFY	cytochrome d ubiquinol oxidase, subunit ii	C	Energy production and conversion	1.4e-117	396
1_2436	ENOG4105C4M	(Ubiquinol oxidase) subunit I	C	Energy production and conversion	4.6e-186	623
1_2440	ENOG4105C26	Dehydrogenase	C	Energy production and conversion	1.7e-195	655.7
1_2463	ENOG4105C26	Dehydrogenase	C	Energy production and conversion	1e-173	583.5
1_2474	ENOG4105CYC	Transferase	C	Energy production and conversion	2.2e-147	495.2
1_2510	ENOG4105CQB	FAD linked oxidase domain protein	C	Energy production and conversion	1.7e-148	499.3
1_2517	ENOG4107QR9	Iron-sulfur cluster binding protein	C	Energy production and conversion	6.1e-216	722.6
1_2518	ENOG4105CHG	glycolate oxidase (iron-sulfur subunit)	C	Energy production and conversion	1.3e-95	324.3
1_2528	ENOG4105EQJ	Nitrous-oxide reductase is part of a bacterial respiratory system which is activated under anaerobic conditions in the presence of nitrate or nitrous oxide (By similarity)	C	Energy production and conversion	1.3e-239	799.9
1_2697	ENOG4107QU8	Transferase	C	Energy production and conversion	6.9e-204	680.8
1_2774	ENOG4105C26	Dehydrogenase	C	Energy production and conversion	1.9e-191	642.3
1_2878	ENOG4108ZRS	Part of cytochrome c oxidase, its function is	C	Energy production and conversion	0.093	15.5
1_2905	ENOG4105C9Q	fumarate hydratase class II	C	Energy production and conversion	9.8e-239	797.6
1_2917	ENOG4108DBC	nitroreductase	C	Energy production and conversion	2.5e-91	309.3
1_2937	ENOG4105C0A	alcohol dehydrogenase	C	Energy production and conversion	1.5e-125	423.3
1_2938	ENOG4105C26	Dehydrogenase	C	Energy production and conversion	6.8e-175	587.4
1_2941	ENOG4108EGH	Is involved in NO detoxification in an aerobic process, termed nitric oxide dioxygenase (NOD) reaction that utilizes O(2) and NAD(P)H to convert NO to nitrate, which protects the bacterium from various noxious nitrogen compounds. Therefore, plays a central role in the inducible response to nitrosative stress (By similarity)	C	Energy production and conversion	1.2e-152	511.5
1_2943	ENOG4105E2M	Manganese-dependent inorganic pyrophosphatase	C	Energy production and conversion	6.2e-99	334.9
1_2944	ENOG4107R52	fad dependent oxidoreductase	C	Energy production and conversion	4.8e-105	355.2
1_3066	ENOG4107B9R	Luciferase family	C	Energy production and conversion	1e-90	308
1_3083	ENOG4107QIG	Dehydrogenase	C	Energy production and conversion	3e-193	646.2
1_119	ENOG4105K5J	Thioredoxin domain protein	CO		1.3e-62	213.2
1_141	ENOG4105RHA	ABC transporter, permease	CP		8.5e-121	406.9
1_38	ENOG4105FJH	Di-iron-containing protein involved in the repair of iron-sulfur clusters damaged by oxidative and nitrosative stress conditions (By similarity)	D	Cell cycle control, cell division, chromosome partitioning	1.8e-78	266.9
1_316	ENOG41084I6	Protein CrcB homolog	D	Cell cycle control, cell division, chromosome partitioning	1e-24	90
1_317	ENOG4106A8V	Protein CrcB homolog	D	Cell cycle control, cell division, chromosome partitioning	3.1e-29	104.3
1_480	ENOG4105CNU	cell division protein FtsK	D	Cell cycle control, cell division, chromosome partitioning	2.6e-232	776.8
1_496	ENOG4105DGY	modulates the frequency and position of FtsZ ring formation. Inhibits FtsZ ring formation at polar sites. Interacts either with FtsZ or with one of its binding partners to promote depolymerization (By similarity)	D	Cell cycle control, cell division, chromosome partitioning	1.1e-164	552.1
1_548	ENOG4105D0U	Arsenite-activated ATPase (ArsA)	D	Cell cycle control, cell division, chromosome partitioning	1.8e-97	330.3
1_871	ENOG41087KV	amidohydrolase 2	D	Cell cycle control, cell division, chromosome partitioning	1.5e-91	310.7
1_947	ENOG4108Z03	MAF-like protein	D	Cell cycle control, cell division, chromosome partitioning	3.7e-73	249
1_949	ENOG4105DFF	Rod shape-determining protein mreb	D	Cell cycle control, cell division, chromosome partitioning	1.6e-160	537.2
1_952	ENOG4107YDG	Cell division inhibitor that blocks the formation of polar Z ring septums. Rapidly oscillates between the poles of the cell to destabilize FtsZ filaments that have formed before they mature into polar Z rings. Prevents FtsZ polymerization (By similarity)	D	Cell cycle control, cell division, chromosome partitioning	3.4e-57	196.7
1_953	ENOG4107QMS	site-determining protein	D	Cell cycle control, cell division, chromosome partitioning	2.5e-124	418.1
1_1429	ENOG4105XWG	Divisome component that associates with the complex late in its assembly, after the Z-ring is formed, and is dependent on DivIC and PBP2B for its recruitment to the divisome. Together with EzrA, is a key component of the system that regulates PBP1 localization during cell cycle progression. Its main role could be the removal of PBP1 from the cell pole after pole maturation is completed. Also cont…	D	Cell cycle control, cell division, chromosome partitioning	6.3e-35	123.1
1_1650	ENOG4107QZI	cell division protein FtsK	D	Cell cycle control, cell division, chromosome partitioning	1.1e-260	870.9
1_1687	ENOG4107UT5	site-determining protein	D	Cell cycle control, cell division, chromosome partitioning	2.9e-86	292.1
1_1734	ENOG4105CDB	Required for chromosome condensation and partitioning (By similarity)	D	Cell cycle control, cell division, chromosome partitioning	0	1144.5
1_1775	ENOG4105MMF	Cell division protein DIVIVA	D	Cell cycle control, cell division, chromosome partitioning	1.6e-65	224
1_1784	ENOG4105CDK	Essential cell division protein that forms a contractile ring structure (Z ring) at the future cell division site. The regulation of the ring assembly controls the timing and the location of cell division. One of the functions of the FtsZ ring is to recruit other cell division proteins to the septum to produce a new cell wall between the dividing cells. Binds GTP and shows GTPase activity (By sim…	D	Cell cycle control, cell division, chromosome partitioning	2.3e-178	597.4
1_1785	ENOG4105CIT	This protein may be involved in anomalous filament growth. May be a component of the septum (By similarity)	D	Cell cycle control, cell division, chromosome partitioning	3.7e-146	490.4
1_1791	ENOG4105CNI	cell division protein FtsW	D	Cell cycle control, cell division, chromosome partitioning	9.3e-120	404.2
1_1796	ENOG41060KP	Essential cell division protein (By similarity)	D	Cell cycle control, cell division, chromosome partitioning	1.5e-32	115.2
1_1832	ENOG4105CNI	cell division protein FtsW	D	Cell cycle control, cell division, chromosome partitioning	1.6e-118	400.1
1_1949	ENOG4105CRP	Part of the ABC transporter FtsEX involved in	D	Cell cycle control, cell division, chromosome partitioning	4.7e-67	230
1_1950	ENOG4105CAK	Cell division ATP-binding protein ftsE	D	Cell cycle control, cell division, chromosome partitioning	1.4e-120	407.4
1_2279	ENOG4105DFF	Rod shape-determining protein mreb	D	Cell cycle control, cell division, chromosome partitioning	4.3e-161	539
1_2282	ENOG4105JFG	SpoIID LytB domain protein	D	Cell cycle control, cell division, chromosome partitioning	4.2e-75	256.9
1_2559	ENOG4107THF	Ligates lysine onto the cytidine present at position 34 of the AUA codon-specific tRNA(Ile) that contains the anticodon CAU, in an ATP-dependent manner. Cytidine is converted to lysidine, thus changing the amino acid specificity of the tRNA from methionine to isoleucine (By similarity)	D	Cell cycle control, cell division, chromosome partitioning	3.8e-93	316
1_2569	ENOG4105EC2	ftsk spoIIIe	D	Cell cycle control, cell division, chromosome partitioning	0	1051.2
1_2576	ENOG41068V5	Septum formation initiator	D	Cell cycle control, cell division, chromosome partitioning	1.6e-29	105.3
1_2646	ENOG4105CWE	NAD-binding protein involved in the addition of a carboxymethylaminomethyl (cmnm) group at the wobble position (U34) of certain tRNAs, forming tRNA-cmnm(5)s(2)U34 (By similarity)	D	Cell cycle control, cell division, chromosome partitioning	3.5e-284	947
1_2649	ENOG4107QJE	Chromosome Partitioning Protein	D	Cell cycle control, cell division, chromosome partitioning	1.3e-135	456.5
1_2852	ENOG4105D1F	ATP-binding protein	D	Cell cycle control, cell division, chromosome partitioning	9.5e-122	410.9
1_2980	ENOG4105CNI	cell division protein FtsW	D	Cell cycle control, cell division, chromosome partitioning	3.1e-113	382.7
1_31	ENOG4105CH7	arginosuccinase	E	Amino acid transport and metabolism	7.2e-203	678.7
1_69	ENOG4105CG9	aspartate racemase	E	Amino acid transport and metabolism	3.1e-75	256
1_77	ENOG4105DPN	Oligoendopeptidase f	E	Amino acid transport and metabolism	4.3e-168	563.9
1_81	ENOG4105C88	aminopeptidase	E	Amino acid transport and metabolism	4.6e-154	516.1
1_85	ENOG4105BZG	amino acid carrier protein	E	Amino acid transport and metabolism	7.4e-186	622
1_100	ENOG4108JQ7	(ABC) transporter	E	Amino acid transport and metabolism	2.9e-189	634.4
1_101	ENOG4105DEF	Extracellular solute-binding protein, family 5	E	Amino acid transport and metabolism	1.7e-163	548.1
1_128	ENOG4107QV0	amino acid	E	Amino acid transport and metabolism	1.5e-138	466.1
1_129	ENOG4107QV0	amino acid	E	Amino acid transport and metabolism	3.4e-136	458.3
1_130	ENOG4107PP3	Acetylornithine deacetylase	E	Amino acid transport and metabolism	1.4e-110	373.3
1_131	ENOG4105DCF	alanine dehydrogenase	E	Amino acid transport and metabolism	1.5e-11	46.8
1_186	ENOG4107R6J	Extracellular solute-binding protein, family 5	E	Amino acid transport and metabolism	2.5e-151	507.7
1_204	ENOG4105FC6	Extracellular solute-binding protein, family 5	E	Amino acid transport and metabolism	1e-198	664.1
1_225	ENOG4105KE9	The glycine cleavage system catalyzes the degradation of glycine. The H protein shuttles the methylamine group of glycine from the P protein to the T protein (By similarity)	E	Amino acid transport and metabolism	3.9e-56	192.4
1_234	ENOG4105C9B	Cysteine desulfurase	E	Amino acid transport and metabolism	8.2e-195	651.1
1_237	ENOG4105C5R	Aminotransferase	E	Amino acid transport and metabolism	6.6e-117	394.7
1_262	ENOG4105BZ6	Presumably involved in the processing and regular turnover of intracellular proteins. Catalyzes the removal of unsubstituted N-terminal amino acids from various peptides (By similarity)	E	Amino acid transport and metabolism	1.5e-155	522.4
1_277	ENOG4105C87	Aminotransferase class I and II	E	Amino acid transport and metabolism	9.3e-162	542.7
1_286	ENOG4105C8Y	Acetylornithine aminotransferase	E	Amino acid transport and metabolism	9.1e-170	569.9
1_287	ENOG4105D82	Glutamate dehydrogenase	E	Amino acid transport and metabolism	6.3e-164	550.1
1_308	ENOG4108KSY	Prolyl oligopeptidase family	E	Amino acid transport and metabolism	9.1e-101	339.4
1_340	ENOG41062BK	proline dehydrogenase	E	Amino acid transport and metabolism	1.1e-127	429.5
1_341	ENOG4105BZ6	Presumably involved in the processing and regular turnover of intracellular proteins. Catalyzes the removal of unsubstituted N-terminal amino acids from various peptides (By similarity)	E	Amino acid transport and metabolism	8.1e-138	463.8
1_347	ENOG4108IGT	Dipeptidase	E	Amino acid transport and metabolism	3.3e-102	345.9
1_367	ENOG4105CVG	Homoserine O-transsuccinylase	E	Amino acid transport and metabolism	1.2e-157	529.3
1_369	ENOG4107QIQ	HAD-superfamily subfamily IB hydrolase	E	Amino acid transport and metabolism	3e-51	177
1_372	ENOG4105C01	Dihydroxy-acid dehydratase	E	Amino acid transport and metabolism	1.1e-262	877.2
1_373	ENOG4105C01	Dihydroxy-acid dehydratase	E	Amino acid transport and metabolism	4.4e-240	802.3
1_375	ENOG4108JQ1	Dehydrogenase	E	Amino acid transport and metabolism	1.8e-165	555.3
1_377	ENOG4107R37	Glutamate dehydrogenase	E	Amino acid transport and metabolism	1.5e-184	617
1_378	ENOG4105CDH	Citrulline--aspartate ligase	E	Amino acid transport and metabolism	4.4e-108	365.6
1_379	ENOG4107RVV	histidinol phosphate phosphatase, hisj family	E	Amino acid transport and metabolism	2.3e-90	305.5
1_380	ENOG4108IQ6	Required for the first step of histidine biosynthesis. May allow the feedback regulation of ATP phosphoribosyltransferase activity by histidine (By similarity)	E	Amino acid transport and metabolism	1.8e-105	356
1_381	ENOG4105E21	Catalyzes the condensation of ATP and 5-phosphoribose 1- diphosphate to form N'-(5'-phosphoribosyl)-ATP (PR-ATP). Has a crucial role in the pathway because the rate of histidine biosynthesis seems to be controlled primarily by regulation of HisG enzymatic activity (By similarity)	E	Amino acid transport and metabolism	2.4e-84	287.1
1_382	ENOG4105CEK	Catalyzes the sequential NAD-dependent oxidations of L- histidinol to L-histidinaldehyde and then to L-histidine (By similarity)	E	Amino acid transport and metabolism	2.1e-207	694.9
1_383	ENOG4105ECC	imidazole-glycerol-phosphate dehydratase	E	Amino acid transport and metabolism	4.1e-91	308.7
1_384	ENOG4105CJV	Phosphoribosylformimino-5-aminoimidazole carboxamide ribotide isomerase	E	Amino acid transport and metabolism	1.7e-109	370
1_385	ENOG4105C0S	IGPS catalyzes the conversion of PRFAR and glutamine to IGP, AICAR and glutamate. The HisF subunit catalyzes the cyclization activity that produces IGP and AICAR from PRFAR using the ammonia provided by the HisH subunit (By similarity)	E	Amino acid transport and metabolism	8.7e-118	397.8
1_386	ENOG4105K8F	Phosphoribosyl-amp cyclohydrolase	E	Amino acid transport and metabolism	7.9e-84	285.4
1_394	ENOG4105CGT	Catalyzes the transfer of a phosphate group to glutamate to form glutamate 5-phosphate which rapidly cyclizes to 5- oxoproline (By similarity)	E	Amino acid transport and metabolism	2.2e-144	485.4
1_395	ENOG4105C2S	Catalyzes the NADPH dependent reduction of L-gamma- glutamyl 5-phosphate into L-glutamate 5-semialdehyde and phosphate. The product spontaneously undergoes cyclization to form 1-pyrroline-5-carboxylate (By similarity)	E	Amino acid transport and metabolism	9.4e-171	571.2
1_396	ENOG4105E7W	lamb ycsf family protein	E	Amino acid transport and metabolism	1.8e-112	379.7
1_397	ENOG4107R7A	Allophanate hydrolase subunit 2	E	Amino acid transport and metabolism	1.3e-118	399.9
1_398	ENOG4105P4J	Allophanate hydrolase, subunit 1	E	Amino acid transport and metabolism	1.9e-86	294.1
1_406	ENOG4108IJ7	Glycine betaine	E	Amino acid transport and metabolism	2.6e-164	550.3
1_407	ENOG4107SQ8	Glycine betaine	E	Amino acid transport and metabolism	7e-135	454.6
1_408	ENOG4107RZK	Glycine betaine	E	Amino acid transport and metabolism	1.3e-134	451.4
1_420	ENOG4105DPN	Oligoendopeptidase f	E	Amino acid transport and metabolism	4e-174	583.8
1_453	ENOG4105CWM	branched-chain amino acid transport system II carrier protein	E	Amino acid transport and metabolism	3.5e-169	566.3
1_471	ENOG4105F0I	Aminotransferase	E	Amino acid transport and metabolism	2.5e-112	378.7
1_475	ENOG4105CN9	Peptidase m42 family protein	E	Amino acid transport and metabolism	1.3e-113	383.8
1_494	ENOG4105C28	cystathionine	E	Amino acid transport and metabolism	9.1e-151	507
1_497	ENOG4105C3J	Cysteine desulfurase	E	Amino acid transport and metabolism	1.6e-126	426.6
1_510	ENOG4105DCF	alanine dehydrogenase	E	Amino acid transport and metabolism	1.4e-164	550.4
1_511	ENOG4105DC7	peptidase M24	E	Amino acid transport and metabolism	1.1e-119	402.9
1_551	ENOG4105C0F	tryptophanase EC 4.1.99.1	E	Amino acid transport and metabolism	3.6e-215	719.6
1_564	ENOG4105DGA	Diaminopimelate dehydrogenase	E	Amino acid transport and metabolism	6.4e-139	465.2
1_565	ENOG4105CN9	Peptidase m42 family protein	E	Amino acid transport and metabolism	1.1e-126	427
1_566	ENOG4105DBV	ornithine carbamoyltransferase	E	Amino acid transport and metabolism	1.3e-142	479.8
1_596	ENOG4105CFH	Aspartokinase	E	Amino acid transport and metabolism	1.3e-166	559.2
1_611	ENOG4108YZ9	Urea amidohydrolase subunit gamma	E	Amino acid transport and metabolism	1.4e-54	188.1
1_612	ENOG4105KI2	Urea amidohydrolase subunit beta	E	Amino acid transport and metabolism	1.8e-53	184.9
1_613	ENOG4105CQM	Urea amidohydrolase subunit alpha	E	Amino acid transport and metabolism	0	1015.5
1_627	ENOG4108SCQ	Glyoxalase Bleomycin resistance protein (Dioxygenase	E	Amino acid transport and metabolism	2.5e-109	368
1_688	ENOG4105C32	Amino acid ABC transporter (Permease)	E	Amino acid transport and metabolism	4.2e-92	312.8
1_689	ENOG4105D23	(ABC) transporter	E	Amino acid transport and metabolism	1.1e-92	313.3
1_690	ENOG4105C0Z	ABC transporter	E	Amino acid transport and metabolism	3.7e-121	409.1
1_691	ENOG4108IV0	ABC, transporter	E	Amino acid transport and metabolism	2e-107	363.3
1_692	ENOG4107RCZ	branched-chain amino acid ABC transporter (Substrate-binding protein)	E	Amino acid transport and metabolism	2.4e-161	539.8
1_697	ENOG4108KT4	Ectoine hydroxyectoine ABC transporter solute-binding protein	E	Amino acid transport and metabolism	3.5e-101	341.1
1_698	ENOG4108UXX	ABC transporter, permease	E	Amino acid transport and metabolism	1.2e-75	256.6
1_699	ENOG4108RPI	(ABC) transporter	E	Amino acid transport and metabolism	4.7e-85	288.6
1_700	ENOG4105CDA	abc transporter atp-binding protein	E	Amino acid transport and metabolism	5.3e-128	431.8
1_742	ENOG4105CFB	Gamma-glutamyltranspeptidase (EC 2.3.2.2)	E	Amino acid transport and metabolism	1.3e-218	730.9
1_756	ENOG4105E1V	na solute symporter	E	Amino acid transport and metabolism	5.8e-119	400.6
1_758	ENOG4105HYV	Acyl-coenzyme A 6-aminopenicillanic acid acyl-transferase	E	Amino acid transport and metabolism	7.7e-96	323.9
1_759	ENOG4105CE7	Amidase, hydantoinase carbamoylase family	E	Amino acid transport and metabolism	1.6e-146	491.6
1_760	ENOG4105CHM	Aminotransferase	E	Amino acid transport and metabolism	2e-131	442.8
1_768	ENOG4108JPW	Aminotransferase	E	Amino acid transport and metabolism	5.3e-147	494.2
1_773	ENOG4105CZ4	amidohydrolase	E	Amino acid transport and metabolism	3.5e-161	539.2
1_777	ENOG4108Z24	l-2,4-diaminobutyric acid acetyltransferase	E	Amino acid transport and metabolism	3.6e-65	221.6
1_778	ENOG4108F0V	Aminotransferase	E	Amino acid transport and metabolism	2.9e-170	569.3
1_781	ENOG4107R6J	Extracellular solute-binding protein, family 5	E	Amino acid transport and metabolism	1.2e-168	564.9
1_790	ENOG4105CH2	amidohydrolase	E	Amino acid transport and metabolism	7e-104	351.7
1_792	ENOG4107RT5	aminobenzoyl-glutamate utilization protein B	E	Amino acid transport and metabolism	6.4e-182	608.4
1_794	ENOG4105CH2	amidohydrolase	E	Amino acid transport and metabolism	0.027	15.6
1_796	ENOG4107RT5	aminobenzoyl-glutamate utilization protein B	E	Amino acid transport and metabolism	9.5e-15	57.2
1_797	ENOG4105CE7	Amidase, hydantoinase carbamoylase family	E	Amino acid transport and metabolism	1.1e-129	436.1
1_804	ENOG4105C0C	Catalyzes the oxidation of 3-carboxy-2-hydroxy-4- methylpentanoate (3-isopropylmalate) to 3-carboxy-4-methyl-2- oxopentanoate. The product decarboxylates to 4-methyl-2 oxopentanoate (By similarity)	E	Amino acid transport and metabolism	2.6e-17	66
1_807	ENOG4108E8W	Hydantoin utilization protein A	E	Amino acid transport and metabolism	6.7e-245	817.6
1_808	ENOG4105C5J	5-oxoprolinase (ATP-hydrolyzing)	E	Amino acid transport and metabolism	7e-170	570.1
1_812	ENOG41060MM	amino acid	E	Amino acid transport and metabolism	3.4e-158	529.8
1_819	ENOG4107RNY	amino acid	E	Amino acid transport and metabolism	4e-173	579.2
1_839	ENOG4105C8Y	Acetylornithine aminotransferase	E	Amino acid transport and metabolism	2.2e-99	337
1_844	ENOG4105CDP	Catalyzes the condensation of (S)-aspartate-beta- semialdehyde (S)-ASA and pyruvate to 4-hydroxy- tetrahydrodipicolinate (HTPA) (By similarity)	E	Amino acid transport and metabolism	4.7e-101	342
1_849	ENOG4105C6T	cysteine synthase	E	Amino acid transport and metabolism	1.1e-142	480.2
1_852	ENOG4105DUX	Transporter	E	Amino acid transport and metabolism	7.5e-166	556
1_926	ENOG4108IJ7	Glycine betaine	E	Amino acid transport and metabolism	2.4e-165	553.8
1_927	ENOG4107SQ8	Glycine betaine	E	Amino acid transport and metabolism	7.8e-127	428
1_928	ENOG4105P44	Substrate-binding region of abc-type glycine betaine transport system	E	Amino acid transport and metabolism	1e-80	274.4
1_961	ENOG41090I5	UPF0735 ACT domain-containing protein	E	Amino acid transport and metabolism	6.8e-54	184.5
1_962	ENOG4105CQC	Prephenate dehydratase	E	Amino acid transport and metabolism	4.4e-95	322.6
1_1011	ENOG4108IJ7	Glycine betaine	E	Amino acid transport and metabolism	4.9e-164	549.4
1_1012	ENOG4107SQ8	Glycine betaine	E	Amino acid transport and metabolism	2.3e-126	426.4
1_1013	ENOG4105P44	Substrate-binding region of abc-type glycine betaine transport system	E	Amino acid transport and metabolism	1.7e-79	270.4
1_1025	ENOG4105DUX	Transporter	E	Amino acid transport and metabolism	4.3e-171	573.3
1_1043	ENOG41090WU	lipolytic protein G-D-S-L family	E	Amino acid transport and metabolism	2.6e-74	252.6
1_1078	ENOG4105CPQ	Dehydrogenase	E	Amino acid transport and metabolism	5.2e-102	344.7
1_1091	ENOG4105C85	amino acid	E	Amino acid transport and metabolism	1.8e-194	650.2
1_1092	ENOG4105CHM	Aminotransferase	E	Amino acid transport and metabolism	8.7e-123	414.3
1_1104	ENOG4107RCH	Diaminopropionate ammonia-lyase	E	Amino acid transport and metabolism	7.3e-148	495.2
1_1133	ENOG4105C7B	Threonine dehydratase	E	Amino acid transport and metabolism	9.8e-139	466.4
1_1140	ENOG4105II7	pyrroline-5-carboxylate reductase	E	Amino acid transport and metabolism	5.1e-84	285.8
1_1146	ENOG4107TGY	peptidase	E	Amino acid transport and metabolism	4.1e-134	449.9
1_1153	ENOG4105DJT	lAO AO transport system ATPase	E	Amino acid transport and metabolism	5.4e-124	417.3
1_1161	ENOG4107RDP	Dehydrogenase	E	Amino acid transport and metabolism	9.1e-168	560.9
1_1185	ENOG4105DC7	peptidase M24	E	Amino acid transport and metabolism	3.3e-130	437.6
1_1186	ENOG4108Z38	Catalyzes a trans-dehydration via an enolate intermediate (By similarity)	E	Amino acid transport and metabolism	2.9e-69	237.2
1_1194	ENOG4105CDA	abc transporter atp-binding protein	E	Amino acid transport and metabolism	3.4e-130	439
1_1195	ENOG4105GVP	Transporter Permease Protein	E	Amino acid transport and metabolism	1.5e-105	355.1
1_1196	ENOG4108W96	Binding-protein-dependent transport system inner membrane component	E	Amino acid transport and metabolism	4.6e-103	346.8
1_1197	ENOG4108KE3	ABC transporter	E	Amino acid transport and metabolism	7.1e-75	255.8
1_1199	ENOG4107RGW	The glycine cleavage system catalyzes the degradation of glycine. The P protein binds the alpha-amino group of glycine through its pyridoxal phosphate cofactor	E	Amino acid transport and metabolism	2e-253	845.7
1_1200	ENOG4107QK8	The glycine cleavage system catalyzes the degradation of glycine. The P protein binds the alpha-amino group of glycine through its pyridoxal phosphate cofactor	E	Amino acid transport and metabolism	4.8e-202	676.1
1_1201	ENOG4105D43	The glycine cleavage system catalyzes the degradation of glycine (By similarity)	E	Amino acid transport and metabolism	3.3e-157	528.3
1_1202	ENOG4105KHV	Catalyzes the specific phosphorylation of the 3-hydroxyl group of shikimic acid using ATP as a cosubstrate (By similarity)	E	Amino acid transport and metabolism	4.8e-54	187.4
1_1285	ENOG4105E2X	shikimate dehydrogenase	E	Amino acid transport and metabolism	5.5e-104	352.4
1_1303	ENOG4105C3J	Cysteine desulfurase	E	Amino acid transport and metabolism	4e-152	511.4
1_1316	ENOG4105CTD	carboxy-peptidase	E	Amino acid transport and metabolism	4.2e-198	662.3
1_1339	ENOG4108IJ0	Aspartate ammonia-lyase	E	Amino acid transport and metabolism	3.1e-196	655.6
1_1340	ENOG4105CE7	Amidase, hydantoinase carbamoylase family	E	Amino acid transport and metabolism	4.9e-134	450.5
1_1341	ENOG4105E1V	na solute symporter	E	Amino acid transport and metabolism	5.6e-129	433.7
1_1348	ENOG4105CH2	amidohydrolase	E	Amino acid transport and metabolism	1.6e-107	363.8
1_1368	ENOG4108JQ1	Dehydrogenase	E	Amino acid transport and metabolism	1.1e-104	354.4
1_1439	ENOG4105CHM	Aminotransferase	E	Amino acid transport and metabolism	2.8e-151	508.3
1_1449	ENOG4105DUK	Catalyzes the conversion of 4-hydroxy- tetrahydrodipicolinate (HTPA) to tetrahydrodipicolinate (By similarity)	E	Amino acid transport and metabolism	1.8e-84	287.7
1_1459	ENOG4105CMY	5-enolpyruvylshikimate-3-phosphate synthase	E	Amino acid transport and metabolism	2.7e-169	568.8
1_1460	ENOG4105EVN	Prephenate dehydrogenase	E	Amino acid transport and metabolism	2.7e-114	386.2
1_1461	ENOG4105CIH	Imidazole acetol-phosphate transaminase	E	Amino acid transport and metabolism	1.2e-113	384.6
1_1462	ENOG4105KHN	chorismate mutase	E	Amino acid transport and metabolism	2.7e-46	159.6
1_1463	ENOG4105D49	3-dehydroquinate synthase	E	Amino acid transport and metabolism	6.3e-129	434.7
1_1464	ENOG4105D10	5-enolpyruvylshikimate-3-phosphate phospholyase	E	Amino acid transport and metabolism	4.3e-152	510
1_1505	ENOG4105CU5	Specifically catalyzes the decarboxylation of meso- diaminopimelate (meso-DAP) to L-lysine (By similarity)	E	Amino acid transport and metabolism	2.2e-144	485.1
1_1519	ENOG4107SZF	amino acid aminotransferase	E	Amino acid transport and metabolism	4.8e-147	492.7
1_1523	ENOG4107VFR	oxidoreductase	E	Amino acid transport and metabolism	3.1e-152	510
1_1531	ENOG4107VGY	substrate-binding region of ABC-type glycine betaine transport system	E	Amino acid transport and metabolism	2.1e-94	319.2
1_1532	ENOG4105E90	ABC transporter	E	Amino acid transport and metabolism	1.5e-93	318
1_1533	ENOG4108IJ8	ABC transporter	E	Amino acid transport and metabolism	5.9e-145	486.9
1_1536	ENOG4105CIF	Ornithine Cyclodeaminase	E	Amino acid transport and metabolism	3.1e-104	352
1_1588	ENOG4108AC6	Peptidase M14, carboxypeptidase A	E	Amino acid transport and metabolism	4.2e-76	259.4
1_1589	ENOG4108QB2	carboxy-peptidase	E	Amino acid transport and metabolism	1.4e-161	540.6
1_1605	ENOG4105CWM	branched-chain amino acid transport system II carrier protein	E	Amino acid transport and metabolism	7.3e-21	76.9
1_1608	ENOG4105HJK	ABC transporter	E	Amino acid transport and metabolism	8.7e-160	535.9
1_1609	ENOG4108JQ7	(ABC) transporter	E	Amino acid transport and metabolism	5.9e-176	590.4
1_1652	ENOG4105CDP	Catalyzes the condensation of (S)-aspartate-beta- semialdehyde (S)-ASA and pyruvate to 4-hydroxy- tetrahydrodipicolinate (HTPA) (By similarity)	E	Amino acid transport and metabolism	4.2e-97	328.9
1_1653	ENOG4105CM3	Catalyzes the NADPH-dependent formation of L-aspartate- semialdehyde (L-ASA) by the reductive dephosphorylation of L- aspartyl-4-phosphate (By similarity)	E	Amino acid transport and metabolism	4e-146	490.2
1_1742	ENOG4105EJQ	L-serine dehydratase	E	Amino acid transport and metabolism	5e-100	339.4
1_1743	ENOG4108UZK	L-serine dehydratase, iron-sulfur-dependent, beta subunit	E	Amino acid transport and metabolism	9.7e-91	306.7
1_1820	ENOG4105CFH	Aspartokinase	E	Amino acid transport and metabolism	2e-67	231.1
1_1857	ENOG4105C53	Part of the ABC transporter complex PotABCD involved in spermidine putrescine import. Responsible for energy coupling to the transport system (By similarity)	E	Amino acid transport and metabolism	5.7e-164	550.7
1_1860	ENOG4108HM4	ABC transporter	E	Amino acid transport and metabolism	6e-140	469.6
1_1910	ENOG4105DPN	Oligoendopeptidase f	E	Amino acid transport and metabolism	5.5e-214	715.5
1_1928	ENOG4108JQ7	(ABC) transporter	E	Amino acid transport and metabolism	2.1e-183	615.1
1_1932	ENOG4107R6J	Extracellular solute-binding protein, family 5	E	Amino acid transport and metabolism	8.2e-151	506
1_1933	ENOG4107R6J	Extracellular solute-binding protein, family 5	E	Amino acid transport and metabolism	1.4e-167	561.4
1_1941	ENOG4108VCN	amino acid	E	Amino acid transport and metabolism	5.4e-68	231.8
1_1976	ENOG4107SKJ	peptidase s9 prolyl oligopeptidase active site domain protein	E	Amino acid transport and metabolism	2.2e-194	651.7
1_1987	ENOG4105CH2	amidohydrolase	E	Amino acid transport and metabolism	8.3e-161	540.1
1_2000	ENOG4105CWM	branched-chain amino acid transport system II carrier protein	E	Amino acid transport and metabolism	8.1e-146	489.2
1_2001	ENOG4105CWM	branched-chain amino acid transport system II carrier protein	E	Amino acid transport and metabolism	3.7e-09	38.3
1_2003	ENOG4106TC3	peptidase	E	Amino acid transport and metabolism	1.8e-149	502.1
1_2016	ENOG4105C0C	Catalyzes the oxidation of 3-carboxy-2-hydroxy-4- methylpentanoate (3-isopropylmalate) to 3-carboxy-4-methyl-2- oxopentanoate. The product decarboxylates to 4-methyl-2 oxopentanoate (By similarity)	E	Amino acid transport and metabolism	6.3e-163	547.5
1_2022	ENOG4105DC7	peptidase M24	E	Amino acid transport and metabolism	7.6e-118	396.9
1_2040	ENOG4105CPQ	Dehydrogenase	E	Amino acid transport and metabolism	4.6e-101	341.6
1_2069	ENOG4105CK5	oxidoreductase	E	Amino acid transport and metabolism	6.3e-90	305.8
1_2071	ENOG4105CK5	oxidoreductase	E	Amino acid transport and metabolism	2.3e-96	327.1
1_2078	ENOG4105CK5	oxidoreductase	E	Amino acid transport and metabolism	2.8e-88	300.3
1_2080	ENOG4105CK5	oxidoreductase	E	Amino acid transport and metabolism	6.4e-96	325.6
1_2090	ENOG4108D6C	fad dependent oxidoreductase	E	Amino acid transport and metabolism	2.2e-120	406.1
1_2100	ENOG4106IQC	argininosuccinate lyase	E	Amino acid transport and metabolism	6.2e-164	549.9
1_2108	ENOG4105CH2	amidohydrolase	E	Amino acid transport and metabolism	1.4e-140	473.1
1_2126	ENOG4105CZ4	amidohydrolase	E	Amino acid transport and metabolism	3.5e-161	539.2
1_2128	ENOG4108IGT	Dipeptidase	E	Amino acid transport and metabolism	2.4e-82	280.4
1_2149	ENOG4105CPQ	Dehydrogenase	E	Amino acid transport and metabolism	7.2e-109	367.3
1_2159	ENOG4105C85	amino acid	E	Amino acid transport and metabolism	1.9e-106	359.7
1_2160	ENOG4108TS5	Lysine exporter protein (Lyse ygga)	E	Amino acid transport and metabolism	6.4e-68	231.7
1_2162	ENOG4108TS5	Lysine exporter protein (Lyse ygga)	E	Amino acid transport and metabolism	2.1e-60	207.1
1_2194	ENOG4105CYW	agmatinase	E	Amino acid transport and metabolism	6.5e-110	371.2
1_2195	ENOG4107SXG	solute symporter	E	Amino acid transport and metabolism	9.6e-139	466.1
1_2210	ENOG4105D4Y	metalloprotease	E	Amino acid transport and metabolism	7e-157	527.5
1_2216	ENOG4105EHJ	Leucyl aminopeptidase	E	Amino acid transport and metabolism	8.1e-96	323.7
1_2221	ENOG4105G0P	Hydantoin racemase	E	Amino acid transport and metabolism	7.5e-68	231.3
1_2234	ENOG4107S8B	Cys/Met metabolism PLP-dependent enzyme	E	Amino acid transport and metabolism	7.3e-176	588.4
1_2259	ENOG4105CHM	Aminotransferase	E	Amino acid transport and metabolism	6.1e-139	467.6
1_2263	ENOG4105CFB	Gamma-glutamyltranspeptidase (EC 2.3.2.2)	E	Amino acid transport and metabolism	1.4e-174	585.5
1_2296	ENOG4105C65	Catalyzes the reversible interconversion of serine and glycine with tetrahydrofolate (THF) serving as the one-carbon carrier. This reaction serves as the major source of one-carbon groups required for the biosynthesis of purines, thymidylate, methionine, and other important biomolecules. Also exhibits THF- independent aldolase activity toward beta-hydroxyamino acids, producing glycine and aldehyd…	E	Amino acid transport and metabolism	1.1e-227	761.2
1_2317	ENOG4105WDY	DNA (cytosine-5-)-methyltransferase	E	Amino acid transport and metabolism	5.4e-177	594
1_2332	ENOG4105CIH	Imidazole acetol-phosphate transaminase	E	Amino acid transport and metabolism	2.1e-100	340.8
1_2355	ENOG4107QWV	solute symporter	E	Amino acid transport and metabolism	0.0038	18.4
1_2378	ENOG4107QQ8	peptidase	E	Amino acid transport and metabolism	4.6e-182	609.2
1_2393	ENOG4107TNC	Dehydrogenase	E	Amino acid transport and metabolism	3e-177	592.5
1_2401	ENOG4107TZY	Sodium/glutamate symporter	E	Amino acid transport and metabolism	1.8e-150	504.6
1_2404	ENOG4105MQS	Catalyzes the isomerization between 2-isopropylmalate and 3-isopropylmalate, via the formation of 2-isopropylmaleate (By similarity)	E	Amino acid transport and metabolism	4e-84	285
1_2405	ENOG4105CQI	Catalyzes the isomerization between 2-isopropylmalate and 3-isopropylmalate, via the formation of 2-isopropylmaleate (By similarity)	E	Amino acid transport and metabolism	1.3e-206	691
1_2406	ENOG4105C0C	Catalyzes the oxidation of 3-carboxy-2-hydroxy-4- methylpentanoate (3-isopropylmalate) to 3-carboxy-4-methyl-2- oxopentanoate. The product decarboxylates to 4-methyl-2 oxopentanoate (By similarity)	E	Amino acid transport and metabolism	4.1e-165	554.7
1_2407	ENOG4105CYQ	Catalyzes the condensation of the acetyl group of acetyl-CoA with 3-methyl-2-oxobutanoate (2-oxoisovalerate) to form 3-carboxy-3-hydroxy-4-methylpentanoate (2-isopropylmalate) (By similarity)	E	Amino acid transport and metabolism	2.6e-197	660.3
1_2408	ENOG4105C6M	Alpha-keto-beta-hydroxylacyl reductoisomerase	E	Amino acid transport and metabolism	1.7e-155	520
1_2409	ENOG4108ZP8	Acetolactate synthase small subunit	E	Amino acid transport and metabolism	4.3e-61	208.6
1_2410	ENOG4105C7K	acetolactate synthase	E	Amino acid transport and metabolism	8.5e-229	765
1_2453	ENOG4105D6E	homoserine dehydrogenase	E	Amino acid transport and metabolism	1.8e-124	419.9
1_2454	ENOG4105DWV	Homoserine O-trans-acetylase	E	Amino acid transport and metabolism	3.6e-137	461.9
1_2455	ENOG4108IQK	o-acetylhomoserine	E	Amino acid transport and metabolism	2.1e-224	750
1_2466	ENOG4105CK7	Sodium proline symporter	E	Amino acid transport and metabolism	1.4e-141	475.5
1_2469	ENOG4105D42	Cleaves the N-terminal amino acid of tripeptides (By similarity)	E	Amino acid transport and metabolism	2e-179	599.7
1_2503	ENOG4108JQ1	Dehydrogenase	E	Amino acid transport and metabolism	7.7e-170	569.7
1_2504	ENOG4107QM1	Catalyzes the reversible conversion of 3- phosphohydroxypyruvate to phosphoserine and of 3-hydroxy-2-oxo-4- phosphonooxybutanoate to phosphohydroxythreonine (By similarity)	E	Amino acid transport and metabolism	3.3e-160	535.8
1_2534	ENOG4105C53	Part of the ABC transporter complex PotABCD involved in spermidine putrescine import. Responsible for energy coupling to the transport system (By similarity)	E	Amino acid transport and metabolism	3.5e-107	362.8
1_2553	ENOG4105C6T	cysteine synthase	E	Amino acid transport and metabolism	1.3e-158	532.7
1_2610	ENOG4105CXN	decarboxylase	E	Amino acid transport and metabolism	8.1e-149	500.7
1_2618	ENOG4105D5I	Catalyzes the ATP-dependent phosphorylation of L- homoserine to L-homoserine phosphate (By similarity)	E	Amino acid transport and metabolism	8.9e-86	291
1_2619	ENOG4108IYI	Catalyzes the gamma-elimination of phosphate from L- phosphohomoserine and the beta-addition of water to produce L- threonine (By similarity)	E	Amino acid transport and metabolism	1.6e-168	563.3
1_2620	ENOG4105D6E	homoserine dehydrogenase	E	Amino acid transport and metabolism	2.6e-166	558.2
1_2621	ENOG4105CFH	Aspartokinase	E	Amino acid transport and metabolism	3.2e-114	385.9
1_2630	ENOG4105CHM	Aminotransferase	E	Amino acid transport and metabolism	1.6e-137	462.9
1_2703	ENOG4108I0Q	anthranilate phosphoribosyltransferase	E	Amino acid transport and metabolism	4.3e-119	400.8
1_2704	ENOG4105DK0	Indole-3-glycerol phosphate synthase	E	Amino acid transport and metabolism	1.2e-100	340.9
1_2705	ENOG4108ZGB	N-(5'-phosphoribosyl)anthranilate isomerase	E	Amino acid transport and metabolism	1.1e-75	257.3
1_2706	ENOG4105CG0	The beta subunit is responsible for the synthesis of L- tryptophan from indole and L-serine (By similarity)	E	Amino acid transport and metabolism	7.2e-226	756.1
1_2707	ENOG4105F6H	The alpha subunit is responsible for the aldol cleavage of indoleglycerol phosphate to indole and glyceraldehyde 3- phosphate (By similarity)	E	Amino acid transport and metabolism	2.1e-95	323.3
1_2710	ENOG4108JQ7	(ABC) transporter	E	Amino acid transport and metabolism	6.6e-147	494.4
1_2713	ENOG4105HJK	ABC transporter	E	Amino acid transport and metabolism	3.6e-204	682.4
1_2717	ENOG4108J59	Extracellular solute-binding protein, family 5	E	Amino acid transport and metabolism	4e-178	596.5
1_2719	ENOG4108JQ7	(ABC) transporter	E	Amino acid transport and metabolism	3.8e-182	610.9
1_2722	ENOG4105QFJ	Glyoxalase Bleomycin resistance protein (Dioxygenase	E	Amino acid transport and metabolism	2.6e-47	162.8
1_2725	ENOG4105CUG	Oligopeptidase b	E	Amino acid transport and metabolism	5.9e-242	809
1_2738	ENOG4105CKY	Catalyzes the cleavage of L-kynurenine (L-Kyn) and L-3- hydroxykynurenine (L-3OHKyn) into anthranilic acid (AA) and 3- hydroxyanthranilic acid (3-OHAA), respectively (By similarity)	E	Amino acid transport and metabolism	3e-152	510.8
1_2740	ENOG4105HJ8	Catalyzes the oxidative cleavage of the L-tryptophan (L- Trp) pyrrole ring (By similarity)	E	Amino acid transport and metabolism	5.1e-119	400.9
1_2741	ENOG4105BZC	d-serine deaminase	E	Amino acid transport and metabolism	7.8e-221	738.3
1_2742	ENOG4105DA2	glyoxalase bleomycin resistance protein dioxygenase	E	Amino acid transport and metabolism	1.2e-142	479.6
1_2748	ENOG4108JPT	Amidinotransferase	E	Amino acid transport and metabolism	1.4e-103	349.2
1_2749	ENOG4107RB3	L-asparaginase	E	Amino acid transport and metabolism	2.3e-106	358.4
1_2772	ENOG4105CE7	Amidase, hydantoinase carbamoylase family	E	Amino acid transport and metabolism	1.4e-144	485.2
1_2773	ENOG4105CH2	amidohydrolase	E	Amino acid transport and metabolism	1.7e-153	515.9
1_2786	ENOG41066A3	ATP guanido phosphotransferase	E	Amino acid transport and metabolism	1.5e-143	480.9
1_2793	ENOG4105D7W	serine acetyltransferase	E	Amino acid transport and metabolism	2.2e-111	376.1
1_2857	ENOG41066UZ	arginase EC 3.5.3.1	E	Amino acid transport and metabolism	1.1e-112	379.5
1_2906	ENOG4108X76	ATP binding protein	E	Amino acid transport and metabolism	6.3e-68	232
1_2912	ENOG4108IJ0	Aspartate ammonia-lyase	E	Amino acid transport and metabolism	6.3e-211	704.1
1_2913	ENOG4105D6U	Sodium Glutamate Symporter	E	Amino acid transport and metabolism	4.4e-135	454.5
1_2915	ENOG4105CYW	agmatinase	E	Amino acid transport and metabolism	9.8e-90	304.7
1_2920	ENOG4108DXE	SSS family proline sodium (Na ) symporter	E	Amino acid transport and metabolism	4.4e-217	724.5
1_2931	ENOG4108IJ8	ABC transporter	E	Amino acid transport and metabolism	3.1e-131	441.7
1_2932	ENOG4105E90	ABC transporter	E	Amino acid transport and metabolism	3.9e-97	329.9
1_2964	ENOG4105DA2	glyoxalase bleomycin resistance protein dioxygenase	E	Amino acid transport and metabolism	3.5e-129	435.1
1_3018	ENOG4107QN1	sodium solute	E	Amino acid transport and metabolism	8.8e-142	476.7
1_3040	ENOG4107RTR	Homocysteine s-methyltransferase	E	Amino acid transport and metabolism	3e-185	618
1_3063	ENOG4107ZWH	extracellular ligand-binding receptor	E	Amino acid transport and metabolism	0.46	12
1_3076	ENOG4105C28	cystathionine	E	Amino acid transport and metabolism	1.5e-131	443.4
1_3088	ENOG4105F8C	transglutaminase domain-containing protein	E	Amino acid transport and metabolism	9.5e-111	374.3
1_187	ENOG4108VSJ	Drug metabolite	EG		3e-91	308.8
1_770	ENOG4107YV0	Membrane	EG		1.7e-91	309.2
1_856	ENOG4106NWZ	GntP family permease	EG		5.4e-177	591.9
1_1079	ENOG4105C6Z	Gluconate	EG		8.6e-157	525.5
1_1081	ENOG4108UZ3	Transporter	EG		1.7e-103	349.6
1_1334	ENOG4106VZK	Membrane	EG		2.8e-99	335.1
1_1568	ENOG4105CY2	Citrate transporter	EG		6.4e-170	568.3
1_1578	ENOG4105QTV	Membrane	EG		3.6e-21	78.6
1_2115	ENOG4105CY2	Citrate transporter	EG		1.1e-166	557.6
1_2260	ENOG4107XE5	EamA-like transporter family	EG		5.6e-101	340.8
1_2488	ENOG4108VSJ	Drug metabolite	EG		2.6e-96	325.4
1_107	ENOG4108RMZ	D-isomer specific 2-hydroxyacid dehydrogenase	EH		5.2e-99	334.7
1_629	ENOG4105NGK	thiamine pyrophosphate	EH		4.3e-214	715.5
1_2552	ENOG4105CRQ	synthase (Component I)	EH		8.7e-151	507.1
1_2702	ENOG4105CRQ	synthase (Component I)	EH		2e-144	486.1
1_1148	ENOG4108FN1	B12 binding domain	EI		1.4e-53	185
1_99	ENOG4105C3U	ABC transporter	EP		1.5e-150	506.5
1_207	ENOG4107SV4	abc transporter atp-binding protein	EP		3.3e-126	423.6
1_208	ENOG4108UDG	ABC transporter	EP		2.6e-88	300.1
1_1610	ENOG4105C3U	ABC transporter	EP		1.7e-146	493.1
1_1929	ENOG4105C3U	ABC transporter	EP		2.2e-150	506
1_2709	ENOG4105C3U	ABC transporter	EP		5e-129	435.2
1_2716	ENOG4105C3U	ABC transporter	EP		3.5e-152	511.9
1_2956	ENOG4105CVU	peptidase s58 dmpa	EQ		2.9e-142	478.3
1_6	ENOG4105CPN	adenine deaminase	F	Nucleotide transport and metabolism	7.3e-134	450.2
1_184	ENOG4105CGH	5'-nucleotidase	F	Nucleotide transport and metabolism	1e-146	493.5
1_243	ENOG4107R8B	5'-nucleotidase	F	Nucleotide transport and metabolism	2.2e-164	550.4
1_259	ENOG4105YVY	nudix hydrolase	F	Nucleotide transport and metabolism	5.2e-53	182.3
1_422	ENOG41061DV	MutT NUDIX family protein	F	Nucleotide transport and metabolism	8.2e-45	154.8
1_545	ENOG4108Z1K	This enzyme is involved in nucleotide metabolism it produces dUMP, the immediate precursor of thymidine nucleotides and it decreases the intracellular concentration of dUTP so that uracil cannot be incorporated into DNA (By similarity)	F	Nucleotide transport and metabolism	2.8e-59	203.7
1_552	ENOG4105CKU	formyltetrahydrofolate synthetase	F	Nucleotide transport and metabolism	6.2e-263	876.1
1_581	ENOG4105CIY	formyltetrahydrofolate deformylase	F	Nucleotide transport and metabolism	3.2e-139	468.7
1_606	ENOG4108V82	Pyrophosphatase that hydrolyzes non-canonical purine nucleotides such as XTP and ITP dITP to their respective monophosphate derivatives. Might exclude non-canonical purines from DNA precursor pool, thus preventing their incorporation into DNA and avoiding chromosomal lesions (By similarity)	F	Nucleotide transport and metabolism	3.5e-87	296.2
1_745	ENOG4105D9N	nucleoside	F	Nucleotide transport and metabolism	2.5e-181	608.1
1_746	ENOG4107ST9	nucleoside hydrolase	F	Nucleotide transport and metabolism	3e-142	476.2
1_980	ENOG4109003	Catalyzes a salvage reaction resulting in the formation of AMP, that is energically less costly than de novo synthesis (By similarity)	F	Nucleotide transport and metabolism	1.6e-74	252.4
1_1039	ENOG4105C0V	Provides the sole de novo source of dTMP for DNA biosynthesis (By similarity)	F	Nucleotide transport and metabolism	1.3e-134	451.3
1_1048	ENOG4105D3A	purine nucleoside phosphorylase DeoD-type	F	Nucleotide transport and metabolism	5.1e-108	362.9
1_1189	ENOG4105BZH	Provides the precursors necessary for DNA synthesis. Catalyzes the biosynthesis of deoxyribonucleotides from the corresponding ribonucleotides (By similarity)	F	Nucleotide transport and metabolism	4.2e-154	518.3
1_1190	ENOG4105BZH	Provides the precursors necessary for DNA synthesis. Catalyzes the biosynthesis of deoxyribonucleotides from the corresponding ribonucleotides (By similarity)	F	Nucleotide transport and metabolism	1.3e-35	126.1
1_1249	ENOG4105KG3	cytidine deaminase	F	Nucleotide transport and metabolism	8.7e-59	202.9
1_1251	ENOG4105KGE	Single strand-specific metallo-endoribonuclease involved in late-stage 70S ribosome quality control and in maturation of the 3' terminus of the 16S rRNA (By similarity)	F	Nucleotide transport and metabolism	1.2e-55	192.5
1_1260	ENOG4105FCI	Catalyzes a reversible aldol reaction between acetaldehyde and D-glyceraldehyde 3-phosphate to generate 2-deoxy- D-ribose 5-phosphate (By similarity)	F	Nucleotide transport and metabolism	1.6e-107	363.8
1_1278	ENOG4108UK2	deaminase	F	Nucleotide transport and metabolism	3.3e-58	200.4
1_1290	ENOG4105DUF	Catalyzes the irreversible cleavage of the glycosidic bond in both 5'-methylthioadenosine (MTA) and S- adenosylhomocysteine (SAH AdoHcy) to adenine and the corresponding thioribose, 5'-methylthioribose and S-ribosylhomocysteine, respectively (By similarity)	F	Nucleotide transport and metabolism	1.3e-89	304.4
1_1293	ENOG4105DBI	uridine monophosphokinase	F	Nucleotide transport and metabolism	8e-98	331.4
1_1295	ENOG4105HHA	aminodeoxychorismate lyase	F	Nucleotide transport and metabolism	2e-111	376.8
1_1466	ENOG4108UGX	Major role in the synthesis of nucleoside triphosphates other than ATP. The ATP gamma phosphate is transferred to the NDP beta phosphate via a ping-pong mechanism, using a phosphorylated active-site intermediate (By similarity)	F	Nucleotide transport and metabolism	1.1e-66	228.3
1_1477	ENOG4105DKZ	GTPase that plays an essential role in the late steps of ribosome biogenesis (By similarity)	F	Nucleotide transport and metabolism	1.1e-213	715.1
1_1480	ENOG4105CAT	Cytidine monophosphate kinase	F	Nucleotide transport and metabolism	9.3e-106	358.2
1_1510	ENOG4105CMW	The enzymes which catalyze the reversible phosphorolysis of pyrimidine nucleosides are involved in the degradation of these compounds and in their utilization as carbon and energy sources, or in the rescue of pyrimidine bases for nucleotide synthesis (By similarity)	F	Nucleotide transport and metabolism	1.8e-203	680.5
1_1515	ENOG4108YZ4	nudix hydrolase	F	Nucleotide transport and metabolism	5.9e-69	235.4
1_1566	ENOG4105DK2	UPF0207 protein	F	Nucleotide transport and metabolism	1.5e-60	207.1
1_1576	ENOG4105DU0	nucleoside hydrolase	F	Nucleotide transport and metabolism	9.4e-99	334
1_1577	ENOG4105D9N	nucleoside	F	Nucleotide transport and metabolism	1.6e-119	403.6
1_1582	ENOG4105DU0	nucleoside hydrolase	F	Nucleotide transport and metabolism	7.6e-103	347.5
1_1583	ENOG4105D9N	nucleoside	F	Nucleotide transport and metabolism	3e-146	492
1_1676	ENOG4105C41	Catalyzes the reversible phosphorylation of UMP to UDP (By similarity)	F	Nucleotide transport and metabolism	9e-118	395.4
1_1759	ENOG4108UHA	Essential for recycling GMP and indirectly, cGMP (By similarity)	F	Nucleotide transport and metabolism	2.7e-91	309.6
1_1762	ENOG4107T52	Catalyzes the transfer of a ribosyl phosphate group from 5-phosphoribose 1-diphosphate to orotate, leading to the formation of orotidine monophosphate (OMP) (By similarity)	F	Nucleotide transport and metabolism	4.9e-84	284
1_1763	ENOG4106EG9	Catalyzes the decarboxylation of orotidine 5'- monophosphate (OMP) to uridine 5'-monophosphate (UMP) (By similarity)	F	Nucleotide transport and metabolism	6.8e-92	311.8
1_1764	ENOG4107RY0	Catalyzes the conversion of dihydroorotate to orotate (By similarity)	F	Nucleotide transport and metabolism	1.5e-132	446.3
1_1766	ENOG4105CU6	carbamoyl-phosphate synthetase ammonia chain	F	Nucleotide transport and metabolism	0	1886.5
1_1767	ENOG4105C1M	carbamoyl-phosphate synthetase glutamine chain	F	Nucleotide transport and metabolism	6.1e-163	546.9
1_1768	ENOG4105CD3	dihydroorotase	F	Nucleotide transport and metabolism	3.3e-172	576.8
1_1769	ENOG4105CXT	aspartate transcarbamylase	F	Nucleotide transport and metabolism	3e-115	389
1_1770	ENOG4105C2W	permease	F	Nucleotide transport and metabolism	1.2e-138	466.2
1_1771	ENOG4108UK1	Also displays a weak uracil phosphoribosyltransferase activity which is not physiologically significant (By similarity)	F	Nucleotide transport and metabolism	8.9e-81	274
1_1779	ENOG4105DFA	alanine racemase domain protein	F	Nucleotide transport and metabolism	5.5e-80	272.5
1_1809	ENOG4107NZD	Permease family	F	Nucleotide transport and metabolism	4.8e-200	667.8
1_1810	ENOG4108UPS	Converts the preformed base xanthine, a product of nucleic acid breakdown, to xanthosine 5'-monophosphate (XMP), so it can be reused for RNA or DNA synthesis (By similarity)	F	Nucleotide transport and metabolism	2.6e-85	287.5
1_2109	ENOG4105D9N	nucleoside	F	Nucleotide transport and metabolism	1.7e-191	641.7
1_2179	ENOG4105D9N	nucleoside	F	Nucleotide transport and metabolism	1.6e-168	565.7
1_2264	ENOG4105DTE	Xanthine uracil vitamin C permease	F	Nucleotide transport and metabolism	1.6e-145	488.2
1_2295	ENOG4105CZ5	Catalyzes the conversion of uracil and 5-phospho-alpha- D-ribose 1-diphosphate (PRPP) to UMP and diphosphate (By similarity)	F	Nucleotide transport and metabolism	1.6e-115	389.3
1_2305	ENOG4107UGU	thymidine kinase	F	Nucleotide transport and metabolism	7e-89	301.3
1_2314	ENOG4105C8D	Catalyzes the ATP-dependent amination of UTP to CTP with either L-glutamine or ammonia as the source of nitrogen (By similarity)	F	Nucleotide transport and metabolism	1.9e-265	884.6
1_2521	ENOG4105DUF	Catalyzes the irreversible cleavage of the glycosidic bond in both 5'-methylthioadenosine (MTA) and S- adenosylhomocysteine (SAH AdoHcy) to adenine and the corresponding thioribose, 5'-methylthioribose and S-ribosylhomocysteine, respectively (By similarity)	F	Nucleotide transport and metabolism	1.1e-91	311.3
1_2558	ENOG4108UGV	hypoxanthine phosphoribosyltransferase	F	Nucleotide transport and metabolism	2.4e-74	252.9
1_2587	ENOG4105C5T	Phosphoribosyl pyrophosphate synthase	F	Nucleotide transport and metabolism	4.1e-153	512.3
1_2609	ENOG4108ZMD	Phosphorylation of dTMP to form dTDP in both de novo and salvage pathways of dTTP synthesis (By similarity)	F	Nucleotide transport and metabolism	1.3e-83	284.7
1_2623	ENOG4105ZMH	deoxynucleoside kinase	F	Nucleotide transport and metabolism	2.6e-75	256.9
1_2624	ENOG4105ZMH	deoxynucleoside kinase	F	Nucleotide transport and metabolism	1.4e-69	238.1
1_2632	ENOG4105CP4	Catalyzes the conversion of inosine 5'-phosphate (IMP) to xanthosine 5'-phosphate (XMP), the first committed and rate- limiting step in the de novo synthesis of guanine nucleotides, and therefore plays an important role in the regulation of cell growth (By similarity)	F	Nucleotide transport and metabolism	3.4e-250	835.3
1_2760	ENOG4108JRS	Nudix Hydrolase	F	Nucleotide transport and metabolism	1.2e-56	193.3
1_2836	ENOG4105CC8	Catalyzes the reversible transfer of the terminal phosphate group between ATP and AMP. Plays an important role in cellular energy homeostasis and in adenine nucleotide metabolism (By similarity)	F	Nucleotide transport and metabolism	5e-99	335.5
1_2879	ENOG4105RHY	Pfam:UPF0157	F	Nucleotide transport and metabolism	2.9e-17	65.8
1_2890	ENOG4107T2D	Phosphoribosylaminoimidazolesuccinocarboxamide synthase	F	Nucleotide transport and metabolism	2.4e-92	311.4
1_3050	ENOG4108R3F	Nudix family	F	Nucleotide transport and metabolism	1e-97	331
1_3061	ENOG4108UZR	nudix hydrolase	F	Nucleotide transport and metabolism	1.3e-54	186.9
1_3089	ENOG4105CM0	Catalyzes the synthesis of GMP from XMP (By similarity)	F	Nucleotide transport and metabolism	2.6e-219	731.9
1_3094	ENOG4108UM6	Catalyzes the conversion of N5-carboxyaminoimidazole ribonucleotide (N5-CAIR) to 4-carboxy-5-aminoimidazole ribonucleotide (CAIR) (By similarity)	F	Nucleotide transport and metabolism	1.9e-83	282.5
1_3095	ENOG4105CY8	phosphoribosylaminoimidazole carboxylase atpase subunit	F	Nucleotide transport and metabolism	9.3e-150	502.1
1_3096	ENOG4105VR9	phosphoribosylformylglycinamidine synthase	F	Nucleotide transport and metabolism	4.5e-32	114.5
1_3097	ENOG4105D21	Phosphoribosylformylglycinamidine synthase I	F	Nucleotide transport and metabolism	1.2e-81	278
1_3098	ENOG4108JIU	phosphoribosylformylglycinamidine synthase ii	F	Nucleotide transport and metabolism	4.8e-301	1004.2
1_3099	ENOG4105CBA	glutamine phosphoribosylpyrophosphate amidotransferase	F	Nucleotide transport and metabolism	3.3e-202	675.6
1_3100	ENOG4105CXB	phosphoribosylaminoimidazole synthetase	F	Nucleotide transport and metabolism	8e-152	508.9
1_3101	ENOG4108V3E	phosphoribosylglycinamide formyltransferase	F	Nucleotide transport and metabolism	1.9e-81	277.5
1_3102	ENOG4105DC1	bifunctional purine biosynthesis protein purh	F	Nucleotide transport and metabolism	9.3e-250	834.5
1_3103	ENOG4105C12	Phosphoribosylglycinamide synthetase	F	Nucleotide transport and metabolism	2e-198	665
1_149	ENOG4107Z60	histidine triad (HIT) protein	FG		2.5e-46	161
1_185	ENOG4108UWW	Cmp dcmp deaminase zinc-binding	FJ		1.6e-59	203.4
1_2625	ENOG4108Z6B	deaminase	FJ		3.9e-89	303.6
1_2919	ENOG4107Y2X	deaminase	FJ		2.4e-54	187.8
1_22	ENOG4108VK3	Cupin 2 Conserved Barrel Domain Protein	G	Carbohydrate transport and metabolism	1.1e-86	293.8
1_88	ENOG4107T3C	Major facilitator Superfamily	G	Carbohydrate transport and metabolism	1.3e-143	481.2
1_89	ENOG4108ZJ4	polysaccharide deacetylase	G	Carbohydrate transport and metabolism	2.2e-73	250.9
1_122	ENOG4108WDT	Major Facilitator superfamily	G	Carbohydrate transport and metabolism	4.1e-142	476.9
1_127	ENOG4105EFZ	amidohydrolase	G	Carbohydrate transport and metabolism	1.7e-173	581.6
1_138	ENOG4108Z5K	methylglyoxal synthase	G	Carbohydrate transport and metabolism	7e-57	196.4
1_166	ENOG4105KRI	phosphocarrier protein (HPr	G	Carbohydrate transport and metabolism	1.2e-30	107.9
1_174	ENOG4105C17	glyceraldehyde-3-phosphate dehydrogenase	G	Carbohydrate transport and metabolism	1.8e-167	561
1_175	ENOG4105BZA	Phosphoglycerate kinase	G	Carbohydrate transport and metabolism	3.8e-201	673.7
1_176	ENOG4105CP7	Triose-phosphate isomerase	G	Carbohydrate transport and metabolism	1.8e-116	393.2
1_177	ENOG4105CJI	Catalyzes the interconversion of 2-phosphoglycerate and 3-phosphoglycerate (By similarity)	G	Carbohydrate transport and metabolism	5.6e-243	811.5
1_178	ENOG4105C70	Catalyzes the reversible conversion of 2- phosphoglycerate into phosphoenolpyruvate. It is essential for the degradation of carbohydrates via glycolysis (By similarity)	G	Carbohydrate transport and metabolism	9.4e-229	762.7
1_252	ENOG4105D4U	had-superfamily hydrolase, subfamily iia	G	Carbohydrate transport and metabolism	2.1e-92	313.4
1_274	ENOG4105C6X	Major Facilitator	G	Carbohydrate transport and metabolism	1.3e-135	455.3
1_318	ENOG4108SUT	Major Facilitator Superfamily	G	Carbohydrate transport and metabolism	1.1e-134	452.1
1_321	ENOG4105F97	virion core protein (Lumpy skin disease	G	Carbohydrate transport and metabolism	1.5e-135	455.2
1_371	ENOG4105VRS	hydrolase family 18	G	Carbohydrate transport and metabolism	2.4e-90	306.9
1_376	ENOG4107MFN	NA	G	Carbohydrate transport and metabolism	0.33	12.7
1_387	ENOG41088VS	Binding-protein-dependent transport system inner membrane component	G	Carbohydrate transport and metabolism	0.18	14
1_413	ENOG4105DJ2	Major Facilitator Superfamily	G	Carbohydrate transport and metabolism	4.5e-148	496.5
1_440	ENOG41081GG	phosphoglycerate mutase	G	Carbohydrate transport and metabolism	1.4e-58	200.7
1_442	ENOG4105EU0	Major facilitator Superfamily	G	Carbohydrate transport and metabolism	1.5e-135	455.2
1_443	ENOG4105CZM	Major Facilitator	G	Carbohydrate transport and metabolism	4.1e-122	410.5
1_463	ENOG410605W	Major Facilitator	G	Carbohydrate transport and metabolism	1.3e-146	491.2
1_503	ENOG4108KKH	Catalyzes the phosphorylation of NAD to NADP. Utilizes ATP and other nucleoside triphosphates as well as inorganic polyphosphate as a source of phosphorus (By similarity)	G	Carbohydrate transport and metabolism	1.9e-123	413.9
1_520	ENOG4105CTQ	phosphohexokinase	G	Carbohydrate transport and metabolism	4.2e-126	425.1
1_521	ENOG4105CA9	Pyruvate kinase	G	Carbohydrate transport and metabolism	5.6e-241	804.7
1_535	ENOG4105C17	glyceraldehyde-3-phosphate dehydrogenase	G	Carbohydrate transport and metabolism	1.9e-160	537.9
1_558	ENOG4108ZJ4	polysaccharide deacetylase	G	Carbohydrate transport and metabolism	1.6e-94	320.5
1_620	ENOG4105IMW	phosphoglycerate mutase	G	Carbohydrate transport and metabolism	8.7e-56	191.3
1_640	ENOG4108NK7	Major Facilitator superfamily	G	Carbohydrate transport and metabolism	2.4e-111	375.4
1_705	ENOG4105D4U	had-superfamily hydrolase, subfamily iia	G	Carbohydrate transport and metabolism	4.3e-169	566.1
1_706	ENOG4108HH4	Major Facilitator Superfamily	G	Carbohydrate transport and metabolism	2.4e-160	537
1_757	ENOG4105EFZ	amidohydrolase	G	Carbohydrate transport and metabolism	3.8e-173	580.4
1_761	ENOG4105DR6	Trap dicarboxylate transporter, dctp subunit	G	Carbohydrate transport and metabolism	2.1e-108	365.5
1_762	ENOG4105VFS	Tripartite ATP-independent periplasmic transporter dctq component	G	Carbohydrate transport and metabolism	2.8e-40	140.4
1_763	ENOG4105CG6	trap dicarboxylate transporter dctm subunit	G	Carbohydrate transport and metabolism	5e-137	461.3
1_764	ENOG4105W06	Cupin 2, conserved barrel domain protein	G	Carbohydrate transport and metabolism	2e-26	95.8
1_785	ENOG4105F8H	extracellular solute-binding protein	G	Carbohydrate transport and metabolism	2.9e-124	418.1
1_786	ENOG4105DB9	Binding-protein-dependent transport systems inner membrane component	G	Carbohydrate transport and metabolism	1.8e-99	336.1
1_872	ENOG4105D2S	major facilitator superfamily	G	Carbohydrate transport and metabolism	4.3e-158	529.6
1_873	ENOG41062YB	Trap dicarboxylate transporter, dctp subunit	G	Carbohydrate transport and metabolism	2.4e-77	263.3
1_875	ENOG4105CG6	trap dicarboxylate transporter dctm subunit	G	Carbohydrate transport and metabolism	1e-155	523.2
1_890	ENOG4108TGC	Acyltransferase	G	Carbohydrate transport and metabolism	2.9e-96	326.1
1_975	ENOG4105CI1	PTS System	G	Carbohydrate transport and metabolism	4.8e-275	918
1_1065	ENOG4105DJ2	Major Facilitator Superfamily	G	Carbohydrate transport and metabolism	9.3e-104	350.4
1_1082	ENOG4105VRS	hydrolase family 18	G	Carbohydrate transport and metabolism	1e-95	324.6
1_1114	ENOG4108MT5	Pfam:DUF894	G	Carbohydrate transport and metabolism	2.9e-169	566.3
1_1511	ENOG4105CZG	Phosphotransfer between the C1 and C5 carbon atoms of pentose (By similarity)	G	Carbohydrate transport and metabolism	6.9e-176	587.9
1_1535	ENOG4105CSH	Transporter	G	Carbohydrate transport and metabolism	1.6e-158	532.4
1_1537	ENOG4105DJ2	Major Facilitator Superfamily	G	Carbohydrate transport and metabolism	8.4e-107	360.4
1_1550	ENOG4105D1B	polysaccharide deacetylase	G	Carbohydrate transport and metabolism	1.2e-94	320
1_1575	ENOG4105CE4	GlcNAc 6-P deacetylase	G	Carbohydrate transport and metabolism	9.1e-122	410.3
1_1584	ENOG4108RVA	ribokinase	G	Carbohydrate transport and metabolism	2.1e-115	389.9
1_1586	ENOG4105CI1	PTS System	G	Carbohydrate transport and metabolism	2.8e-196	657.4
1_1618	ENOG4105CV1	Transketolase (EC 2.2.1.1)	G	Carbohydrate transport and metabolism	0	1098.9
1_1749	ENOG4105DJV	ribulose-phosphate 3-epimerase	G	Carbohydrate transport and metabolism	4e-112	377
1_1750	ENOG4105E06	May play a role in 30S ribosomal subunit biogenesis. Unusual circulary permuted GTPase that catalyzes rapid hydrolysis of GTP with a slow catalytic turnover (By similarity)	G	Carbohydrate transport and metabolism	3.4e-80	273.4
1_1839	ENOG4105ECY	inositol monophosphatase	G	Carbohydrate transport and metabolism	3.8e-80	273
1_1844	ENOG4108RTZ	polysaccharide deacetylase	G	Carbohydrate transport and metabolism	6.6e-104	350
1_1861	ENOG4105DP8	Major facilitator superfamily MFS_1	G	Carbohydrate transport and metabolism	8.3e-117	393.8
1_1903	ENOG4107YMH	Catalyzes the phosphorylation of NAD to NADP. Utilizes ATP and other nucleoside triphosphates as well as inorganic polyphosphate as a source of phosphorus (By similarity)	G	Carbohydrate transport and metabolism	1.9e-81	276.3
1_1934	ENOG4108FNJ	Alpha amylase, catalytic domain	G	Carbohydrate transport and metabolism	2.3e-182	609.8
1_1996	ENOG4105CKA	Catalyzes the reversible isomerization-deamination of glucosamine 6-phosphate (GlcN6P) to form fructose 6-phosphate (Fru6P) and ammonium ion (By similarity)	G	Carbohydrate transport and metabolism	1.5e-84	287.6
1_2008	ENOG4105BZ3	General (non sugar-specific) component of the phosphoenolpyruvate-dependent sugar phosphotransferase system (sugar PTS). This major carbohydrate active-transport system catalyzes the phosphorylation of incoming sugar substrates concomitantly with their translocation across the cell membrane. Enzyme I transfers the phosphoryl group from phosphoenolpyruvate (PEP) to the phosphoryl carrier protein (…	G	Carbohydrate transport and metabolism	4.8e-255	852.4
1_2009	ENOG4105KRI	phosphocarrier protein (HPr	G	Carbohydrate transport and metabolism	7.2e-31	108.6
1_2024	ENOG4108IJ9	(ABC) transporter	G	Carbohydrate transport and metabolism	6.1e-173	580.2
1_2027	ENOG4105C71	hydrolase family 65, central catalytic	G	Carbohydrate transport and metabolism	1.2e-275	920.3
1_2032	ENOG4105DJR	solute-binding protein	G	Carbohydrate transport and metabolism	1.8e-104	352.9
1_2033	ENOG4105C71	hydrolase family 65, central catalytic	G	Carbohydrate transport and metabolism	1.2e-248	831
1_2034	ENOG4107QYV	phosphohexose isomerase	G	Carbohydrate transport and metabolism	3e-166	557
1_2037	ENOG4105CG6	trap dicarboxylate transporter dctm subunit	G	Carbohydrate transport and metabolism	7.6e-145	487.2
1_2038	ENOG4105XDZ	Tripartite ATP-independent periplasmic transporter	G	Carbohydrate transport and metabolism	2e-49	170.3
1_2043	ENOG4105GQU	Trap dicarboxylate transporter, dctp subunit	G	Carbohydrate transport and metabolism	1.2e-87	297
1_2047	ENOG4105CMG	Carbohydrate kinase	G	Carbohydrate transport and metabolism	3.1e-147	494.7
1_2051	ENOG4105CG6	trap dicarboxylate transporter dctm subunit	G	Carbohydrate transport and metabolism	1.4e-156	526.1
1_2053	ENOG4105DR6	Trap dicarboxylate transporter, dctp subunit	G	Carbohydrate transport and metabolism	3.7e-117	394.3
1_2056	ENOG4105C7Q	Catalyzes the oxidative decarboxylation of 6- phosphogluconate to ribulose 5-phosphate and CO(2), with concomitant reduction of NADP to NADPH (By similarity)	G	Carbohydrate transport and metabolism	9.8e-225	749.6
1_2057	ENOG4105D2H	Uronic isomerase	G	Carbohydrate transport and metabolism	1.3e-201	673.3
1_2058	ENOG4105EE0	oxidoreductase	G	Carbohydrate transport and metabolism	3.7e-92	313.1
1_2059	ENOG4105CRD	Catalyzes the transfer of the gamma-phosphate of ATP to D-galactose to form alpha-D-galactose-1-phosphate (Gal-1-P) (By similarity)	G	Carbohydrate transport and metabolism	2.4e-141	475.2
1_2061	ENOG4105CKN	UDP-glucose-hexose-1-phosphate uridylyltransferase	G	Carbohydrate transport and metabolism	2.9e-210	702.3
1_2062	ENOG4105ENN	converts alpha-aldose to the beta-anomer. It is active on D-glucose, L-arabinose, D-xylose, D-galactose, maltose and lactose (By similarity)	G	Carbohydrate transport and metabolism	1.1e-124	419.2
1_2064	ENOG4105IKJ	beta-galactosidase small subunit	G	Carbohydrate transport and metabolism	2.5e-38	135
1_2065	ENOG4107QW6	Glycoside hydrolase family 2 TIM barrel	G	Carbohydrate transport and metabolism	8.1e-249	831.6
1_2066	ENOG4105F8D	glycoside hydrolase family 4	G	Carbohydrate transport and metabolism	1.9e-156	524.7
1_2070	ENOG4107QP6	Xylose isomerase domain protein TIM barrel	G	Carbohydrate transport and metabolism	7.8e-143	478.4
1_2072	ENOG4107Y8F	Xylose isomerase domain protein TIM barrel	G	Carbohydrate transport and metabolism	2.2e-83	282.1
1_2075	ENOG4108JE7	solute-binding protein	G	Carbohydrate transport and metabolism	8.4e-159	531.8
1_2079	ENOG4107QP6	Xylose isomerase domain protein TIM barrel	G	Carbohydrate transport and metabolism	2.3e-145	486.8
1_2081	ENOG4105CE0	Trehalose utilization protein	G	Carbohydrate transport and metabolism	2.3e-120	403.4
1_2086	ENOG4105DJR	solute-binding protein	G	Carbohydrate transport and metabolism	1.2e-140	472.1
1_2120	ENOG4105CG6	trap dicarboxylate transporter dctm subunit	G	Carbohydrate transport and metabolism	1.7e-156	525.8
1_2121	ENOG4105VFS	Tripartite ATP-independent periplasmic transporter dctq component	G	Carbohydrate transport and metabolism	3.3e-33	117.4
1_2122	ENOG41088N4	trap dicarboxylate	G	Carbohydrate transport and metabolism	7e-97	327.2
1_2144	ENOG4105CBT	Fructose-1,6-bisphosphatase	G	Carbohydrate transport and metabolism	3.2e-124	417
1_2145	ENOG4108UTZ	Dihydroxyacetone kinase	G	Carbohydrate transport and metabolism	1e-69	238.4
1_2146	ENOG4105CMT	Dihydroxyacetone kinase	G	Carbohydrate transport and metabolism	5.4e-170	570.5
1_2147	ENOG4108YZG	isomerase	G	Carbohydrate transport and metabolism	2e-53	183.7
1_2148	ENOG4105IE8	Alpha-ketoglutarate permease	G	Carbohydrate transport and metabolism	1.6e-171	573.8
1_2154	ENOG4105DM4	PTS System	G	Carbohydrate transport and metabolism	7.3e-267	891.1
1_2155	ENOG4106VEM	tagatose-6-phosphate kinase	G	Carbohydrate transport and metabolism	2.3e-87	295.7
1_2158	ENOG4107QSU	Phosphoglucomutase phosphomannomutase alpha beta alpha domain	G	Carbohydrate transport and metabolism	4.1e-212	709.9
1_2161	ENOG4107RCC	Major Facilitator Superfamily	G	Carbohydrate transport and metabolism	3.8e-151	506.3
1_2163	ENOG4105BZW	Glycerate kinase	G	Carbohydrate transport and metabolism	7e-152	509.3
1_2182	ENOG4105CR4	methylisocitrate lyase	G	Carbohydrate transport and metabolism	3.9e-99	336
1_2193	ENOG4107W83	Inherit from COG: methylisocitrate lyase	G	Carbohydrate transport and metabolism	6.7e-05	24.8
1_2251	ENOG4108FQ0	the rest of the oligosaccharide is released intact. Cleaves the peptidoglycan connecting the daughter cells at the end of the cell division cycle, resulting in the separation of the two newly divided cells. Acts as an autolysin in penicillin-induced lysis	G	Carbohydrate transport and metabolism	2.2e-62	214.2
1_2298	ENOG4108YZG	isomerase	G	Carbohydrate transport and metabolism	8.2e-72	243.8
1_2308	ENOG4105CBT	Fructose-1,6-bisphosphatase	G	Carbohydrate transport and metabolism	3.8e-147	492.3
1_2310	ENOG4105CW3	Transaldolase is important for the balance of metabolites in the pentose-phosphate pathway (By similarity)	G	Carbohydrate transport and metabolism	1.3e-89	303.9
1_2311	ENOG4105D2N	Aldolase	G	Carbohydrate transport and metabolism	3.3e-110	372.5
1_2328	ENOG410902R	phosphoglycerate mutase	G	Carbohydrate transport and metabolism	3.9e-50	173.1
1_2371	ENOG4107UXD	major facilitator superfamily	G	Carbohydrate transport and metabolism	1.9e-115	388.7
1_2508	ENOG4105D8W	glucose-6-phosphate 1-dehydrogenase	G	Carbohydrate transport and metabolism	3.3e-184	617.9
1_2515	ENOG4105CSH	Transporter	G	Carbohydrate transport and metabolism	1.6e-155	522.5
1_2531	ENOG4105BZW	Glycerate kinase	G	Carbohydrate transport and metabolism	3.4e-136	457.6
1_2601	ENOG4105CU0	Catalyzes the 2'-O-methylation of the ribose of cytidine 1402 (C1402) in 16S rRNA (By similarity)	G	Carbohydrate transport and metabolism	2.9e-115	389.1
1_2681	ENOG4105FCD	Major Facilitator	G	Carbohydrate transport and metabolism	1.1e-128	432.7
1_2694	ENOG4105DEU	major facilitator superfamily	G	Carbohydrate transport and metabolism	1.2e-152	512.2
1_2762	ENOG4105IMW	phosphoglycerate mutase	G	Carbohydrate transport and metabolism	3.3e-65	222
1_2862	ENOG4107QJF	Catalyzes the conversion of glucosamine-6-phosphate to glucosamine-1-phosphate (By similarity)	G	Carbohydrate transport and metabolism	6.6e-196	654.8
1_2864	ENOG4105EFZ	amidohydrolase	G	Carbohydrate transport and metabolism	7.9e-161	539.7
1_2929	ENOG4107S4H	Major Facilitator	G	Carbohydrate transport and metabolism	5.4e-152	509.4
1_2976	ENOG4105Q4P	Major Facilitator	G	Carbohydrate transport and metabolism	2.7e-136	457.7
1_2977	ENOG4105DP8	Major facilitator superfamily MFS_1	G	Carbohydrate transport and metabolism	5.4e-97	328.3
1_3042	ENOG4105FCD	Major Facilitator	G	Carbohydrate transport and metabolism	1.7e-103	349.5
1_2088	ENOG41066F8	ROK family	GK		1.6e-84	287.6
1_2236	ENOG4108RB3	Capsular polysaccharide biosynthesis protein	GM		9.2e-82	277.5
1_2246	ENOG4105EY8	ABC transporter	GM		4e-115	388.9
1_2247	ENOG4107SKU	permease protein	GM		5.3e-99	335.2
1_2360	ENOG4105EXW	epimerase dehydratase	GM		2.3e-130	437
1_105	ENOG4105CDM	Glutamate-1-semialdehyde aminotransferase	H	Coenzyme transport and metabolism	9.1e-170	569.7
1_125	ENOG4108JPX	Catalyzes the transfer of the alpha-amino group from S- adenosyl-L-methionine (SAM) to 7-keto-8-aminopelargonic acid (KAPA) to form 7,8-diaminopelargonic acid (DAPA). It is the only animotransferase known to utilize SAM as an amino donor (By similarity)	H	Coenzyme transport and metabolism	2.1e-157	529
1_136	ENOG4105D4P	Coproporphyrinogen iii oxidase	H	Coenzyme transport and metabolism	5.4e-111	374.9
1_248	ENOG4105C0G	Catalyzes the radical-mediated insertion of two sulfur atoms into the C-6 and C-8 positions of the octanoyl moiety bound to the lipoyl domains of lipoate-dependent enzymes, thereby converting the octanoylated domains into lipoylated derivatives (By similarity)	H	Coenzyme transport and metabolism	2.4e-156	524.8
1_295	ENOG4107U17	1,4-dihydroxy-2-naphthoate octaprenyltransferase	H	Coenzyme transport and metabolism	1.2e-103	349.4
1_296	ENOG4105E4F	Isochorismate synthase	H	Coenzyme transport and metabolism	1.2e-115	390.7
1_297	ENOG4105C4A	Catalyzes the thiamine diphosphate-dependent decarboxylation of 2-oxoglutarate and the subsequent addition of the resulting succinic semialdehyde-thiamine pyrophosphate anion to isochorismate to yield 2-succinyl-5-enolpyruvyl-6-hydroxy-3- cyclohexene-1-carboxylate (SEPHCHC) (By similarity)	H	Coenzyme transport and metabolism	4.8e-184	617.1
1_298	ENOG4107J5P	Catalyzes a proton abstraction reaction that results in 2,5-elimination of pyruvate from 2-succinyl-5-enolpyruvyl-6- hydroxy-3-cyclohexene-1-carboxylate (SEPHCHC) and the formation of 2-succinyl-6-hydroxy-2,4-cyclohexadiene-1-carboxylate (SHCHC). Is also able to catalyze the hydrolysis of the thioester bond in palmitoyl-CoA in vitro (By similarity)	H	Coenzyme transport and metabolism	3.8e-90	304.7
1_299	ENOG4108IPT	Naphthoate synthase	H	Coenzyme transport and metabolism	3.8e-146	488.8
1_301	ENOG4107RVH	Mandelate racemase muconate lactonizing protein	H	Coenzyme transport and metabolism	2e-118	398.6
1_310	ENOG4105CPH	Catalyzes the formation of S-adenosylmethionine from methionine and ATP	H	Coenzyme transport and metabolism	3.7e-221	738.7
1_409	ENOG4105D1W	Converts 2,5-diamino-6-(ribosylamino)-4(3h)-pyrimidinone 5'-phosphate into 5-amino-6-(ribosylamino)-2,4(1h,3h)- pyrimidinedione 5'-phosphate (By similarity)	H	Coenzyme transport and metabolism	1.7e-132	445.2
1_410	ENOG4108R6K	riboflavin synthase, subunit alpha	H	Coenzyme transport and metabolism	2.9e-83	282.4
1_411	ENOG4105C66	Catalyzes the conversion of D-ribulose 5-phosphate to formate and 3,4-dihydroxy-2-butanone 4-phosphate (By similarity)	H	Coenzyme transport and metabolism	1.3e-197	662.2
1_412	ENOG4108UTT	Catalyzes the formation of 6,7-dimethyl-8- ribityllumazine by condensation of 5-amino-6-(D- ribitylamino)uracil with 3,4-dihydroxy-2-butanone 4-phosphate. This is the penultimate step in the biosynthesis of riboflavin (By similarity)	H	Coenzyme transport and metabolism	3.1e-79	269
1_498	ENOG4105D8I	Catalyzes the ATP-dependent transfer of a sulfur to tRNA to produce 4-thiouridine in position 8 of tRNAs, which functions as a near-UV photosensor. Also catalyzes the transfer of sulfur to the sulfur carrier protein ThiS, forming ThiS-thiocarboxylate. This is a step in the synthesis of thiazole, in the thiamine biosynthesis pathway. The sulfur is donated as persulfide by IscS (By similarity)	H	Coenzyme transport and metabolism	1.1e-150	505
1_534	ENOG4108ZQD	Catalyzes the phosphorylation of the 3'-hydroxyl group of dephosphocoenzyme A to form coenzyme A (By similarity)	H	Coenzyme transport and metabolism	5.8e-81	276.3
1_631	ENOG4108Q27	Specifically catalyzes the NAD or NADP-dependent dehydrogenation of L-aspartate to iminoaspartate (By similarity)	H	Coenzyme transport and metabolism	9.1e-77	260.8
1_651	ENOG4107BPP	Inherit from COG: riboflavin biosynthesis protein ribF	H	Coenzyme transport and metabolism	1.4e-22	82.4
1_672	ENOG4108KF8	Catalyzes the NADPH-dependent reduction of ketopantoate into pantoic acid (By similarity)	H	Coenzyme transport and metabolism	6.3e-106	357.1
1_676	ENOG4108N5B	2-phosphosulfolactate phosphatase	H	Coenzyme transport and metabolism	1.4e-59	205.3
1_735	ENOG4107BPP	Inherit from COG: riboflavin biosynthesis protein ribF	H	Coenzyme transport and metabolism	6.2e-32	112.4
1_775	ENOG4107RVH	Mandelate racemase muconate lactonizing protein	H	Coenzyme transport and metabolism	8.5e-155	518.3
1_779	ENOG4108Z6K	Catalyzes the circularization of gamma-N-acetyl- alpha,gamma-diaminobutyric acid (ADABA) to ectoine (1,4,5,6- tetrahydro-2-methyl-4-pyrimidine carboxylic acid), which is an excellent osmoprotectant (By similarity)	H	Coenzyme transport and metabolism	1.1e-59	203.2
1_791	ENOG4105CFC	Transporter	H	Coenzyme transport and metabolism	1.5e-207	692.7
1_795	ENOG4105CFC	Transporter	H	Coenzyme transport and metabolism	2.8e-206	688.6
1_799	ENOG4108187	6-carboxy-5,6,7,8-tetrahydropterin synthase	H	Coenzyme transport and metabolism	7.1e-67	227
1_800	ENOG4107SPB	Catalyzes the conversion of 6-carboxy-5,6,7,8- tetrahydropterin (CPH4) to 7-carboxy-7-deazaguanine (CDG) (By similarity)	H	Coenzyme transport and metabolism	4.3e-80	271.8
1_806	ENOG4108JPX	Catalyzes the transfer of the alpha-amino group from S- adenosyl-L-methionine (SAM) to 7-keto-8-aminopelargonic acid (KAPA) to form 7,8-diaminopelargonic acid (DAPA). It is the only animotransferase known to utilize SAM as an amino donor (By similarity)	H	Coenzyme transport and metabolism	1.7e-172	578.9
1_914	ENOG4105C7E	Catalyzes the NADPH-dependent reduction of glutamyl- tRNA(Glu) to glutamate 1-semialdehyde (GSA) (By similarity)	H	Coenzyme transport and metabolism	4.1e-153	513.5
1_916	ENOG4105D6W	Tetrapolymerization of the monopyrrole PBG into the hydroxymethylbilane pre-uroporphyrinogen in several discrete steps (By similarity)	H	Coenzyme transport and metabolism	2.2e-112	379.6
1_917	ENOG410809R	Uroporphyrinogen-III synthase HemD	H	Coenzyme transport and metabolism	5.3e-89	300.8
1_918	ENOG4105D52	delta-aminolevulinic acid dehydratase	H	Coenzyme transport and metabolism	1e-157	527.6
1_919	ENOG4105CDM	Glutamate-1-semialdehyde aminotransferase	H	Coenzyme transport and metabolism	5e-194	649.9
1_934	ENOG4105DPM	folylpolyglutamate synthase Dihydrofolate synthase	H	Coenzyme transport and metabolism	3.6e-118	399.3
1_986	ENOG4105CUZ	uba thif-type nad fad binding protein	H	Coenzyme transport and metabolism	8e-96	324.6
1_1040	ENOG4108YYV	Key enzyme in folate metabolism. Catalyzes an essential reaction for de novo glycine and purine synthesis, and for DNA precursor synthesis (By similarity)	H	Coenzyme transport and metabolism	2.8e-72	247.3
1_1097	ENOG4105D18	nicotinate-nucleotide pyrophosphorylase	H	Coenzyme transport and metabolism	4.9e-117	395.2
1_1170	ENOG4105C2V	Catalyzes the acyloin condensation reaction between C atoms 2 and 3 of pyruvate and glyceraldehyde 3-phosphate to yield 1-deoxy-D-xylulose-5-phosphate (DXP) (By similarity)	H	Coenzyme transport and metabolism	1.3e-278	929.9
1_1171	ENOG4105CTB	Polyprenyl synthetase	H	Coenzyme transport and metabolism	1.7e-106	360.1
1_1174	ENOG4105CN0	Catalyzes the oxidation of 5,10- methylenetetrahydrofolate to 5,10-methenyltetrahydrofolate and then the hydrolysis of 5,10-methenyltetrahydrofolate to 10- formyltetrahydrofolate (By similarity)	H	Coenzyme transport and metabolism	1.4e-136	457.7
1_1191	ENOG4107S5Z	Catalyzes the transfer of endogenously produced octanoic acid from octanoyl-acyl-carrier-protein onto the lipoyl domain of GcvH, an intermediate carrier during protein lipoylation (By similarity)	H	Coenzyme transport and metabolism	1.7e-103	348.8
1_1215	ENOG4105MK2	5-formyltetrahydrofolate cyclo-ligase	H	Coenzyme transport and metabolism	5.5e-58	199.6
1_1270	ENOG4105CSA	Coproporphyrinogen iii oxidase	H	Coenzyme transport and metabolism	3.8e-131	440.8
1_1282	ENOG4108WF2	Metal Dependent Phosphohydrolase	H	Coenzyme transport and metabolism	8.7e-65	222.1
1_1283	ENOG4108Z1W	Catalyzes the reversible adenylation of nicotinate mononucleotide (NaMN) to nicotinic acid adenine dinucleotide (NaAD) (By similarity)	H	Coenzyme transport and metabolism	6.6e-75	256.1
1_1345	ENOG4105U1N	riboflavin	H	Coenzyme transport and metabolism	6.2e-84	282.9
1_1443	ENOG4108Z2X	Catalyzes the pyruvoyl-dependent decarboxylation of aspartate to produce beta-alanine (By similarity)	H	Coenzyme transport and metabolism	7.5e-66	224.6
1_1444	ENOG4108IAA	Catalyzes the condensation of pantoate with beta-alanine in an ATP-dependent reaction via a pantoyl-adenylate intermediate (By similarity)	H	Coenzyme transport and metabolism	1.1e-114	386
1_1445	ENOG4105CCG	Catalyzes the reversible reaction in which hydroxymethyl group from 5,10-methylenetetrahydrofolate is tranferred onto alpha-ketoisovalerate to form ketopantoate (By similarity)	H	Coenzyme transport and metabolism	6.2e-115	386.3
1_1446	ENOG4107SSC	biotin acetyl-CoA-carboxylase ligase	H	Coenzyme transport and metabolism	5.5e-87	295.2
1_1467	ENOG4105EAH	synthase	H	Coenzyme transport and metabolism	2.2e-100	340.1
1_1468	ENOG4105DDZ	Methyltransferase required for the conversion of demethylmenaquinone (DMKH2) to menaquinone (MKH2) and the conversion of 2-polyprenyl-6-methoxy-1,4-benzoquinol (DDMQH2) to 2-polyprenyl-3-methyl-6-methoxy-1,4-benzoquinol (DMQH2) (By similarity)	H	Coenzyme transport and metabolism	1.2e-89	304.3
1_1471	ENOG4105EUJ	GTP cyclohydrolase i	H	Coenzyme transport and metabolism	1.1e-80	274.9
1_1524	ENOG4105DWF	phosphomethylpyrimidine kinase	H	Coenzyme transport and metabolism	4.5e-110	372.6
1_1638	ENOG4105CEV	competence damage-inducible protein	H	Coenzyme transport and metabolism	1.1e-148	498.8
1_1654	ENOG4108S0H	Dipicolinic acid synthetase, b subunit	H	Coenzyme transport and metabolism	1.8e-83	281.8
1_1660	ENOG4105DTN	riboflavin biosynthesis protein ribF	H	Coenzyme transport and metabolism	4.5e-111	374.6
1_1748	ENOG4105FJ0	thiamine	H	Coenzyme transport and metabolism	3.8e-60	205.9
1_1757	ENOG4105CJS	Phosphopantothenoylcysteine decarboxylase	H	Coenzyme transport and metabolism	8.7e-186	622.1
1_1801	ENOG4107S3C	Catalyzes the NADPH-dependent reduction of ketopantoate into pantoic acid (By similarity)	H	Coenzyme transport and metabolism	1e-83	283.9
1_1813	ENOG4108ZEF	Reversibly transfers an adenylyl group from ATP to 4'- phosphopantetheine, yielding dephospho-CoA (dPCoA) and pyrophosphate (By similarity)	H	Coenzyme transport and metabolism	1.7e-62	212.7
1_1982	ENOG4105DF9	Lipoate-protein, ligase	H	Coenzyme transport and metabolism	9e-116	390.6
1_1983	ENOG4105C1Q	protoporphyrinogen oxidase	H	Coenzyme transport and metabolism	1.4e-167	562.1
1_1984	ENOG4107TTW	Catalyzes the ferrous insertion into protoporphyrin IX (By similarity)	H	Coenzyme transport and metabolism	9.5e-128	428.5
1_1985	ENOG4105CFZ	Catalyzes the decarboxylation of four acetate groups of uroporphyrinogen-III to yield coproporphyrinogen-III (By similarity)	H	Coenzyme transport and metabolism	5.3e-146	490.6
1_2012	ENOG4105CFC	Transporter	H	Coenzyme transport and metabolism	1.2e-201	673.3
1_2110	ENOG4105C1Q	protoporphyrinogen oxidase	H	Coenzyme transport and metabolism	2.4e-163	548.1
1_2261	ENOG4108IA2	Sodium pantothenate symporter	H	Coenzyme transport and metabolism	9e-200	667.3
1_2316	ENOG4107R8E	1,4-dihydroxy-2-naphthoate octaprenyltransferase	H	Coenzyme transport and metabolism	0.044	15.8
1_2327	ENOG4106D0H	Cobinamide kinase / cobinamide phosphate guanyltransferase	H	Coenzyme transport and metabolism	2.4e-34	121.3
1_2329	ENOG4107XPA	Joins Ado-cobinamide-GDP and alpha-ribazole to generate adenosylcobalamin (Ado-cobalamin) (By similarity)	H	Coenzyme transport and metabolism	6e-68	232.2
1_2330	ENOG4105CAA	catalyzes amidations at positions B, D, E, and G on adenosylcobyrinic A,C-diamide. NH(2) groups are provided by glutamine, and one molecule of ATP is hydrogenolyzed for each amidation (By similarity)	H	Coenzyme transport and metabolism	2.1e-108	367.2
1_2331	ENOG4108YZT	Adenosylcobinamide kinase	H	Coenzyme transport and metabolism	3.6e-51	177.7
1_2333	ENOG4105DH2	Converts cobyric acid to cobinamide by the addition of aminopropanol on the F carboxylic group (By similarity)	H	Coenzyme transport and metabolism	3.6e-112	377.7
1_2345	ENOG4105JGI	Catalyzes the amidotransfer (transamidation) of the octanoyl moiety from octanoyl-GcvH to the lipoyl domain of the E2 subunit of lipoate-dependent enzymes (By similarity)	H	Coenzyme transport and metabolism	2.2e-101	341.7
1_2356	ENOG4105DWF	phosphomethylpyrimidine kinase	H	Coenzyme transport and metabolism	5.7e-98	332.5
1_2361	ENOG4107EEK	Catalyzes the decarboxylative condensation of pimeloyl- acyl-carrier protein and L-alanine to produce 8-amino-7- oxononanoate (AON), acyl-carrier protein , and carbon dioxide (By similarity)	H	Coenzyme transport and metabolism	3e-153	515.2
1_2403	ENOG4108Q27	Specifically catalyzes the NAD or NADP-dependent dehydrogenation of L-aspartate to iminoaspartate (By similarity)	H	Coenzyme transport and metabolism	1.1e-80	273.7
1_2437	ENOG4108JPX	Catalyzes the transfer of the alpha-amino group from S- adenosyl-L-methionine (SAM) to 7-keto-8-aminopelargonic acid (KAPA) to form 7,8-diaminopelargonic acid (DAPA). It is the only animotransferase known to utilize SAM as an amino donor (By similarity)	H	Coenzyme transport and metabolism	2.7e-184	617.9
1_2438	ENOG4105E78	Catalyzes a mechanistically unusual reaction, the ATP- dependent insertion of CO2 between the N7 and N8 nitrogen atoms of 7,8-diaminopelargonic acid (DAPA) to form an ureido ring (By similarity)	H	Coenzyme transport and metabolism	1.5e-72	247.8
1_2447	ENOG41084BC	FAD synthetase	H	Coenzyme transport and metabolism	3.6e-64	219.5
1_2462	ENOG4108JPX	Catalyzes the transfer of the alpha-amino group from S- adenosyl-L-methionine (SAM) to 7-keto-8-aminopelargonic acid (KAPA) to form 7,8-diaminopelargonic acid (DAPA). It is the only animotransferase known to utilize SAM as an amino donor (By similarity)	H	Coenzyme transport and metabolism	2.4e-167	561.9
1_2512	ENOG4105JSC	dimethylmenaquinone methyltransferase	H	Coenzyme transport and metabolism	6.5e-61	209.4
1_2548	ENOG4105K8U	2-Amino-4-hydroxy-6-hydroxymethyldihydropteridine pyrophosphokinase	H	Coenzyme transport and metabolism	2.9e-70	240.9
1_2549	ENOG4105KRF	dihydroneopterin aldolase	H	Coenzyme transport and metabolism	3.8e-43	149.5
1_2550	ENOG4105EEI	dihydropteroate synthase	H	Coenzyme transport and metabolism	1.4e-121	410.1
1_2551	ENOG41082R7	4-amino-4-deoxychorismate lyase EC 4.1.3.38	H	Coenzyme transport and metabolism	2.7e-73	249.8
1_2628	ENOG4105CD9	Involved in the production of pyridoxal phosphate, probably by incorporating ammonia into the pyridine ring (By similarity)	H	Coenzyme transport and metabolism	3.5e-141	472.8
1_2764	ENOG4105C4U	4-methyl-5-beta-hydroxyethylthiazole kinase	H	Coenzyme transport and metabolism	5.4e-106	358.5
1_2765	ENOG4105DWF	phosphomethylpyrimidine kinase	H	Coenzyme transport and metabolism	1.6e-127	430.3
1_2766	ENOG4108UV6	Condenses 4-methyl-5-(beta-hydroxyethyl)thiazole monophosphate (THZ-P) and 2-methyl-4-amino-5-hydroxymethyl pyrimidine pyrophosphate (HMP-PP) to form thiamine monophosphate (TMP) (By similarity)	H	Coenzyme transport and metabolism	8.4e-74	252.4
1_2782	ENOG4107VUU	Catalyzes the conversion of dethiobiotin (DTB) to biotin by the insertion of a sulfur atom into dethiobiotin via a radical- based mechanism (By similarity)	H	Coenzyme transport and metabolism	1.1e-149	500.9
1_2882	ENOG4108I9V	UBA THIF-type NAD FAD binding protein	H	Coenzyme transport and metabolism	3.6e-86	292.5
1_2883	ENOG4105CA8	Catalyzes the rearrangement of 1-deoxy-D-xylulose 5- phosphate (DXP) to produce the thiazole phosphate moiety of thiamine. Sulfur is provided by the thiocarboxylate moiety of the carrier protein ThiS. In vitro, sulfur can be provided by H(2)S (By similarity)	H	Coenzyme transport and metabolism	5.7e-120	404.1
1_2884	ENOG4108JKD	thiamine biosynthesis protein this	H	Coenzyme transport and metabolism	1.1e-16	63.4
1_2885	ENOG4108126	Condenses 4-methyl-5-(beta-hydroxyethyl)thiazole monophosphate (THZ-P) and 2-methyl-4-amino-5-hydroxymethyl pyrimidine pyrophosphate (HMP-PP) to form thiamine monophosphate (TMP) (By similarity)	H	Coenzyme transport and metabolism	1.3e-59	204.1
1_2899	ENOG4107R13	MMPL domain protein	H	Coenzyme transport and metabolism	1e-195	656.2
1_3020	ENOG4108W8G	Catalyzes the transformation of pimelate into pimeloyl- CoA with concomitant hydrolysis of ATP to AMP (By similarity)	H	Coenzyme transport and metabolism	5.2e-88	297.5
1_3021	ENOG4107EEK	Catalyzes the decarboxylative condensation of pimeloyl- acyl-carrier protein and L-alanine to produce 8-amino-7- oxononanoate (AON), acyl-carrier protein , and carbon dioxide (By similarity)	H	Coenzyme transport and metabolism	1.1e-173	582.8
1_3046	ENOG41073CX	Inherit from COG: Glutamate-1-semialdehyde aminotransferase	H	Coenzyme transport and metabolism	1.8	11.2
1_3084	ENOG4105DAP	Nicotinate phosphoribosyltransferase	H	Coenzyme transport and metabolism	8.1e-215	717
1_3085	ENOG4107RA1	nh(3)-dependent nad( ) synthetase	H	Coenzyme transport and metabolism	5.6e-71	242.5
1_932	ENOG4108ZCR	RimK domain protein ATP-grasp	HJ		6e-82	277.9
1_933	ENOG41080S6	Alpha-L-glutamate ligase, RimK family	HJ		2.4e-100	338.4
1_16	ENOG4105CBD	Diacylglycerol kinase	I	Lipid transport and metabolism	1.6e-101	343.3
1_137	ENOG4105CGU	Enoyl-CoA hydratase	I	Lipid transport and metabolism	2.8e-70	240.2
1_180	ENOG4108DVB	Carboxylesterase (EC 3.1.1.1)	I	Lipid transport and metabolism	5.2e-67	229.7
1_221	ENOG4107R0H	3-hydroxyacyl-CoA dehydrogenase	I	Lipid transport and metabolism	0	1208.4
1_222	ENOG4105CHU	acetyl-coa acetyltransferase	I	Lipid transport and metabolism	8.9e-165	552.6
1_223	ENOG4105YMN	acyl-CoA dehydrogenase	I	Lipid transport and metabolism	1.7e-223	746.1
1_312	ENOG4108YX8	Lysophospholipase	I	Lipid transport and metabolism	4.5e-85	288.1
1_437	ENOG4105CHU	acetyl-coa acetyltransferase	I	Lipid transport and metabolism	1.1e-158	532.5
1_438	ENOG4105C1G	acyl-Coa dehydrogenase	I	Lipid transport and metabolism	6.1e-147	494.6
1_464	ENOG4107QP7	CoA-transferase subunit A	I	Lipid transport and metabolism	1e-122	413.3
1_465	ENOG4108IIH	CoA-transferase subunit B	I	Lipid transport and metabolism	1.5e-109	369.4
1_488	ENOG4108IQF	Catalyzes the conversion of acetate into acetyl-CoA (AcCoA), an essential intermediate at the junction of anabolic and catabolic pathways. AcsA undergoes a two-step reaction. In the first half reaction, AcsA combines acetate with ATP to form acetyl-adenylate (AcAMP) intermediate. In the second half reaction, it can then transfer the acetyl group from AcAMP to the sulfhydryl group of CoA, forming …	I	Lipid transport and metabolism	3.3e-186	624.3
1_501	ENOG4108IQF	Catalyzes the conversion of acetate into acetyl-CoA (AcCoA), an essential intermediate at the junction of anabolic and catabolic pathways. AcsA undergoes a two-step reaction. In the first half reaction, AcsA combines acetate with ATP to form acetyl-adenylate (AcAMP) intermediate. In the second half reaction, it can then transfer the acetyl group from AcAMP to the sulfhydryl group of CoA, forming …	I	Lipid transport and metabolism	6.9e-167	560.3
1_518	ENOG4107QTG	Component of the acetyl coenzyme A carboxylase (ACC) complex. Biotin carboxylase (BC) catalyzes the carboxylation of biotin on its carrier protein (BCCP) and then the CO(2) group is transferred by the transcarboxylase to acetyl-CoA to form malonyl- CoA (By similarity)	I	Lipid transport and metabolism	2.2e-145	488.8
1_519	ENOG4107QM9	Component of the acetyl coenzyme A carboxylase (ACC) complex. First, biotin carboxylase catalyzes the carboxylation of biotin on its carrier protein (BCCP) and then the CO(2) group is transferred by the carboxyltransferase to acetyl-CoA to form malonyl-CoA (By similarity)	I	Lipid transport and metabolism	8.6e-155	520.1
1_527	ENOG4108Z7G	MaoC domain protein dehydratase	I	Lipid transport and metabolism	2.7e-43	150.6
1_591	ENOG4105E39	Enoyl-CoA hydratase	I	Lipid transport and metabolism	6e-92	311.8
1_673	ENOG4105C9H	acyl-CoA dehydrogenase	I	Lipid transport and metabolism	1.3e-183	615.3
1_680	ENOG4105C1G	acyl-Coa dehydrogenase	I	Lipid transport and metabolism	5.8e-128	431.8
1_683	ENOG4105IN9	MaoC domain protein dehydratase	I	Lipid transport and metabolism	5.1e-42	147.3
1_684	ENOG4105CHU	acetyl-coa acetyltransferase	I	Lipid transport and metabolism	3.9e-175	586.8
1_686	ENOG4105C1G	acyl-Coa dehydrogenase	I	Lipid transport and metabolism	2e-165	555.8
1_687	ENOG4105CHU	acetyl-coa acetyltransferase	I	Lipid transport and metabolism	1.1e-172	578.8
1_811	ENOG4105C1G	acyl-Coa dehydrogenase	I	Lipid transport and metabolism	2e-165	555.8
1_827	ENOG4107RHM	hydrolase	I	Lipid transport and metabolism	1e-90	307.3
1_877	ENOG4107QP7	CoA-transferase subunit A	I	Lipid transport and metabolism	2.4e-127	428.6
1_878	ENOG4108IIH	CoA-transferase subunit B	I	Lipid transport and metabolism	2.1e-108	365.6
1_1108	ENOG4105CSJ	Enoyl- acyl-carrier-protein reductase NADH	I	Lipid transport and metabolism	8.7e-84	284.6
1_1147	ENOG4108HNZ	carboxyl transferase	I	Lipid transport and metabolism	3.2e-277	923.1
1_1154	ENOG4105D5P	Methylmalonyl-coA mutase	I	Lipid transport and metabolism	0	1274.6
1_1155	ENOG4105CMN	Methylmalonyl-coA mutase	I	Lipid transport and metabolism	6.7e-118	397.8
1_1158	ENOG4107SUU	3-methyl-2-oxobutanoate dehydrogenase (2-methylpropanoyl-transferring)	I	Lipid transport and metabolism	2e-135	454.5
1_1177	ENOG4105CER	acetyl-CoA carboxylase biotin carboxylase	I	Lipid transport and metabolism	2e-238	797.8
1_1178	ENOG4105KM4	Acetyl-CoA carboxylase, biotin carboxyl carrier protein	I	Lipid transport and metabolism	6.2e-47	162.4
1_1193	ENOG4105CSJ	Enoyl- acyl-carrier-protein reductase NADH	I	Lipid transport and metabolism	8.5e-83	281.3
1_1198	ENOG4105FDT	acyl-CoA dehydrogenase	I	Lipid transport and metabolism	1.3e-137	461.6
1_1227	ENOG4105C4E	Converts 2C-methyl-D-erythritol 2,4-cyclodiphosphate (ME-2,4cPP) into 1-hydroxy-2-methyl-2-(E)-butenyl 4-diphosphate (By similarity)	I	Lipid transport and metabolism	3.8e-168	564.2
1_1236	ENOG4105C48	Converts 1-hydroxy-2-methyl-2-(E)-butenyl 4-diphosphate into isopentenyl diphosphate (IPP) and dimethylallyl diphosphate (DMAPP) (By similarity)	I	Lipid transport and metabolism	8.7e-119	401.4
1_1240	ENOG4105C1G	acyl-Coa dehydrogenase	I	Lipid transport and metabolism	1.4e-180	606
1_1365	ENOG4108XD2	Enoyl-CoA hydratase	I	Lipid transport and metabolism	2.2e-83	282.7
1_1479	ENOG4107X4P	Acyl-transferase	I	Lipid transport and metabolism	3.1e-67	228.7
1_1562	ENOG4106CKX	acidPPc	I	Lipid transport and metabolism	0.042	16.2
1_1569	ENOG4106063	Acetyl-CoA carboxylase biotin carboxyl carrier protein subunit	I	Lipid transport and metabolism	5.1e-28	100.5
1_1570	ENOG4105DQG	Enoyl-CoA hydratase	I	Lipid transport and metabolism	8.8e-97	326.5
1_1590	ENOG4105F2M	alpha beta hydrolase fold-3 domain protein	I	Lipid transport and metabolism	1.1e-112	380.8
1_1613	ENOG4105CHU	acetyl-coa acetyltransferase	I	Lipid transport and metabolism	5.5e-183	612.7
1_1614	ENOG4105CBH	Hydroxymethylglutaryl-CoA lyase	I	Lipid transport and metabolism	4.3e-114	383.9
1_1627	ENOG4107TNZ	alpha beta	I	Lipid transport and metabolism	7.3e-92	311.1
1_1639	ENOG4105BZQ	cdp-diacylglycerol-glycerol-3-phosphate 3-phosphatidyltransferase	I	Lipid transport and metabolism	8.1e-74	252.2
1_1672	ENOG4105CEA	Catalyzes the NADP-dependent rearrangement and reduction of 1-deoxy-D-xylulose-5-phosphate (DXP) to 2-C-methyl-D-erythritol 4-phosphate (MEP) (By similarity)	I	Lipid transport and metabolism	6.1e-171	573.3
1_1673	ENOG4105KNE	Phosphatidate cytidylyltransferase	I	Lipid transport and metabolism	1.6e-73	251.1
1_1674	ENOG4105CR3	Catalyzes the condensation of isopentenyl diphosphate (IPP) with allylic pyrophosphates generating different type of terpenoids (By similarity)	I	Lipid transport and metabolism	2.9e-119	402.7
1_1736	ENOG4105VNB	Carrier of the growing fatty acid chain in fatty acid biosynthesis (By similarity)	I	Lipid transport and metabolism	1.3e-34	123
1_1738	ENOG4105CJF	Malonyl coA-acyl carrier protein transacylase	I	Lipid transport and metabolism	1.7e-124	420
1_1739	ENOG4105C6B	Catalyzes the reversible formation of acyl-phosphate (acyl-PO(4)) from acyl- acyl-carrier-protein (acyl-ACP). This enzyme utilizes acyl-ACP as fatty acyl donor, but not acyl-CoA (By similarity)	I	Lipid transport and metabolism	2.2e-145	488.1
1_1802	ENOG4107QX3	carboxylase	I	Lipid transport and metabolism	2.9e-198	663.4
1_1803	ENOG41069XE	acetyl-CoA carboxylase biotin carboxyl carrier protein subunit (EC 6.4.1.2)	I	Lipid transport and metabolism	2.9e-28	100.6
1_1804	ENOG4105CER	acetyl-CoA carboxylase biotin carboxylase	I	Lipid transport and metabolism	5.3e-221	739.9
1_1805	ENOG4105GDW	Enoyl-CoA hydratase	I	Lipid transport and metabolism	7.1e-93	313.9
1_1843	ENOG4105EA8	2-Nitropropane dioxygenase	I	Lipid transport and metabolism	2.6e-113	382.6
1_1869	ENOG4105CF3	3-Hydroxyisobutyrate dehydrogenase	I	Lipid transport and metabolism	7e-118	398.4
1_1887	ENOG4108RTM	Phosphatidylglycerophosphatase A	I	Lipid transport and metabolism	8.5e-91	305.5
1_1919	ENOG4105C0Q	Catalyzes the condensation reaction of fatty acid synthesis by the addition to an acyl acceptor of two carbons from malonyl-ACP (By similarity)	I	Lipid transport and metabolism	5.3e-163	547.1
1_1920	ENOG4105CCZ	Catalyzes the condensation reaction of fatty acid synthesis by the addition to an acyl acceptor of two carbons from malonyl-ACP. Catalyzes the first condensation reaction which initiates fatty acid synthesis and may therefore play a role in governing the total rate of fatty acid production. Possesses both acetoacetyl-ACP synthase and acetyl transacylase activities. Its substrate specificity deter…	I	Lipid transport and metabolism	6.6e-136	457.2
1_1973	ENOG4105E39	Enoyl-CoA hydratase	I	Lipid transport and metabolism	5.7e-90	305.2
1_2106	ENOG4105RGH	Short-chain dehydrogenase reductase Sdr	I	Lipid transport and metabolism	4.7e-100	337.4
1_2117	ENOG4105CF3	3-Hydroxyisobutyrate dehydrogenase	I	Lipid transport and metabolism	1.2e-95	324.8
1_2123	ENOG4105CBH	Hydroxymethylglutaryl-CoA lyase	I	Lipid transport and metabolism	8.8e-107	359.9
1_2176	ENOG4105C0Q	Catalyzes the condensation reaction of fatty acid synthesis by the addition to an acyl acceptor of two carbons from malonyl-ACP (By similarity)	I	Lipid transport and metabolism	8.7e-59	201.4
1_2275	ENOG4108YXN	Involved in unsaturated fatty acids biosynthesis. Catalyzes the dehydration of short chain beta-hydroxyacyl-ACPs and long chain saturated and unsaturated beta-hydroxyacyl-ACPs (By similarity)	I	Lipid transport and metabolism	1.8e-76	261.1
1_2319	ENOG4105C1G	acyl-Coa dehydrogenase	I	Lipid transport and metabolism	1.4e-197	662.2
1_2320	ENOG4105C1G	acyl-Coa dehydrogenase	I	Lipid transport and metabolism	3.3e-188	631.2
1_2321	ENOG4105DYT	3-hydroxyacyl-CoA dehydrogenase	I	Lipid transport and metabolism	7.8e-135	454.4
1_2322	ENOG4105CHU	acetyl-coa acetyltransferase	I	Lipid transport and metabolism	1.8e-160	538.4
1_2385	ENOG4105CRW	Short chain fatty acid transporter	I	Lipid transport and metabolism	8.8e-187	624.4
1_2420	ENOG4108IQF	Catalyzes the conversion of acetate into acetyl-CoA (AcCoA), an essential intermediate at the junction of anabolic and catabolic pathways. AcsA undergoes a two-step reaction. In the first half reaction, AcsA combines acetate with ATP to form acetyl-adenylate (AcAMP) intermediate. In the second half reaction, it can then transfer the acetyl group from AcAMP to the sulfhydryl group of CoA, forming …	I	Lipid transport and metabolism	2.4e-187	628.1
1_2592	ENOG4105CTR	Catalyzes the phosphorylation of the position 2 hydroxy group of 4-diphosphocytidyl-2C-methyl-D-erythritol (By similarity)	I	Lipid transport and metabolism	7.2e-93	314
1_2684	ENOG4105F2M	alpha beta hydrolase fold-3 domain protein	I	Lipid transport and metabolism	1.2e-74	254.9
1_2720	ENOG4108S4H	thioesterase Superfamily protein	I	Lipid transport and metabolism	1.7e-55	191.4
1_2732	ENOG4107YJ2	PAP2 Family	I	Lipid transport and metabolism	7.6e-63	214.8
1_2735	ENOG4105ECK	Fatty Acid Desaturase	I	Lipid transport and metabolism	1.3e-108	367.1
1_2790	ENOG4105CE5	Catalyzes the formation of 4-diphosphocytidyl-2-C- methyl-D-erythritol from CTP and 2-C-methyl-D-erythritol 4- phosphate (MEP) (By similarity)	I	Lipid transport and metabolism	3.4e-88	299.7
1_2791	ENOG4108UH8	Involved in the biosynthesis of isopentenyl diphosphate (IPP) and dimethylallyl diphosphate (DMAPP), two major building blocks of isoprenoid compounds. Catalyzes the conversion of 4- diphosphocytidyl-2-C-methyl-D-erythritol 2-phosphate (CDP-ME2P) to 2-C-methyl-D-erythritol 2,4-cyclodiphosphate (ME-CPP) with a corresponding release of cytidine 5-monophosphate (CMP) (By similarity)	I	Lipid transport and metabolism	1.1e-88	301.2
1_2974	ENOG4105CQX	Catalyzes the reversible phosphatidyl group transfer from one phosphatidylglycerol molecule to another to form cardiolipin (CL) (diphosphatidylglycerol) and glycerol (By similarity)	I	Lipid transport and metabolism	1.6e-155	521.7
1_2988	ENOG41082V8	Transfers the 4'-phosphopantetheine moiety from coenzyme A to a Ser of acyl-carrier-protein (By similarity)	I	Lipid transport and metabolism	3.7e-41	143.4
1_3015	ENOG4105E9Q	Acyl-transferase	I	Lipid transport and metabolism	1.7e-55	191.9
1_3035	ENOG4105DU8	Phosphomevalonate kinase	I	Lipid transport and metabolism	6.4e-109	367.3
1_3036	ENOG41060Q7	diphosphomevalonate decarboxylase	I	Lipid transport and metabolism	5e-128	429.8
1_3039	ENOG4108UJR	mevalonate kinase	I	Lipid transport and metabolism	1.8e-102	345.5
1_3069	ENOG4105CHU	acetyl-coa acetyltransferase	I	Lipid transport and metabolism	8.9e-117	394.1
1_3071	ENOG4105IN9	MaoC domain protein dehydratase	I	Lipid transport and metabolism	1.4e-23	86.5
1_3080	ENOG4105CBD	Diacylglycerol kinase	I	Lipid transport and metabolism	1e-69	238.3
1_2227	ENOG4107YVV	Cytidyltransferase-related domain protein	IM		9e-58	198.9
1_2249	ENOG4107YSK	Glycerol-3-phosphate cytidylyltransferase	IM		1.3e-70	241.2
1_300	ENOG4105CEY	Amp-dependent synthetase and ligase	IQ		1.2e-135	455.2
1_436	ENOG4105CEY	Amp-dependent synthetase and ligase	IQ		1.5e-152	511.2
1_589	ENOG4105CEY	Amp-dependent synthetase and ligase	IQ		7.4e-173	578.7
1_679	ENOG4105CEY	Amp-dependent synthetase and ligase	IQ		2.4e-173	580.3
1_987	ENOG4105CEY	Amp-dependent synthetase and ligase	IQ		2.9e-161	540.2
1_1571	ENOG4105CEY	Amp-dependent synthetase and ligase	IQ		4.4e-139	466.5
1_1977	ENOG4105CEY	Amp-dependent synthetase and ligase	IQ		5.4e-173	579.1
1_2114	ENOG4105CJC	reductase	IQ		2.4e-108	364.3
1_2413	ENOG4105CEY	Amp-dependent synthetase and ligase	IQ		2e-152	510.8
1_2918	ENOG4105CEY	Amp-dependent synthetase and ligase	IQ		1.2e-174	584.7
1_3068	ENOG4107F3J	Amp-dependent synthetase and ligase	IQ		6.9e-142	476
1_13	ENOG4105VB5	Allows the formation of correctly charged Asn-tRNA(Asn) or Gln-tRNA(Gln) through the transamidation of misacylated Asp- tRNA(Asn) or Glu-tRNA(Gln) in organisms which lack either or both of asparaginyl-tRNA or glutaminyl-tRNA synthetases. The reaction takes place in the presence of glutamine and ATP through an activated phospho-Asp-tRNA(Asn) or phospho-Glu-tRNA(Gln) (By similarity)	J	Translation, ribosomal structure and biogenesis	6.6e-28	99.7
1_14	ENOG4105C3P	Allows the formation of correctly charged Gln-tRNA(Gln) through the transamidation of misacylated Glu-tRNA(Gln) in organisms which lack glutaminyl-tRNA synthetase. The reaction takes place in the presence of glutamine and ATP through an activated gamma-phospho-Glu-tRNA(Gln) (By similarity)	J	Translation, ribosomal structure and biogenesis	5.1e-176	590.5
1_15	ENOG4105CHT	Allows the formation of correctly charged Asn-tRNA(Asn) or Gln-tRNA(Gln) through the transamidation of misacylated Asp- tRNA(Asn) or Glu-tRNA(Gln) in organisms which lack either or both of asparaginyl-tRNA or glutaminyl-tRNA synthetases. The reaction takes place in the presence of glutamine and ATP through an activated phospho-Asp-tRNA(Asn) or phospho-Glu-tRNA(Gln) (By similarity)	J	Translation, ribosomal structure and biogenesis	1.9e-213	712.6
1_18	ENOG4105BZT	Catalyzes the formation of 5-methyl-uridine at position 1939 (m5U1939) in 23S rRNA (By similarity)	J	Translation, ribosomal structure and biogenesis	2e-168	565.3
1_63	ENOG4105DR9	pseudouridine synthase	J	Translation, ribosomal structure and biogenesis	1.9e-77	264.5
1_73	ENOG4106A4F	Removes the N-terminal methionine from nascent proteins (By similarity)	J	Translation, ribosomal structure and biogenesis	6.7e-109	365.9
1_78	ENOG4105D9U	N-acetyltransferase	J	Translation, ribosomal structure and biogenesis	1.6e-60	208.4
1_97	ENOG4105EVI	UPF0374 protein	J	Translation, ribosomal structure and biogenesis	1.1e-76	259.5
1_114	ENOG4108UIQ	Methylates the ribose at the nucleotide 34 wobble position in the two leucyl isoacceptors tRNA(Leu)(CmAA) and tRNA(Leu)(cmnm5UmAA). Catalyzes the methyl transfer from S- adenosyl-L-methionine to the 2'-OH of the wobble nucleotide (By similarity)	J	Translation, ribosomal structure and biogenesis	8.8e-73	248.4
1_118	ENOG4108YBP	pseudouridine synthase	J	Translation, ribosomal structure and biogenesis	1.2e-98	333
1_283	ENOG41060GV	RNA binding s1 domain protein	J	Translation, ribosomal structure and biogenesis	1.7e-44	154.5
1_319	ENOG4105CEH	Catalyzes the synthesis of dihydrouridine a modified base found in the D-loop of most tRNAs (By similarity)	J	Translation, ribosomal structure and biogenesis	7e-82	278.9
1_346	ENOG4108Z86	Glutamine amidotransferase	J	Translation, ribosomal structure and biogenesis	7.8e-90	305.7
1_391	ENOG4105C55	Specifically methylates position 2 of adenine 2503 in 23S rRNA and position 2 of adenine 37 in tRNAs	J	Translation, ribosomal structure and biogenesis	4.8e-151	507.4
1_466	ENOG4105C8T	Leucyl-tRNA synthetase	J	Translation, ribosomal structure and biogenesis	0	1367.9
1_469	ENOG4105I08	Pseudouridine synthase	J	Translation, ribosomal structure and biogenesis	5.6e-97	328.5
1_479	ENOG4108VDD	TRNA binding domain protein	J	Translation, ribosomal structure and biogenesis	2e-74	252.7
1_490	ENOG4105DA0	Catalyzes the attachment of tyrosine to tRNA(Tyr) in a two-step reaction tyrosine is first activated by ATP to form Tyr- AMP and then transferred to the acceptor end of tRNA(Tyr) (By similarity)	J	Translation, ribosomal structure and biogenesis	1.9e-174	584.4
1_493	ENOG4105G6W	One of the primary rRNA binding proteins, it binds directly to 16S rRNA where it nucleates assembly of the body of the 30S subunit (By similarity)	J	Translation, ribosomal structure and biogenesis	3.5e-88	297.7
1_515	ENOG4105SFS	phosphoesterase RecJ domain protein	J	Translation, ribosomal structure and biogenesis	3.3e-91	308.9
1_539	ENOG4105C22	threonyL-tRNA synthetase	J	Translation, ribosomal structure and biogenesis	1.1e-302	1009.5
1_540	ENOG4108UUX	IF-3 binds to the 30S ribosomal subunit and shifts the equilibrum between 70S ribosomes and their 50S and 30S subunits in favor of the free subunits, thus enhancing the availability of 30S subunits on which protein synthesis initiation begins (By similarity)	J	Translation, ribosomal structure and biogenesis	4e-89	302.9
1_541	ENOG4105VJV	50s ribosomal protein L35	J	Translation, ribosomal structure and biogenesis	6.8e-27	96.4
1_542	ENOG4108YZX	Binds directly to 23S ribosomal RNA and is necessary for the in vitro assembly process of the 50S ribosomal subunit. It is not involved in the protein synthesizing functions of that subunit (By similarity)	J	Translation, ribosomal structure and biogenesis	3e-64	220.6
1_559	ENOG4105C72	UPF0176 protein	J	Translation, ribosomal structure and biogenesis	4.5e-111	375.1
1_574	ENOG4108RWN	rrna methyltransferase	J	Translation, ribosomal structure and biogenesis	3.2e-90	306.2
1_575	ENOG4105CSS	phenylalanyl-tRNA synthetase (alpha subunit)	J	Translation, ribosomal structure and biogenesis	3.5e-159	533.5
1_576	ENOG4105C6A	phenylalanyl-tRNA synthetase (beta subunit)	J	Translation, ribosomal structure and biogenesis	0	1043
1_605	ENOG4105ED0	Phosphorolytic exoribonuclease that removes nucleotide residues following the -CCA terminus of tRNA and adds nucleotides to the ends of RNA molecules by using nucleoside diphosphates as substrates (By similarity)	J	Translation, ribosomal structure and biogenesis	9.1e-136	456.8
1_610	ENOG4107S39	endoribonuclease L-psp	J	Translation, ribosomal structure and biogenesis	1.7e-229	764.9
1_707	ENOG4105KNA	#NAME?	J	Translation, ribosomal structure and biogenesis	1.4e-71	243.7
1_813	ENOG4105C3P	Allows the formation of correctly charged Gln-tRNA(Gln) through the transamidation of misacylated Glu-tRNA(Gln) in organisms which lack glutaminyl-tRNA synthetase. The reaction takes place in the presence of glutamine and ATP through an activated gamma-phospho-Glu-tRNA(Gln) (By similarity)	J	Translation, ribosomal structure and biogenesis	6.2e-148	497.6
1_823	ENOG4105C3P	Allows the formation of correctly charged Gln-tRNA(Gln) through the transamidation of misacylated Glu-tRNA(Gln) in organisms which lack glutaminyl-tRNA synthetase. The reaction takes place in the presence of glutamine and ATP through an activated gamma-phospho-Glu-tRNA(Gln) (By similarity)	J	Translation, ribosomal structure and biogenesis	7.5e-152	510.6
1_896	ENOG4105M7V	2'-5' rna ligase	J	Translation, ribosomal structure and biogenesis	3e-37	131.5
1_921	ENOG4105CA4	amino acids such as threonine, to avoid such errors, it has a posttransfer editing activity that hydrolyzes mischarged Thr-tRNA(Val) in a tRNA-dependent manner (By similarity)	J	Translation, ribosomal structure and biogenesis	0	1509.1
1_956	ENOG4105KK9	This protein binds to 23S rRNA in the presence of protein L20 (By similarity)	J	Translation, ribosomal structure and biogenesis	1.3e-49	172.4
1_957	ENOG4105X36	(ribosomal) protein	J	Translation, ribosomal structure and biogenesis	1.8e-33	118
1_958	ENOG4105K46	50S ribosomal protein l27	J	Translation, ribosomal structure and biogenesis	1.6e-46	162.5
1_969	ENOG4105E2N	Transfers and isomerizes the ribose moiety from AdoMet to the 7-aminomethyl group of 7-deazaguanine (preQ1-tRNA) to give epoxyqueuosine (oQ-tRNA) (By similarity)	J	Translation, ribosomal structure and biogenesis	1.7e-152	510.8
1_970	ENOG4105C6U	Exchanges the guanine residue with 7-aminomethyl-7- deazaguanine in tRNAs with GU(N) anticodons (tRNA-Asp, -Asn, -His and -Tyr). After this exchange, a cyclopentendiol moiety is attached to the 7-aminomethyl group of 7-deazaguanine, resulting in the hypermodified nucleoside queuosine (Q) (7-(((4,5-cis- dihydroxy-2-cyclopenten-1-yl)amino)methyl)-7-deazaguanosine) (By similarity)	J	Translation, ribosomal structure and biogenesis	2.5e-202	677.1
1_982	ENOG4108YYA	Hydrolyzes D-tyrosyl-tRNA(Tyr) into D-tyrosine and free tRNA(Tyr). Could be a defense mechanism against a harmful effect of D-tyrosine (By similarity)	J	Translation, ribosomal structure and biogenesis	7e-69	236.1
1_984	ENOG4107R36	histidyl-tRNA synthetase	J	Translation, ribosomal structure and biogenesis	2.3e-141	474.3
1_985	ENOG4105C9M	aspartyl-trna synthetase	J	Translation, ribosomal structure and biogenesis	2.5e-290	968.5
1_1102	ENOG4105KNA	#NAME?	J	Translation, ribosomal structure and biogenesis	4.8e-32	113.9
1_1105	ENOG4108Z9I	#NAME?	J	Translation, ribosomal structure and biogenesis	1.3e-18	69.9
1_1169	ENOG4105DX0	Hemolysin A	J	Translation, ribosomal structure and biogenesis	5.7e-110	371.1
1_1184	ENOG4105DRH	Involved in peptide bond synthesis. Stimulates efficient translation and peptide-bond synthesis on native or reconstituted 70S ribosomes in vitro. Probably functions indirectly by altering the affinity of the ribosome for aminoacyl-tRNA, thus increasing their reactivity as acceptors for peptidyl transferase (By similarity)	J	Translation, ribosomal structure and biogenesis	6.7e-80	270.1
1_1188	ENOG4105CBJ	Metal-dependent enzyme	J	Translation, ribosomal structure and biogenesis	4.1e-118	398.4
1_1216	ENOG4105WDJ	50S ribosomal protein L33	J	Translation, ribosomal structure and biogenesis	9.3e-27	95.5
1_1246	ENOG4105D9H	Catalyzes the attachment of glycine to tRNA(Gly) (By similarity)	J	Translation, ribosomal structure and biogenesis	8.9e-226	752.9
1_1259	ENOG4105VCC	30S ribosomal protein S21	J	Translation, ribosomal structure and biogenesis	1.8e-25	91.7
1_1261	ENOG4105CIW	Catalyzes the methylthiolation of N6- (dimethylallyl)adenosine (i(6)A), leading to the formation of 2- methylthio-N6-(dimethylallyl)adenosine (ms(2)i(6)A) at position 37 in tRNAs that read codons beginning with uridine (By similarity)	J	Translation, ribosomal structure and biogenesis	1.2e-173	582.5
1_1265	ENOG4105F59	Methylates ribosomal protein L11 (By similarity)	J	Translation, ribosomal structure and biogenesis	1.9e-96	326.7
1_1274	ENOG4108601	Binds directly to 16S ribosomal RNA (By similarity)	J	Translation, ribosomal structure and biogenesis	1.8e-26	95.4
1_1284	ENOG410812S	Rna-binding protein	J	Translation, ribosomal structure and biogenesis	7.7e-38	131.6
1_1299	ENOG4105CIM	Catalyzes the attachment of alanine to tRNA(Ala) in a two-step reaction alanine is first activated by ATP to form Ala- AMP and then transferred to the acceptor end of tRNA(Ala). Also edits incorrectly charged Ser-tRNA(Ala) and Gly-tRNA(Ala) via its editing domain (By similarity)	J	Translation, ribosomal structure and biogenesis	0	1183.3
1_1302	ENOG4105CCJ	Catalyzes the 2-thiolation of uridine at the wobble position (U34) of tRNA, leading to the formation of s(2)U34 (By similarity)	J	Translation, ribosomal structure and biogenesis	4.1e-175	587
1_1307	ENOG4108YJR	gCN5-related N-acetyltransferase	J	Translation, ribosomal structure and biogenesis	4.9e-63	215
1_1308	ENOG4105C3P	Allows the formation of correctly charged Gln-tRNA(Gln) through the transamidation of misacylated Glu-tRNA(Gln) in organisms which lack glutaminyl-tRNA synthetase. The reaction takes place in the presence of glutamine and ATP through an activated gamma-phospho-Glu-tRNA(Gln) (By similarity)	J	Translation, ribosomal structure and biogenesis	2.7e-131	442.6
1_1344	ENOG41082D7	Endoribonuclease L-PSP	J	Translation, ribosomal structure and biogenesis	8.9e-53	180.7
1_1353	ENOG4105FE9	pseudouridine synthase	J	Translation, ribosomal structure and biogenesis	6.4e-48	166
1_1372	ENOG4108VTQ	pseudouridine synthase	J	Translation, ribosomal structure and biogenesis	1.3e-80	273
1_1425	ENOG4105BZT	Catalyzes the formation of 5-methyl-uridine at position 1939 (m5U1939) in 23S rRNA (By similarity)	J	Translation, ribosomal structure and biogenesis	2.7e-132	445.8
1_1438	ENOG4105C5S	asparaginyl-tRNA synthetase	J	Translation, ribosomal structure and biogenesis	4.7e-180	603
1_1447	ENOG4105D4J	Catalyzes the addition and repair of the essential 3'- terminal CCA sequence in tRNAs without using a nucleic acid template. Adds these three nucleotides in the order of C, C, and A to the tRNA nucleotide-73, using CTP and ATP as substrates and producing inorganic pyrophosphate	J	Translation, ribosomal structure and biogenesis	5.3e-108	365.2
1_1478	ENOG4105CAV	thus facilitating recognition of the initiation point. It is needed to translate mRNA with a short Shine-Dalgarno (SD) purine-rich sequence (By similarity)	J	Translation, ribosomal structure and biogenesis	1.2e-139	469.6
1_1499	ENOG4105FE9	pseudouridine synthase	J	Translation, ribosomal structure and biogenesis	3.1e-89	301.8
1_1626	ENOG4105DKX	Catalyzes the transfer of a dimethylallyl group onto the adenine at position 37 in tRNAs that read codons beginning with uridine, leading to the formation of N6-(dimethylallyl)adenosine (i(6)A) (By similarity)	J	Translation, ribosomal structure and biogenesis	1.3e-116	392.2
1_1633	ENOG4105CIW	Catalyzes the methylthiolation of N6- (dimethylallyl)adenosine (i(6)A), leading to the formation of 2- methylthio-N6-(dimethylallyl)adenosine (ms(2)i(6)A) at position 37 in tRNAs that read codons beginning with uridine (By similarity)	J	Translation, ribosomal structure and biogenesis	5.6e-211	705.9
1_1658	ENOG4105C62	Involved in mRNA degradation. Hydrolyzes single-stranded polyribonucleotides processively in the 3'- to 5'-direction (By similarity)	J	Translation, ribosomal structure and biogenesis	0	1158.6
1_1659	ENOG4105K77	Forms an intersubunit bridge (bridge B4) with the 23S rRNA of the 50S subunit in the ribosome (By similarity)	J	Translation, ribosomal structure and biogenesis	8.2e-40	137.8
1_1661	ENOG4105D0T	Responsible for synthesis of pseudouridine from uracil- 55 in the psi GC loop of transfer RNAs (By similarity)	J	Translation, ribosomal structure and biogenesis	2.2e-101	343.2
1_1662	ENOG4105KG7	Associates with free 30S ribosomal subunits (but not with 30S subunits that are part of 70S ribosomes or polysomes). Essential for efficient processing of 16S rRNA. May interact with the 5'-terminal helix region of 16S rRNA (By similarity)	J	Translation, ribosomal structure and biogenesis	4.3e-48	166.1
1_1664	ENOG4107EEM	One of the essential components for the initiation of protein synthesis. Protects formylmethionyl-tRNA from spontaneous hydrolysis and promotes its binding to the 30S ribosomal subunits. Also involved in the hydrolysis of GTP during the formation of the 70S ribosomal complex (By similarity)	J	Translation, ribosomal structure and biogenesis	0	1095.2
1_1665	ENOG4105VHM	ribosomal protein	J	Translation, ribosomal structure and biogenesis	8.1e-39	134.7
1_1670	ENOG4105C90	Catalyzes the attachment of proline to tRNA(Pro) in a two-step reaction proline is first activated by ATP to form Pro- AMP and then transferred to the acceptor end of tRNA(Pro). As ProRS can inadvertently accommodate and process non-cognate amino acids such as alanine and cysteine, to avoid such errors it has two additional distinct editing activities against alanine. One activity is designated a…	J	Translation, ribosomal structure and biogenesis	9.7e-195	652
1_1675	ENOG4108VCV	Responsible for the release of ribosomes from messenger RNA at the termination of protein biosynthesis. May increase the efficiency of translation by recycling ribosomes from one round of translation to another (By similarity)	J	Translation, ribosomal structure and biogenesis	9.3e-79	266
1_1677	ENOG4105CU7	Associates with the EF-Tu.GDP complex and induces the exchange of GDP to GTP. It remains bound to the aminoacyl-tRNA.EF- Tu.GTP complex up to the GTP hydrolysis stage on the ribosome (By similarity)	J	Translation, ribosomal structure and biogenesis	9.2e-125	419.7
1_1678	ENOG4105CE9	30S ribosomal protein S2	J	Translation, ribosomal structure and biogenesis	2.8e-134	450.3
1_1726	ENOG4108YY1	This protein is located at the 30S-50S ribosomal subunit interface and may play a role in the structure and function of the aminoacyl-tRNA binding site (By similarity)	J	Translation, ribosomal structure and biogenesis	1.9e-62	213.8
1_1727	ENOG4105D6X	Specifically methylates guanosine-37 in various tRNAs (By similarity)	J	Translation, ribosomal structure and biogenesis	2.3e-120	405
1_1728	ENOG4107Z8R	An accessory protein needed during the final step in the assembly of 30S ribosomal subunit, possibly for assembly of the head region. Probably interacts with S19. Essential for efficient processing of 16S rRNA. May be needed both before and after RbfA during the maturation of 16S rRNA. It has affinity for free ribosomal 30S subunits but not for 70S ribosomes (By similarity)	J	Translation, ribosomal structure and biogenesis	2.3e-66	226.1
1_1730	ENOG4105K5M	30s ribosomal protein S16	J	Translation, ribosomal structure and biogenesis	6.6e-46	160.6
1_1746	ENOG410848Y	50S ribosomal protein l28	J	Translation, ribosomal structure and biogenesis	1.8e-31	111
1_1753	ENOG4105CYJ	ribosomal RNA small subunit methyltransferase B	J	Translation, ribosomal structure and biogenesis	2.1e-116	393
1_1754	ENOG4105CAE	Modifies the free amino group of the aminoacyl moiety of methionyl-tRNA(fMet). The formyl group appears to play a dual role in the initiator identity of N-formylmethionyl-tRNA by (I) promoting its recognition by IF2 and (II) impairing its binding to EFTu-GTP (By similarity)	J	Translation, ribosomal structure and biogenesis	1.6e-138	465.9
1_1755	ENOG4108Z02	Removes the formyl group from the N-terminal Met of newly synthesized proteins. Requires at least a dipeptide for an efficient rate of reaction. N-terminal L-methionine is a prerequisite for activity but the enzyme has broad specificity at other positions (By similarity)	J	Translation, ribosomal structure and biogenesis	5.5e-56	192.7
1_1772	ENOG4105C34	Pseudouridine synthase	J	Translation, ribosomal structure and biogenesis	3e-150	505.3
1_1774	ENOG4105C07	amino acids such as valine, to avoid such errors it has two additional distinct tRNA(Ile)-dependent editing activities. One activity is designated as 'pretransfer' editing and involves the hydrolysis of activated Val-AMP. The other activity is designated 'posttransfer' editing and involves deacylation of mischarged Val-tRNA(Ile) (By similarity)	J	Translation, ribosomal structure and biogenesis	0	1063.4
1_1776	ENOG4105DBK	s4 domain protein	J	Translation, ribosomal structure and biogenesis	3.9e-81	275.1
1_1806	ENOG41067VY	50S ribosomal protein L32	J	Translation, ribosomal structure and biogenesis	4e-25	91
1_1850	ENOG4107YB9	Removes the formyl group from the N-terminal Met of newly synthesized proteins. Requires at least a dipeptide for an efficient rate of reaction. N-terminal L-methionine is a prerequisite for activity but the enzyme has broad specificity at other positions (By similarity)	J	Translation, ribosomal structure and biogenesis	5.9e-67	227.8
1_1878	ENOG4105C8A	Increases the formation of ribosomal termination complexes and stimulates activities of RF-1 and RF-2. It binds guanine nucleotides and has strong preference for UGA stop codons. It may interact directly with the ribosome. The stimulation of RF- 1 and RF-2 is significantly reduced by GTP and GDP, but not by GMP (By similarity)	J	Translation, ribosomal structure and biogenesis	3.8e-230	767.6
1_1889	ENOG4108ZMI	UPF0477 protein	J	Translation, ribosomal structure and biogenesis	2.4e-76	258.2
1_1902	ENOG4105EMS	pseudouridine synthase	J	Translation, ribosomal structure and biogenesis	2e-101	343.6
1_1917	ENOG4105C31	Tryptophanyl-tRNA synthetase	J	Translation, ribosomal structure and biogenesis	1.1e-133	449.9
1_1952	ENOG4105CG1	Peptide chain release factor 2 directs the termination of translation in response to the peptide chain termination codons UGA and UAA (By similarity)	J	Translation, ribosomal structure and biogenesis	1.2e-154	517.7
1_1954	ENOG4105MS2	ribosomal subunit Interface protein	J	Translation, ribosomal structure and biogenesis	9e-75	253.5
1_1974	ENOG4108KG4	Pseudouridine synthase	J	Translation, ribosomal structure and biogenesis	3.4e-116	390.8
1_2301	ENOG4105EK0	Required for the formation of a threonylcarbamoyl group on adenosine at position 37 (t(6)A37) in tRNAs that read codons beginning with adenine (By similarity)	J	Translation, ribosomal structure and biogenesis	6.4e-137	460.5
1_2303	ENOG4105EQY	Methylates the class 1 translation termination release factors RF1 PrfA and RF2 PrfB on the glutamine residue of the universally conserved GGQ motif (By similarity)	J	Translation, ribosomal structure and biogenesis	6.6e-103	348.9
1_2304	ENOG4105C8K	Peptide chain release factor 1 directs the termination of translation in response to the peptide chain termination codons UAG and UAA (By similarity)	J	Translation, ribosomal structure and biogenesis	7e-163	544.6
1_2306	ENOG41082DI	50s ribosomal protein l31	J	Translation, ribosomal structure and biogenesis	2.4e-38	133.2
1_2337	ENOG4107RUW	arginyl-trna synthetase	J	Translation, ribosomal structure and biogenesis	1.1e-197	661
1_2495	ENOG4107R1M	Catalyzes the attachment of proline to tRNA(Pro) in a two-step reaction proline is first activated by ATP to form Pro- AMP and then transferred to the acceptor end of tRNA(Pro) (By similarity)	J	Translation, ribosomal structure and biogenesis	1.9e-220	735.5
1_2496	ENOG4108SGY	acetyltransferase	J	Translation, ribosomal structure and biogenesis	2.1e-58	201.7
1_2547	ENOG4105CRK	lysyL-tRNA synthetase	J	Translation, ribosomal structure and biogenesis	5.9e-278	928.9
1_2575	ENOG41060GV	RNA binding s1 domain protein	J	Translation, ribosomal structure and biogenesis	4.7e-56	192.1
1_2579	ENOG410834G	s4 domain protein	J	Translation, ribosomal structure and biogenesis	2.3e-38	133.3
1_2585	ENOG4108ZPD	The natural substrate for this enzyme may be peptidyl- tRNAs which drop off the ribosome during protein synthesis (By similarity)	J	Translation, ribosomal structure and biogenesis	2.1e-78	267.3
1_2586	ENOG4105KW6	This is one of the proteins that binds to the 5S RNA in the ribosome where it forms part of the central protuberance (By similarity)	J	Translation, ribosomal structure and biogenesis	2.1e-57	197.6
1_2590	ENOG4105KME	endoribonuclease L-psp	J	Translation, ribosomal structure and biogenesis	1.3e-59	205.6
1_2595	ENOG4105D1X	Specifically dimethylates two adjacent adenosines (A1518 and A1519) in the loop of a conserved hairpin near the 3'-end of 16S rRNA in the 30S particle. May play a critical role in biogenesis of 30S subunits (By similarity)	J	Translation, ribosomal structure and biogenesis	4.5e-107	362.6
1_2599	ENOG4105CKH	Is required not only for elongation of protein synthesis but also for the initiation of all mRNA translation through initiator tRNA(fMet) aminoacylation (By similarity)	J	Translation, ribosomal structure and biogenesis	5e-269	898.8
1_2626	ENOG4105CGR	Catalyzes the attachment of serine to tRNA(Ser). Is also able to aminoacylate tRNA(Sec) with serine, to form the misacylated tRNA L-seryl-tRNA(Sec), which will be further converted into selenocysteinyl-tRNA(Sec) (By similarity)	J	Translation, ribosomal structure and biogenesis	1.3e-213	712.7
1_2641	ENOG41084CH	50S ribosomal protein l34	J	Translation, ribosomal structure and biogenesis	9.8e-23	82.9
1_2642	ENOG4105M7T	RNaseP catalyzes the removal of the 5'-leader sequence from pre-tRNA to produce the mature 5'-terminus. It can also cleave other RNA substrates such as 4.5S RNA. The protein component plays an auxiliary but essential role in vivo by binding to the 5'-leader sequence and broadening the substrate specificity of the ribozyme (By similarity)	J	Translation, ribosomal structure and biogenesis	4.6e-43	149
1_2655	ENOG4105C3G	gtp-binding protein	J	Translation, ribosomal structure and biogenesis	1.2e-169	568.8
1_2657	ENOG4108ZDX	Binds together with S18 to 16S ribosomal RNA (By similarity)	J	Translation, ribosomal structure and biogenesis	1.1e-33	119.8
1_2659	ENOG4105VH8	Binds as a heterodimer with protein S6 to the central domain of the 16S rRNA, where it helps stabilize the platform of the 30S subunit (By similarity)	J	Translation, ribosomal structure and biogenesis	1.5e-35	124.2
1_2662	ENOG4105K9Q	Binds to the 23S rRNA (By similarity)	J	Translation, ribosomal structure and biogenesis	1.8e-57	197.3
1_2701	ENOG4105FE9	pseudouridine synthase	J	Translation, ribosomal structure and biogenesis	7.5e-87	293.9
1_2792	ENOG4105C20	Catalyzes the attachment of glutamate to tRNA(Glu) in a two-step reaction glutamate is first activated by ATP to form Glu-AMP and then transferred to the acceptor end of tRNA(Glu) (By similarity)	J	Translation, ribosomal structure and biogenesis	1.1e-191	642.3
1_2794	ENOG4105C8N	cysteinyl-tRNA synthetase	J	Translation, ribosomal structure and biogenesis	4.3e-219	733.3
1_2796	ENOG4105C2N	RNA methyltransferase TrmH family group 3	J	Translation, ribosomal structure and biogenesis	1e-102	347.6
1_2797	ENOG4105M0M	Tetracycline resistance protein	J	Translation, ribosomal structure and biogenesis	3.9e-54	186.9
1_2801	ENOG4108UIK	This protein binds directly to 23S ribosomal RNA (By similarity)	J	Translation, ribosomal structure and biogenesis	7.9e-81	274.9
1_2802	ENOG4105C64	Binds directly to 23S rRNA. The L1 stalk is quite mobile in the ribosome, and is involved in E site tRNA release (By similarity)	J	Translation, ribosomal structure and biogenesis	8.7e-107	358.7
1_2803	ENOG4108VZM	50s ribosomal protein L10	J	Translation, ribosomal structure and biogenesis	4.3e-74	251.7
1_2804	ENOG4105KBC	Seems to be the binding site for several of the factors involved in protein synthesis and appears to be essential for accurate translation (By similarity)	J	Translation, ribosomal structure and biogenesis	8.3e-53	182.8
1_2805	ENOG4107XF5	Met-10+ like-protein	J	Translation, ribosomal structure and biogenesis	1.5e-83	282.4
1_2808	ENOG4105XPM	ribosomal protein	J	Translation, ribosomal structure and biogenesis	8.2e-28	99.1
1_2809	ENOG4108UKE	Interacts with and stabilizes bases of the 16S rRNA that are involved in tRNA selection in the A site and with the mRNA backbone. Located at the interface of the 30S and 50S subunits, it traverses the body of the 30S subunit contacting proteins on the other side and probably holding the rRNA structure together. The combined cluster of proteins S8, S12 and S17 appears to hold together the shoulder…	J	Translation, ribosomal structure and biogenesis	2.3e-69	235.1
1_2810	ENOG4108UHY	One of the primary rRNA binding proteins, it binds directly to 16S rRNA where it nucleates assembly of the head domain of the 30S subunit. Is located at the subunit interface close to the decoding center, probably blocks exit of the E-site tRNA (By similarity)	J	Translation, ribosomal structure and biogenesis	5.5e-74	250.1
1_2811	ENOG4105CEJ	Catalyzes the GTP-dependent ribosomal translocation step during translation elongation. During this step, the ribosome changes from the pre-translocational (PRE) to the post- translocational (POST) state as the newly formed A-site-bound peptidyl-tRNA and P-site-bound deacylated tRNA move to the P and E sites, respectively. Catalyzes the coordinated movement of the two tRNA molecules, the mRNA and…	J	Translation, ribosomal structure and biogenesis	0	1122.9
1_2812	ENOG4105CGV	This protein promotes the GTP-dependent binding of aminoacyl-tRNA to the A-site of ribosomes during protein biosynthesis (By similarity)	J	Translation, ribosomal structure and biogenesis	3.8e-226	753.3
1_2814	ENOG4108Z10	Involved in the binding of tRNA to the ribosomes (By similarity)	J	Translation, ribosomal structure and biogenesis	2.7e-61	207.9
1_2815	ENOG4105EEE	One of the primary rRNA binding proteins, it binds directly near the 3'-end of the 23S rRNA, where it nucleates assembly of the 50S subunit (By similarity)	J	Translation, ribosomal structure and biogenesis	7.4e-101	341.1
1_2816	ENOG4106U5A	One of the primary rRNA binding proteins, this protein initially binds near the 5'-end of the 23S rRNA. It is important during the early stages of 50S assembly. It makes multiple contacts with different domains of the 23S rRNA in the assembled 50S subunit and ribosome (By similarity)	J	Translation, ribosomal structure and biogenesis	3.2e-100	339
1_2817	ENOG41080UE	One of the early assembly proteins it binds 23S rRNA. One of the proteins that surrounds the polypeptide exit tunnel on the outside of the ribosome. Forms the main docking site for trigger factor binding to the ribosome (By similarity)	J	Translation, ribosomal structure and biogenesis	5.4e-44	153.4
1_2818	ENOG4105CFD	One of the primary rRNA binding proteins. Required for association of the 30S and 50S subunits to form the 70S ribosome, for tRNA binding and peptide bond formation. It has been suggested to have peptidyltransferase activity	J	Translation, ribosomal structure and biogenesis	2.3e-140	469.5
1_2819	ENOG4105K7S	Protein S19 forms a complex with S13 that binds strongly to the 16S ribosomal RNA (By similarity)	J	Translation, ribosomal structure and biogenesis	1.5e-49	170.8
1_2820	ENOG4105KAP	The globular domain of the protein is located near the polypeptide exit tunnel on the outside of the subunit, while an extended beta-hairpin is found that lines the wall of the exit tunnel in the center of the 70S ribosome (By similarity)	J	Translation, ribosomal structure and biogenesis	4.2e-58	200.3
1_2821	ENOG4105CKE	Binds the lower part of the 30S subunit head. Binds mRNA in the 70S ribosome, positioning it for translation (By similarity)	J	Translation, ribosomal structure and biogenesis	1.3e-108	364.8
1_2822	ENOG4108R70	Binds 23S rRNA and is also seen to make contacts with the A and possibly P site tRNAs (By similarity)	J	Translation, ribosomal structure and biogenesis	1.9e-68	231.7
1_2823	ENOG41067UQ	50s ribosomal protein l29	J	Translation, ribosomal structure and biogenesis	1.2e-29	104.9
1_2824	ENOG4105K87	One of the primary rRNA binding proteins, it binds specifically to the 5'-end of 16S ribosomal	J	Translation, ribosomal structure and biogenesis	1.2e-39	138.7
1_2825	ENOG4108UNN	Binds to 23S rRNA. Forms part of two intersubunit bridges in the 70S ribosome (By similarity)	J	Translation, ribosomal structure and biogenesis	4.8e-62	210.7
1_2826	ENOG4105KAR	One of the proteins that surrounds the polypeptide exit tunnel on the outside of the subunit (By similarity)	J	Translation, ribosomal structure and biogenesis	2.6e-45	156.4
1_2827	ENOG4105CW6	This is 1 of the proteins that binds and probably mediates the attachment of the 5S RNA into the large ribosomal subunit, where it forms part of the central protuberance. In the 70S ribosome it contacts protein S13 of the 30S subunit (bridge B1b), connecting the 2 subunits	J	Translation, ribosomal structure and biogenesis	3.5e-92	310.2
1_2828	ENOG41082QR	Binds 16S rRNA, required for the assembly of 30S particles and may also be responsible for determining the conformation of the 16S rRNA at the A site (By similarity)	J	Translation, ribosomal structure and biogenesis	2.6e-34	120
1_2829	ENOG4108UJY	One of the primary rRNA binding proteins, it binds directly to 16S rRNA central domain where it helps coordinate assembly of the platform of the 30S subunit (By similarity)	J	Translation, ribosomal structure and biogenesis	2.9e-63	216.7
1_2830	ENOG4108R5J	This protein binds to the 23S rRNA, and is important in its secondary structure. It is located near the subunit interface in the base of the L7 L12 stalk, and near the tRNA binding site of the peptidyltransferase center (By similarity)	J	Translation, ribosomal structure and biogenesis	2.8e-80	271.2
1_2831	ENOG4105K4C	This is one of the proteins that binds and probably mediates the attachment of the 5S RNA into the large ribosomal subunit, where it forms part of the central protuberance (By similarity)	J	Translation, ribosomal structure and biogenesis	1.2e-52	180.5
1_2832	ENOG4108RA9	Located at the back of the 30S subunit body where it stabilizes the conformation of the head with respect to the body (By similarity)	J	Translation, ribosomal structure and biogenesis	3.1e-90	305
1_2833	ENOG4105VPB	50S ribosomal protein L30	J	Translation, ribosomal structure and biogenesis	7e-28	99
1_2834	ENOG4108UZ0	Binds to the 23S rRNA (By similarity)	J	Translation, ribosomal structure and biogenesis	2.6e-67	229.8
1_2837	ENOG4105K9U	however, it seems to stimulate more or less all the activities of the other two initiation factors, IF-2 and IF-3 (By similarity)	J	Translation, ribosomal structure and biogenesis	8.5e-47	162.6
1_2838	ENOG41067V7	50S ribosomal protein L36	J	Translation, ribosomal structure and biogenesis	1.3e-23	85.4
1_2839	ENOG4108Z04	Located at the top of the head of the 30S subunit, it contacts several helices of the 16S rRNA. In the 70S ribosome it contacts the 23S rRNA (bridge B1a) and protein L5 of the 50S subunit (bridge B1b), connecting the 2 subunits	J	Translation, ribosomal structure and biogenesis	2e-59	202.8
1_2840	ENOG4108UHH	Located on the platform of the 30S subunit, it bridges several disparate RNA helices of the 16S rRNA. Forms part of the Shine-Dalgarno cleft in the 70S ribosome (By similarity)	J	Translation, ribosomal structure and biogenesis	8.5e-67	226.7
1_2842	ENOG4108ZT0	50S ribosomal protein l17	J	Translation, ribosomal structure and biogenesis	1.3e-48	167.6
1_2846	ENOG4105DI7	Formation of pseudouridine at positions 38, 39 and 40 in the anticodon stem and loop of transfer RNAs (By similarity)	J	Translation, ribosomal structure and biogenesis	3.8e-98	332.5
1_2847	ENOG4108UM5	This protein is one of the early assembly proteins of the 50S ribosomal subunit, although it is not seen to bind rRNA by itself. It is important during the early stages of 50S assembly (By similarity)	J	Translation, ribosomal structure and biogenesis	9.9e-74	249.5
1_2848	ENOG4108UJD	30S ribosomal protein S9	J	Translation, ribosomal structure and biogenesis	9.7e-67	228.2
1_3052	ENOG4105C3P	Allows the formation of correctly charged Gln-tRNA(Gln) through the transamidation of misacylated Glu-tRNA(Gln) in organisms which lack glutaminyl-tRNA synthetase. The reaction takes place in the presence of glutamine and ATP through an activated gamma-phospho-Glu-tRNA(Gln) (By similarity)	J	Translation, ribosomal structure and biogenesis	1.2e-151	509.9
1_34	ENOG41077EP	Pfam:DUF2174	K	Transcription	4.2e-95	322
1_39	ENOG4107T2F	Transcriptional regulator	K	Transcription	1.5e-16	63.1
1_108	ENOG4105G5W	regulator Fur family	K	Transcription	1.3e-55	191.2
1_124	ENOG41088MI	LysR family (Transcriptional regulator	K	Transcription	3.5e-87	295.3
1_147	ENOG41088ZC	Negative regulator of protease production and sporulation (By similarity)	K	Transcription	2e-45	157.5
1_165	ENOG4105CIE	May be required for sporulation (By similarity)	K	Transcription	1.2e-123	415.3
1_173	ENOG4107RHR	regulatoR	K	Transcription	2.9e-95	321.8
1_181	ENOG4105C40	3'-5' exoribonuclease that releases 5'-nucleoside monophosphates and is involved in maturation of structured RNAs (By similarity)	K	Transcription	0	1028.6
1_203	ENOG4105MRR	Transcriptional regulator (By similarity)	K	Transcription	5.2e-51	175.4
1_282	ENOG41080K5	RNA polymerase	K	Transcription	0.0002	24.1
1_284	ENOG4107RRG	NifA NtrC family transcriptional regulator	K	Transcription	1.4e-177	593.9
1_294	ENOG4107YXS	Transcriptional regulator, TraR DksA family	K	Transcription	3.3e-52	180.6
1_336	ENOG4105ETU	transcriptional activator (TenA	K	Transcription	2e-78	266.7
1_352	ENOG4106CRP	NA	K	Transcription	0.32	13.7
1_361	ENOG41082RP	Tetr family transcriptional regulator	K	Transcription	1e-76	260.1
1_405	ENOG4105TRT	Transcriptional regulator	K	Transcription	2.7e-66	225.8
1_445	ENOG4105NDF	NAD-dependent protein deacetylase which modulates the activities of several enzymes which are inactive in their acetylated form. May also have NAD-dependent lysine demalonylase and desuccinylase activity (By similarity)	K	Transcription	1.8e-71	244
1_450	ENOG4105R8C	Transcriptional regulator	K	Transcription	6.2e-67	228.9
1_455	ENOG4105DRR	Transcriptional regulator, GntR family	K	Transcription	4e-54	187.1
1_457	ENOG4105XCH	FR47-like protein	K	Transcription	2.2e-48	167.2
1_470	ENOG4105YW5	deoR family transcriptional regulator	K	Transcription	9.7e-39	133.9
1_484	ENOG4105FKQ	transcriptional regulator	K	Transcription	4.7e-88	298.4
1_513	ENOG4105Z7K	domain protein	K	Transcription	2.2e-182	609.6
1_517	ENOG4105TY8	Transcriptional regulator	K	Transcription	6.7e-61	208.8
1_536	ENOG4108Z11	Negatively regulates transcription of bacterial ribonucleotide reductase nrd genes and operons by binding to NrdR- boxes (By similarity)	K	Transcription	3.3e-70	240.2
1_557	ENOG4105GCC	Transcriptional regulator, GntR family	K	Transcription	4.7e-39	136.4
1_570	ENOG4105VZ8	Transcriptional regulator	K	Transcription	2.3e-30	107.8
1_590	ENOG4108SR5	Transcriptional regulator, TetR family	K	Transcription	4.4e-73	248.5
1_602	ENOG4105PFC	Transcriptional regulator	K	Transcription	4.9e-34	120.6
1_603	ENOG4108JVM	HTH_MARR	K	Transcription	3.1e-65	221.5
1_626	ENOG4107HP6	Transcriptional regulator	K	Transcription	1.2e-73	251.9
1_674	ENOG4105WE0	Transcriptional regulator	K	Transcription	3.8e-68	232.1
1_702	ENOG41084A5	Transcriptional regulator	K	Transcription	3.6e-32	112.9
1_730	ENOG4105DRR	Transcriptional regulator, GntR family	K	Transcription	1e-61	212.1
1_753	ENOG4107X2D	transcriptional regulator, merr family	K	Transcription	2e-19	73.1
1_769	ENOG4106MVR	Bacterial regulatory protein, Fis family	K	Transcription	2.4e-157	527.1
1_772	ENOG4107V91	Transcriptional regulator	K	Transcription	4.1e-100	337.5
1_815	ENOG41090RE	GntR Family Transcriptional Regulator	K	Transcription	4.6e-50	173.1
1_830	ENOG4105Y3R	Transcriptional regulator	K	Transcription	5.1e-40	138.9
1_838	ENOG4108JU9	GAF modulated sigma54 specific transcriptional regulator Fis family	K	Transcription	1.1e-186	625.4
1_859	ENOG4107RSM	transcriptional regulator	K	Transcription	9.4e-58	199
1_876	ENOG4105DND	Transcriptional regulator	K	Transcription	8.4e-85	287.4
1_922	ENOG4105WGG	Transcriptional regulator, TetR family	K	Transcription	1.3e-51	178.7
1_965	ENOG4105CDY	transcriptional regulatory protein	K	Transcription	5.2e-105	353.3
1_974	ENOG4105CID	antiterminator	K	Transcription	3.5e-92	312.4
1_1062	ENOG410830X	'Cold-shock' DNA-binding domain protein	K	Transcription	1.8e-33	119.1
1_1068	ENOG4108RCF	TRANSCRIPTIONal	K	Transcription	2.6e-95	323
1_1076	ENOG4105SD8	Transcriptional regulator	K	Transcription	6e-81	274.4
1_1077	ENOG4105DRR	Transcriptional regulator, GntR family	K	Transcription	7.7e-51	176.3
1_1111	ENOG4105TMA	Transcriptional regulator, TetR family	K	Transcription	3e-71	242.4
1_1163	ENOG4108FWA	Transcriptional regulator	K	Transcription	3e-123	415.5
1_1168	ENOG4105XBY	Regulates arginine biosynthesis genes (By similarity)	K	Transcription	4.5e-55	189.2
1_1175	ENOG4105M7K	Involved in the transcription termination process (By similarity)	K	Transcription	1.6e-45	158.8
1_1229	ENOG4105N80	Ferric uptake regulator, Fur family	K	Transcription	5.1e-46	159.4
1_1242	ENOG4105DG1	Sigma factors are initiation factors that promote the attachment of RNA polymerase to specific initiation sites and are then released (By similarity)	K	Transcription	7.5e-172	575.7
1_1245	ENOG41064Q9	(CBS) domain	K	Transcription	5e-92	310
1_1269	ENOG4105CI8	Negative regulator of class I heat shock genes (grpE- dnaK-dnaJ and groELS operons). Prevents heat-shock induction of these operons (By similarity)	K	Transcription	1.8e-109	369.6
1_1288	ENOG4105DMD	Sigma factors are initiation factors that promote the attachment of RNA polymerase to specific initiation sites and are then released (By similarity)	K	Transcription	3.4e-92	310.8
1_1292	ENOG4108UKH	Necessary for efficient RNA polymerase transcription elongation past template-encoded arresting sites. The arresting sites in DNA have the property of trapping a certain fraction of elongating RNA polymerases that pass through, resulting in locked ternary complexes. Cleavage of the nascent transcript by cleavage factors such as GreA or GreB allows the resumption of elongation from the new 3'termi…	K	Transcription	1.1e-73	251.4
1_1304	ENOG4108ZF1	Transcriptional regulator, BadM Rrf2 family	K	Transcription	7.2e-49	169.6
1_1306	ENOG4108Z3G	3H domain protein	K	Transcription	8.2e-65	222
1_1310	ENOG410830X	'Cold-shock' DNA-binding domain protein	K	Transcription	4.3e-30	108.1
1_1332	ENOG41086D8	Transcriptional regulator	K	Transcription	2.6e-95	322.3
1_1364	ENOG4108ET7	Fis Family	K	Transcription	1.9e-175	588.3
1_1386	ENOG4107B0R	HTH_XRE	K	Transcription	2.1e-20	75.5
1_1392	ENOG4108IMY	Transcriptional regulator	K	Transcription	5.3e-15	58.3
1_1418	ENOG41085UJ	Inherit from COG: Transcriptional Regulator AraC Family	K	Transcription	3e-58	200.1
1_1470	ENOG4105WP2	Tryptophan RNA-binding attenuator protein	K	Transcription	1.6e-39	136.2
1_1493	ENOG4108RKY	rna polymerase sigma factor	K	Transcription	2.9e-72	244.9
1_1501	ENOG4105K8I	Participates in chromosomal partition during cell division. May act via the formation of a condensin-like complex containing Smc and ScpA that pull DNA away from mid-cell into both cell halves (By similarity)	K	Transcription	5.4e-61	209.4
1_1507	ENOG4105CT2	Sigma factors are initiation factors that promote the attachment of RNA polymerase to specific initiation sites and are then released (By similarity)	K	Transcription	1.4e-96	325.9
1_1534	ENOG4105QGR	Transcriptional regulator	K	Transcription	5.2e-60	205.5
1_1538	ENOG4105GFX	Transcriptional regulator	K	Transcription	7.2e-68	231.3
1_1539	ENOG4107QQE	GntR family transcriptional regulator	K	Transcription	2.6e-134	451.3
1_1540	ENOG4105PI5	acetyltransferase, (GNAT) family	K	Transcription	2.8e-45	156.4
1_1542	ENOG4105VMP	Transcriptional regulator	K	Transcription	3.8e-38	132
1_1556	ENOG410830X	'Cold-shock' DNA-binding domain protein	K	Transcription	1.3e-33	119.5
1_1572	ENOG4108JUB	Transcriptional regulator	K	Transcription	6e-164	549.8
1_1585	ENOG4105ETE	Transcriptional regulator (LacI family	K	Transcription	1.7e-97	330.9
1_1597	ENOG4108WRS	Transcriptional regulator, TetR family	K	Transcription	2.1e-76	259.3
1_1622	ENOG4105DS7	Represses a number of genes involved in the response to DNA damage (SOS response), including recA and lexA. In the presence of single-stranded DNA, RecA interacts with LexA causing an autocatalytic cleavage which disrupts the DNA-binding part of LexA, leading to derepression of the SOS regulon and eventually DNA repair (By similarity)	K	Transcription	3.1e-85	288.9
1_1649	ENOG410829Z	GntR Family Transcriptional Regulator	K	Transcription	1.9e-58	200.6
1_1666	ENOG4105VZN	Nucleic-acid-binding protein implicated in transcription termination	K	Transcription	4.5e-32	114.9
1_1667	ENOG4105CHV	Transcription elongation factor NusA	K	Transcription	1.9e-168	564.5
1_1681	ENOG4105DN4	Sigma factors are initiation factors that promote the attachment of RNA polymerase to specific initiation sites and are then released (By similarity)	K	Transcription	1.4e-83	284.9
1_1713	ENOG4105EUM	DNA-binding protein that represses the expression of many genes that are induced as cells make the transition from rapid exponential growth to stationary phase. It is a GTP-binding protein that senses the intracellular GTP concentration as an indicator of nutritional limitations. At low GTP concentration it no longer binds GTP and stop to act as a transcriptional repressor (By similarity)	K	Transcription	2.5e-118	397.1
1_1724	ENOG4105C9W	Required for a late step of 50S ribosomal subunit assembly. Has GTPase activity (By similarity)	K	Transcription	2.9e-120	405.2
1_1735	ENOG4108ZBM	Digests double-stranded RNA. Involved in the processing of primary rRNA transcript to yield the immediate precursors to the large and small rRNAs (23S and 16S). Also processes some mRNAs, and tRNAs when they are encoded in the rRNA operon (By similarity)	K	Transcription	1.3e-87	297.1
1_1740	ENOG4108VVV	Transcriptional factor involved in regulation of membrane lipid biosynthesis by repressing genes involved in fatty acid and phospholipid metabolism (By similarity)	K	Transcription	1.1e-76	259.6
1_1747	ENOG41082I3	Transcriptional regulator	K	Transcription	0.81	12.4
1_1758	ENOG4105ZAD	Promotes RNA polymerase assembly. Latches the N- and C- terminal regions of the beta' subunit thereby facilitating its interaction with the beta and alpha subunits (By similarity)	K	Transcription	2.5e-24	88.4
1_1760	ENOG4105F23	Fibronectin-binding protein	K	Transcription	4.7e-219	732.1
1_1781	ENOG4105E65	Sigma factors are initiation factors that promote the attachment of RNA polymerase to specific initiation sites and are then released (By similarity)	K	Transcription	1.2e-85	291.6
1_1782	ENOG4105DAV	Sigma factors are initiation factors that promote the attachment of RNA polymerase to specific initiation sites and are then released (By similarity)	K	Transcription	7.5e-107	359.1
1_1856	ENOG4105NN9	Transcriptional regulator	K	Transcription	7.7e-53	182
1_1862	ENOG4108KAM	Transcriptional regulator	K	Transcription	7e-109	366.5
1_1872	ENOG41080I8	transcriptional regulator), MarR family	K	Transcription	2.9e-55	188.7
1_1891	ENOG4108A0B	Transcriptional regulator PadR-like family	K	Transcription	0.86	11.9
1_1915	ENOG41090SU	Interferes with activator-stimulated transcription by interaction with the RNA polymerase alpha-CTD. May function to globally reduce transcription of genes involved in growth- and development-promoting processes and to increase transcription of genes involved in thiol homeostasis, during periods of extreme stress (By similarity)	K	Transcription	1.9e-65	221.5
1_1968	ENOG41061E5	Anti-sigma factor repressor of sigma(D)-dependent transcription	K	Transcription	8.7e-29	103
1_1988	ENOG4105Z8D	ComK protein	K	Transcription	4.8e-37	130.1
1_1994	ENOG4108KGH	TRANSCRIPTIONal	K	Transcription	1.2e-84	287.6
1_2021	ENOG4108JUB	Transcriptional regulator	K	Transcription	1e-149	502.8
1_2023	ENOG4105DTW	Sigma factors are initiation factors that promote the attachment of RNA polymerase to specific initiation sites and are then released (By similarity)	K	Transcription	7.9e-133	446.8
1_2029	ENOG4105FKQ	transcriptional regulator	K	Transcription	1.6e-94	319.7
1_2039	ENOG4108VS8	Gluconate operon transcriptional repressor	K	Transcription	6.8e-68	231.7
1_2044	ENOG4105DRR	Transcriptional regulator, GntR family	K	Transcription	7.1e-50	173.2
1_2055	ENOG4105E2R	ROK family	K	Transcription	9.2e-101	340.8
1_2063	ENOG4105E2R	ROK family	K	Transcription	8.7e-131	439.8
1_2083	ENOG4105FKQ	transcriptional regulator	K	Transcription	9.8e-121	406
1_2111	ENOG4107RPD	radical SAM domain protein	K	Transcription	2.1e-146	492.5
1_2118	ENOG4108Z23	Transcriptional regulator, TetR family	K	Transcription	9.8e-56	191.9
1_2127	ENOG4107V91	Transcriptional regulator	K	Transcription	9.7e-68	231.2
1_2130	ENOG4107ZUB	transcriptional regulator	K	Transcription	2e-23	86
1_2131	ENOG4105NN9	Transcriptional regulator	K	Transcription	1.6e-25	92.8
1_2150	ENOG4105E98	transcriptional regulator DeoR family	K	Transcription	1.2e-89	303.8
1_2156	ENOG4105E98	transcriptional regulator DeoR family	K	Transcription	6.4e-80	271.8
1_2178	ENOG4105ETE	Transcriptional regulator (LacI family	K	Transcription	4.9e-97	329.4
1_2189	ENOG41083Y0	Transcriptional regulator	K	Transcription	1e-59	204.6
1_2211	ENOG4105XVF	Competence transcription factor	K	Transcription	1.4e-46	161.1
1_2212	ENOG4106142	Sigma-70 region 2	K	Transcription	3e-50	173.1
1_2222	ENOG4107U9P	Transcriptional regulator	K	Transcription	5e-46	160.6
1_2240	ENOG4108KGH	TRANSCRIPTIONal	K	Transcription	3.7e-91	309
1_2280	ENOG4105MT0	Sporulation transcriptional regulator spoiiid	K	Transcription	1.5e-28	101.5
1_2307	ENOG4105C4P	Facilitates transcription termination by a mechanism that involves Rho binding to the nascent RNA, activation of Rho's RNA-dependent ATPase activity, and release of the mRNA from the DNA template (By similarity)	K	Transcription	4.2e-204	681.8
1_2315	ENOG4108Z1Y	Participates in both the initiation and recycling phases of transcription. In the presence of the delta subunit, RNAP displays an increased specificity of transcription, a decreased affinity for nucleic acids, and an increased efficiency of RNA synthesis because of enhanced recycling (By similarity)	K	Transcription	2.1e-36	128.7
1_2318	ENOG4108JXB	Transcriptional regulator	K	Transcription	7.6e-89	299.8
1_2344	ENOG4108VCI	transcription factor, rsfa family	K	Transcription	2.1e-75	256.5
1_2376	ENOG4106IMJ	rna polymerase sigma factor	K	Transcription	1e-67	230.4
1_2390	ENOG4108VMU	Transcriptional regulator, TetR family	K	Transcription	4.2e-74	251.5
1_2397	ENOG4108Y1B	Transcriptional regulator	K	Transcription	3e-99	335.1
1_2450	ENOG4107HFV	Activator of aromatic catabolism	K	Transcription	1.2e-102	347.1
1_2464	ENOG4108UPI	Transcriptional regulator	K	Transcription	4.2e-59	203.7
1_2478	ENOG41082B4	Transcriptional regulator	K	Transcription	1.2e-39	139.5
1_2492	ENOG4105KBH	arsR family transcriptional regulator	K	Transcription	2.2e-33	118.5
1_2501	ENOG4108WZW	RNA polymerase sigma	K	Transcription	1.6e-78	266.2
1_2506	ENOG41082B4	Transcriptional regulator	K	Transcription	1.6e-33	119.5
1_2519	ENOG41073TP	transcriptional regulator	K	Transcription	2.4e-73	249.8
1_2556	ENOG4105CGM	Catalyzes the phosphorylation of pantothenate (Pan), the first step in CoA biosynthesis (By similarity)	K	Transcription	6.6e-118	396.5
1_2567	ENOG410616F	Bacterial regulatory proteins, tetR family	K	Transcription	0.099	15.2
1_2582	ENOG4108M14	stage v sporulation protein t	K	Transcription	1e-70	240.4
1_2591	ENOG4105DFT	pur operon repressor	K	Transcription	7.3e-123	411.7
1_2600	ENOG4105KRN	Transcriptional regulator, abrb family	K	Transcription	2.5e-35	123.3
1_2629	ENOG4107QQE	GntR family transcriptional regulator	K	Transcription	5.1e-154	516.3
1_2648	ENOG410636K	Effects nucleoid occlusion by binding relatively nonspecifically to DNA and preventing the assembly of the division machinery in the vicinity of the nucleoid, especially under conditions that disturb the cell cycle. It helps to coordinate cell division and chromosome segregation by preventing the formation of the Z ring through the nucleoid, which would cause chromosome breakage (By similarity)	K	Transcription	1.5e-112	378.5
1_2650	ENOG4105FA0	parb-like partition protein	K	Transcription	4.9e-107	361.3
1_2689	ENOG4105EF7	Transcriptional regulator	K	Transcription	3.2e-106	358
1_2696	ENOG4105IC4	transcriptional regulatory protein	K	Transcription	3.6e-97	327.1
1_2746	ENOG4105EGI	Transcriptional regulator	K	Transcription	1.9e-94	319.4
1_2784	ENOG4105KEX	transcriptional regulator, ctsr	K	Transcription	5.7e-57	195.3
1_2798	ENOG4105QIV	RNA polymerase	K	Transcription	1.2e-92	312.1
1_2800	ENOG4105E5V	Participates in transcription elongation, termination and antitermination (By similarity)	K	Transcription	8.4e-82	277.5
1_2806	ENOG4108IIJ	DNA-dependent RNA polymerase catalyzes the transcription of DNA into RNA using the four ribonucleoside triphosphates as substrates (By similarity)	K	Transcription	0	1924.6
1_2807	ENOG4105D27	DNA-dependent RNA polymerase catalyzes the transcription of DNA into RNA using the four ribonucleoside triphosphates as substrates (By similarity)	K	Transcription	0	2301.5
1_2841	ENOG4105CTF	DNA-dependent RNA polymerase catalyzes the transcription of DNA into RNA using the four ribonucleoside triphosphates as substrates (By similarity)	K	Transcription	1.6e-143	481.3
1_2858	ENOG4105EMN	RNA polymerase sigma factor	K	Transcription	2e-63	218.3
1_2859	ENOG4105KXB	anti-sigma factor	K	Transcription	3.2e-82	278
1_2869	ENOG4107TXC	Transcriptional regulator	K	Transcription	2e-77	263.7
1_2877	ENOG4105WCN	acetyltransferase	K	Transcription	2.1e-39	138.5
1_2900	ENOG410830X	'Cold-shock' DNA-binding domain protein	K	Transcription	1.1e-33	119.8
1_2910	ENOG4107NHD	transcriptional regulator	K	Transcription	1.1e-06	31.4
1_2914	ENOG4105DUM	transcriptional regulator, lysR family	K	Transcription	6.8e-79	268.6
1_2936	ENOG4108JUB	Transcriptional regulator	K	Transcription	1.4e-170	571.7
1_2942	ENOG4105KPV	Transcriptional regulator	K	Transcription	3.3e-64	219.2
1_2957	ENOG4108IV7	Cadmium efflux system accessory protein	K	Transcription	8.7e-46	157.7
1_2961	ENOG4105KST	dependent repressor	K	Transcription	2.2e-58	201.2
1_2967	ENOG4105J32	acetyltransferase, (GNAT) family	K	Transcription	1.1e-49	171.2
1_2969	ENOG4108IHF	HTH_ARAC	K	Transcription	3.2e-71	243
1_2999	ENOG4105E65	Sigma factors are initiation factors that promote the attachment of RNA polymerase to specific initiation sites and are then released (By similarity)	K	Transcription	2.4e-94	320.3
1_3001	ENOG4105BZM	domain protein	K	Transcription	0	1044.7
1_3009	ENOG4105FF6	Modulates transcription in response to changes in cellular NADH NAD( ) redox state (By similarity)	K	Transcription	3.1e-77	262.1
1_3024	ENOG41082A7	Transcriptional regulator	K	Transcription	2.8e-46	159
1_3058	ENOG4105VMP	Transcriptional regulator	K	Transcription	1.6e-35	123.7
1_616	ENOG4107S16	Facilitates the functional incorporation of the urease nickel metallocenter. This process requires GTP hydrolysis, probably effectuated by UreG (By similarity)	KO		1.4e-94	318.9
1_1328	ENOG4107RSS	Hydrogenase accessory protein HypB	KO		9.5e-100	337.8
1_981	ENOG4105CWR	In eubacteria ppGpp (guanosine 3'-diphosphate 5-' diphosphate) is a mediator of the stringent response that coordinates a variety of cellular activities in response to changes in nutritional abundance (By similarity)	KT		0	1020.8
1_2415	ENOG4108XH4	Inherit from COG: Phage shock protein A	KT		4.9e-71	241.9
1_2876	ENOG4105KN8	lytTr DNA-binding domain protein	KT		4e-53	183.9
1_1	ENOG4108K8S	endonuclease I	L	Replication, recombination and repair	3.1e-07	32.8
1_10	ENOG4105C4R	Atp-dependent dna helicase	L	Replication, recombination and repair	7.5e-279	930.7
1_11	ENOG4105C77	DNA ligase that catalyzes the formation of phosphodiester linkages between 5'-phosphoryl and 3'-hydroxyl groups in double-stranded DNA using NAD as a coenzyme and as the energy source for the reaction. It is essential for DNA replication and repair of damaged DNA (By similarity)	L	Replication, recombination and repair	1e-290	969.5
1_17	ENOG4105J81	Nudix Hydrolase	L	Replication, recombination and repair	1e-34	122.3
1_19	ENOG4105DQ6	Transposase	L	Replication, recombination and repair	7.5e-80	272.5
1_20	ENOG4106BC2	transposase, IS3 IS911 family protein	L	Replication, recombination and repair	7.3e-11	44.9
1_43	ENOG4105BZK	Transcription regulator that activates transcription by stimulating RNA polymerase (RNAP) recycling in case of stress conditions such as supercoiled DNA or high salt concentrations. Probably acts by releasing the RNAP, when it is trapped or immobilized on tightly supercoiled DNA. Does not activate transcription on linear DNA. Probably not involved in DNA repair (By similarity)	L	Replication, recombination and repair	1.2e-146	493.4
1_70	ENOG4105FDU	atp-dependent rna helicase	L	Replication, recombination and repair	1e-127	429.2
1_71	ENOG410640H	Transposase	L	Replication, recombination and repair	1.3e-45	156.6
1_72	ENOG4105DQ6	Transposase	L	Replication, recombination and repair	1.1e-83	285.3
1_94	ENOG4105CEN	a g-specific adenine glycosylase	L	Replication, recombination and repair	5.3e-139	468.2
1_142	ENOG4107R8V	metallophosphoesterase	L	Replication, recombination and repair	5.1e-98	331.9
1_153	ENOG4105CCW	damaged site, the DNA wraps around one UvrB monomer. DNA wrap is dependent on ATP binding by UvrB and probably causes local melting of the DNA helix, facilitating insertion of UvrB beta-hairpin between the DNA strands. Then UvrB probes one DNA strand for the presence of a lesion. If a lesion is found the UvrA subunits dissociate and the UvrB-DNA preincision complex is formed. This complex is subs…	L	Replication, recombination and repair	0	1223.1
1_154	ENOG4105C5U	The UvrABC repair system catalyzes the recognition and processing of DNA lesions. UvrA is an ATPase and a DNA-binding protein. A damage recognition complex composed of 2 UvrA and 2 UvrB subunits scans DNA for abnormalities. When the presence of a lesion has been verified by UvrB, the UvrA molecules dissociate (By similarity)	L	Replication, recombination and repair	0	1651
1_162	ENOG4105RK5	NUDIX domain	L	Replication, recombination and repair	1.4e-66	226
1_219	ENOG4105C2M	dna polymerase I	L	Replication, recombination and repair	2.2e-86	294.1
1_226	ENOG410619X	Toprim domain protein	L	Replication, recombination and repair	2.8e-38	133.3
1_307	ENOG4105JG3	nucleoside triphosphatase YtkD	L	Replication, recombination and repair	3.2e-48	166.4
1_311	ENOG4108Z0R	Transferase	L	Replication, recombination and repair	5.8e-76	259.1
1_315	ENOG4105ENA	helicase	L	Replication, recombination and repair	1.1e-221	741.2
1_322	ENOG4107Y9E	nuclease	L	Replication, recombination and repair	1.6e-54	188.2
1_343	ENOG4108TBT	RNA methylase	L	Replication, recombination and repair	3.2e-119	400.4
1_349	ENOG4107U7J	Metallo-beta-lactamase superfamily	L	Replication, recombination and repair	4.2e-128	430.1
1_418	ENOG4107RC0	Integrase core domain	L	Replication, recombination and repair	9.4e-108	362.6
1_419	ENOG41069YH	Transposase	L	Replication, recombination and repair	2e-31	112.2
1_423	ENOG4105FFY	nudix hydrolase	L	Replication, recombination and repair	9.8e-36	126.1
1_434	ENOG4105DQ6	Transposase	L	Replication, recombination and repair	1.1e-83	285.3
1_435	ENOG410640H	Transposase	L	Replication, recombination and repair	1.3e-45	156.6
1_451	ENOG4107RFY	SbcCD D subunit	L	Replication, recombination and repair	1.6e-135	455.2
1_452	ENOG4105EYH	Exonuclease	L	Replication, recombination and repair	5.8e-178	596.8
1_507	ENOG4105RCD	Adenine-specific	L	Replication, recombination and repair	1.4e-105	355.8
1_516	ENOG4105C0B	DNA polymerase III (alpha subunit)	L	Replication, recombination and repair	0	1114.8
1_532	ENOG4105C2M	dna polymerase I	L	Replication, recombination and repair	0	1176.1
1_533	ENOG4105ERD	Involved in base excision repair of DNA damaged by oxidation or by mutagenic agents. Acts as DNA glycosylase that recognizes and removes damaged bases. Has a preference for oxidized purines, such as 7,8-dihydro-8-oxoguanine (8-oxoG). Has AP (apurinic apyrimidinic) lyase activity and introduces nicks in the DNA strand. Cleaves the DNA backbone by beta-delta elimination to generate a single-strand …	L	Replication, recombination and repair	7.2e-86	291.8
1_537	ENOG4108Q23	replication initiation and membrane attachment protein	L	Replication, recombination and repair	1.1e-126	426.4
1_538	ENOG410817Y	Primosomal protein DnaI	L	Replication, recombination and repair	2.1e-82	279.9
1_562	ENOG4107QS5	ATP-dependent DNA helicase RecQ	L	Replication, recombination and repair	8.3e-177	593.2
1_567	ENOG4105D7V	transposase	L	Replication, recombination and repair	2.2e-132	445.6
1_582	ENOG4107FSS	Endonuclease that specifically degrades the RNA of RNA- DNA hybrids (By similarity)	L	Replication, recombination and repair	6.7e-96	323.8
1_585	ENOG4105DCG	PHP domain protein	L	Replication, recombination and repair	1.1e-208	697.5
1_586	ENOG4105C98	muts2 protein	L	Replication, recombination and repair	1.1e-93	317.9
1_587	ENOG4105C98	muts2 protein	L	Replication, recombination and repair	4.4e-184	616.9
1_595	ENOG4105CII	The UvrABC repair system catalyzes the recognition and processing of DNA lesions. UvrC both incises the 5' and 3' sides of the lesion. The N-terminal half is responsible for the 3' incision and the C-terminal half is responsible for the 5' incision (By similarity)	L	Replication, recombination and repair	5.8e-252	842.5
1_701	ENOG4105C1J	atp-dependent rna helicase	L	Replication, recombination and repair	1.1e-188	633.1
1_716	ENOG4105CDU	Replicative dna helicase	L	Replication, recombination and repair	2.4e-101	342.5
1_720	ENOG4105DQ6	Transposase	L	Replication, recombination and repair	8.7e-21	77.1
1_721	ENOG4105VTR	Integrase	L	Replication, recombination and repair	4.5e-30	107.8
1_751	ENOG4105CDU	Replicative dna helicase	L	Replication, recombination and repair	6.5e-98	331.2
1_782	ENOG4105EKQ	RNA-directed DNA polymerase	L	Replication, recombination and repair	6.6e-129	434.1
1_832	ENOG4108RE7	deoxyribonuclease	L	Replication, recombination and repair	7.3e-108	362.7
1_840	ENOG4105C5U	The UvrABC repair system catalyzes the recognition and processing of DNA lesions. UvrA is an ATPase and a DNA-binding protein. A damage recognition complex composed of 2 UvrA and 2 UvrB subunits scans DNA for abnormalities. When the presence of a lesion has been verified by UvrB, the UvrA molecules dissociate (By similarity)	L	Replication, recombination and repair	8.2e-215	719.5
1_897	ENOG4108NFD	Beta-lactamase domain protein	L	Replication, recombination and repair	2.4e-99	334.6
1_902	ENOG4108C33	Resolvase	L	Replication, recombination and repair	2.5e-22	82.8
1_948	ENOG4105W5Q	DNA repair protein (RadC	L	Replication, recombination and repair	1.3e-96	327
1_966	ENOG4107HF6	BRCA1 C Terminus (BRCT) domain	L	Replication, recombination and repair	0.26	14.1
1_967	ENOG4105KA4	The RuvA-RuvB complex in the presence of ATP renatures cruciform structure in supercoiled DNA with palindromic sequence, indicating that it may promote strand exchange reactions in homologous recombination. RuvAB is a helicase that mediates the Holliday junction migration by localized denaturation and reannealing. RuvA stimulates, in the presence of DNA, the weak ATPase activity of RuvB (By simil…	L	Replication, recombination and repair	1.3e-54	188.4
1_968	ENOG4105CKJ	The RuvA-RuvB complex in the presence of ATP renatures cruciform structure in supercoiled DNA with palindromic sequence, indicating that it may promote strand exchange reactions in homologous recombination. RuvAB is a helicase that mediates the Holliday junction migration by localized denaturation and reannealing (By similarity)	L	Replication, recombination and repair	3.1e-163	545.7
1_979	ENOG4105C2R	Single-stranded-DNA-specific exonuclease (RecJ)	L	Replication, recombination and repair	9e-226	754.7
1_1002	ENOG4107VHU	helicase	L	Replication, recombination and repair	2.2e-183	615
1_1075	ENOG4105D7V	transposase	L	Replication, recombination and repair	8.4e-124	417.3
1_1115	ENOG4105C24	DNA gyrase negatively supercoils closed circular double- stranded DNA in an ATP-dependent manner and also catalyzes the interconversion of other topological isomers of double-stranded DNA rings, including catenanes and knotted rings (By similarity)	L	Replication, recombination and repair	0	1059.7
1_1116	ENOG4105C7D	DNA gyrase negatively supercoils closed circular double- stranded DNA in an ATP-dependent manner and also catalyzes the interconversion of other topological isomers of double-stranded DNA rings, including catenanes and knotted rings (By similarity)	L	Replication, recombination and repair	8.9e-279	929.3
1_1134	ENOG4107RT0	impB/mucB/samB family	L	Replication, recombination and repair	4.7e-128	430.9
1_1144	ENOG4105CQ3	Poorly processive error-prone DNA polymerase involved in untargeted mutagenesis. Copies undamaged DNA at stalled replication forks which arise in vivo from mismatched or misaligned primer ends. These misaligned primers can be extended by polIV. Exhibits no 3-5 exonuclease (proofreading) activity. May be involved in translesional synthesis in conjunction with the beta clamp from polIII (By similar…	L	Replication, recombination and repair	9.3e-132	444
1_1167	ENOG4105C4F	May be involved in recombinational repair of damaged DNA (By similarity)	L	Replication, recombination and repair	2.3e-200	670.3
1_1172	ENOG41084DP	Bidirectionally degrades single-stranded DNA into large acid-insoluble oligonucleotides, which are then degraded further into small acid-soluble oligonucleotides (By similarity)	L	Replication, recombination and repair	1.3e-25	91.8
1_1173	ENOG4105DVS	Bidirectionally degrades single-stranded DNA into large acid-insoluble oligonucleotides, which are then degraded further into small acid-soluble oligonucleotides (By similarity)	L	Replication, recombination and repair	3.8e-164	550.8
1_1233	ENOG4105EFU	Endonuclease IV plays a role in DNA repair. It cleaves phosphodiester bonds at apurinic or apyrimidinic sites (AP sites) to produce new 5'-ends that are base-free deoxyribose 5-phosphate residues. It preferentially attacks modified AP sites created by bleomycin and neocarzinostatin (By similarity)	L	Replication, recombination and repair	3.4e-117	393.7
1_1234	ENOG4105C1J	atp-dependent rna helicase	L	Replication, recombination and repair	4.8e-142	478.6
1_1243	ENOG4105C9G	DNA primase is the polymerase that synthesizes small RNA primers for the Okazaki fragments on both template strands at replication forks during chromosomal DNA synthesis (By similarity)	L	Replication, recombination and repair	5.8e-161	540
1_1247	ENOG4108SAY	Involved in DNA repair and RecF pathway recombination (By similarity)	L	Replication, recombination and repair	7.2e-88	297.1
1_1275	ENOG4105TQK	DNA polymerase iii, delta' subunit	L	Replication, recombination and repair	3.5e-98	331.7
1_1279	ENOG4105KQC	Competence protein	L	Replication, recombination and repair	4.2e-60	205.8
1_1297	ENOG4108Z08	Could be a nuclease that resolves Holliday junction intermediates in genetic recombination (By similarity)	L	Replication, recombination and repair	3.1e-63	217.3
1_1300	ENOG4105C7H	Helicase, RecD TraA family	L	Replication, recombination and repair	2.1e-199	668.2
1_1305	ENOG4105D1H	recombination factor protein RarA	L	Replication, recombination and repair	2.9e-171	574.8
1_1312	ENOG4105VND	Ribonuclease	L	Replication, recombination and repair	1.8e-46	160.6
1_1338	ENOG4107Y9E	nuclease	L	Replication, recombination and repair	2.5e-71	243.3
1_1373	ENOG4107S48	resolvase domain protein	L	Replication, recombination and repair	1.9e-13	53.1
1_1374	ENOG41088NV	ATP-dependent endonuclease of the OLD	L	Replication, recombination and repair	3.4e-234	781.7
1_1387	ENOG4106CVF	DNA replication protein	L	Replication, recombination and repair	8.5e-46	159.7
1_1405	ENOG4108K8S	endonuclease I	L	Replication, recombination and repair	1.7e-60	208.4
1_1424	ENOG4105C6I	Resolvase	L	Replication, recombination and repair	1.3e-106	360.5
1_1427	ENOG4107TKB	ATP-dependent helicase	L	Replication, recombination and repair	2.8e-278	927.5
1_1428	ENOG4105C4H	Specifically methylates the guanine in position 2445 (m2G2445) and the guanine in position 2069 (m7G2069) of 23S rRNA (By similarity)	L	Replication, recombination and repair	6.4e-138	464.4
1_1430	ENOG4107X2U	Inherit from COG: Exonuclease-like protein	L	Replication, recombination and repair	3.1e-109	369.2
1_1431	ENOG4108IYF	Dead deah box	L	Replication, recombination and repair	0	1174.7
1_1436	ENOG4105CSM	endonuclease III	L	Replication, recombination and repair	1.7e-100	339.9
1_1437	ENOG4108XZ0	DNA replication protein DnaD	L	Replication, recombination and repair	1.5e-76	259.7
1_1441	ENOG4105DVT	helicase	L	Replication, recombination and repair	1.3e-196	659
1_1472	ENOG4105K70	DNA-binding protein	L	Replication, recombination and repair	4.3e-40	141
1_1488	ENOG4107QS5	ATP-dependent DNA helicase RecQ	L	Replication, recombination and repair	4.5e-155	521.3
1_1512	ENOG4105C13	Site-specific tyrosine recombinase, which acts by catalyzing the cutting and rejoining of the recombining DNA molecules. The XerC-XerD complex is essential to convert dimers of the bacterial chromosome into monomers to permit their segregation at cell division. It also contributes to the segregational stability of plasmids (By similarity)	L	Replication, recombination and repair	1.5e-120	406.1
1_1554	ENOG4105CGK	Exodeoxyribonuclease III	L	Replication, recombination and repair	2.9e-106	359.4
1_1579	ENOG4105D7V	transposase	L	Replication, recombination and repair	2.7e-135	455.3
1_1591	ENOG41081B2	Reverse transcriptase	L	Replication, recombination and repair	2.3e-65	223.9
1_1620	ENOG4108SVB	resolvase	L	Replication, recombination and repair	5e-90	303.4
1_1629	ENOG4105DC6	This protein is involved in the repair of mismatches in DNA. It is required for dam-dependent methyl-directed DNA mismatch repair. May act as a molecular matchmaker , a protein that promotes the formation of a stable complex between two or more DNA-binding proteins in an ATP-dependent manner without itself being part of a final effector complex (By similarity)	L	Replication, recombination and repair	9.9e-193	644.8
1_1630	ENOG4105D86	that it carries out the mismatch recognition step. This protein has a weak ATPase activity (By similarity)	L	Replication, recombination and repair	0	1134.4
1_1637	ENOG4105C68	Can catalyze the hydrolysis of ATP in the presence of single-stranded DNA, the ATP-dependent uptake of single-stranded DNA by duplex DNA, and the ATP-dependent hybridization of homologous single-stranded DNAs. It interacts with LexA causing its activation and leading to its autocatalytic cleavage (By similarity)	L	Replication, recombination and repair	2e-184	615.8
1_1669	ENOG4107S1V	Required for replicative DNA synthesis. This DNA polymerase also exhibits 3' to 5' exonuclease activity (By similarity)	L	Replication, recombination and repair	0	1779.4
1_1716	ENOG4105C13	Site-specific tyrosine recombinase, which acts by catalyzing the cutting and rejoining of the recombining DNA molecules. The XerC-XerD complex is essential to convert dimers of the bacterial chromosome into monomers to permit their segregation at cell division. It also contributes to the segregational stability of plasmids (By similarity)	L	Replication, recombination and repair	3.5e-100	339
1_1717	ENOG4105C73	Releases the supercoiling and torsional tension of DNA, which is introduced during the DNA replication and transcription, by transiently cleaving and rejoining one strand of the DNA duplex. Introduces a single-strand break via transesterification at a target site in duplex DNA. The scissile phosphodiester is attacked by the catalytic tyrosine of the enzyme, resulting in the formation of a DNA-(5'…	L	Replication, recombination and repair	0	1061.2
1_1718	ENOG4105C79	DNA protecting protein DprA	L	Replication, recombination and repair	3.1e-86	293.8
1_1723	ENOG4108UH2	Endonuclease that specifically degrades the RNA of RNA- DNA hybrids (By similarity)	L	Replication, recombination and repair	3.3e-80	272.4
1_1741	ENOG4105CB5	ATP-dependent DNA helicase recG	L	Replication, recombination and repair	1.2e-233	781.2
1_1756	ENOG4105C25	Primosomal protein n'	L	Replication, recombination and repair	6.5e-277	923.3
1_1814	ENOG4106H78	methyltransferase	L	Replication, recombination and repair	7.9e-59	202.5
1_1883	ENOG4107SP3	ENDO3c	L	Replication, recombination and repair	1.6e-63	217.7
1_1938	ENOG4107R2I	The heterodimer acts as both an ATP-dependent DNA helicase and an ATP-dependent, dual-direction single-stranded exonuclease. Recognizes the chi site generating a DNA molecule suitable for the initiation of homologous recombination. The AddA nuclease domain is required for chi fragment generation	L	Replication, recombination and repair	0	1372.6
1_1939	ENOG4105C5N	The heterodimer acts as both an ATP-dependent DNA helicase and an ATP-dependent, dual-direction single-stranded exonuclease. Recognizes the chi site generating a DNA molecule suitable for the initiation of homologous recombination	L	Replication, recombination and repair	0	1195.2
1_1971	ENOG4105PTN	Competence protein	L	Replication, recombination and repair	9.1e-165	552.8
1_1997	ENOG410640H	Transposase	L	Replication, recombination and repair	1.3e-45	156.6
1_1998	ENOG4105DQ6	Transposase	L	Replication, recombination and repair	1.1e-83	285.3
1_2013	ENOG4105DQE	DNA ligase	L	Replication, recombination and repair	9.1e-138	464
1_2014	ENOG4105FDF	Could be involved in DNA repair (By similarity)	L	Replication, recombination and repair	3.2e-97	329
1_2025	ENOG41068YK	Transposase, IS605 OrfB family	L	Replication, recombination and repair	8.9e-120	403.4
1_2050	ENOG4105DVM	PP-loop domain protein	L	Replication, recombination and repair	4.9e-104	352
1_2082	ENOG41085U8	Bidirectionally degrades single-stranded DNA into large acid-insoluble oligonucleotides, which are then degraded further into small acid-soluble oligonucleotides (By similarity)	L	Replication, recombination and repair	0.85	12.6
1_2208	ENOG4105EKQ	RNA-directed DNA polymerase	L	Replication, recombination and repair	1.6e-127	429.6
1_2223	ENOG4107Y9E	nuclease	L	Replication, recombination and repair	4.3e-71	242.6
1_2224	ENOG4107JRR	transposase	L	Replication, recombination and repair	5.7	8.7
1_2265	ENOG41082FN	DNA polymerase iii	L	Replication, recombination and repair	6.2e-43	150.3
1_2270	ENOG4105C0D	helicase	L	Replication, recombination and repair	5.2e-198	662.3
1_2272	ENOG4106BQ1	single-stranded DNA-binding protein	L	Replication, recombination and repair	6.6e-39	135.3
1_2353	ENOG4105D5S	Excises uracil residues from the DNA which can arise as a result of misincorporation of dUMP residues by DNA polymerase or due to deamination of cytosine (By similarity)	L	Replication, recombination and repair	5e-111	375.2
1_2366	ENOG4108IYH	Dna topoisomerase	L	Replication, recombination and repair	3.6e-238	796.1
1_2388	ENOG4107ZA7	uracil-dna glycosylase	L	Replication, recombination and repair	1.3e-88	298.4
1_2411	ENOG4105DQ6	Transposase	L	Replication, recombination and repair	1.1e-83	285.3
1_2412	ENOG410640H	Transposase	L	Replication, recombination and repair	1.3e-45	156.6
1_2520	ENOG4108IYH	Dna topoisomerase	L	Replication, recombination and repair	1e-209	702
1_2539	ENOG41090NN	DNA polymerase iii	L	Replication, recombination and repair	2.6e-93	314.5
1_2583	ENOG4108JA2	transcriptioN-repair coupling factor	L	Replication, recombination and repair	0	1386.6
1_2596	ENOG4105HVR	Required for correct processing of both the 5' and 3' ends of 5S rRNA precursor. Cleaves both sides of a double-stranded region yielding mature 5S rRNA in one step (By similarity)	L	Replication, recombination and repair	1e-64	221.9
1_2598	ENOG4105F8V	Hydrolase, tatD family	L	Replication, recombination and repair	2.3e-123	416.1
1_2602	ENOG4105VC4	domain protein	L	Replication, recombination and repair	2e-33	118.4
1_2603	ENOG41060K3	Methyltransferase	L	Replication, recombination and repair	3.9e-101	340.3
1_2604	ENOG4105QD5	Involved in initiation control of chromosome replication (By similarity)	L	Replication, recombination and repair	3.9e-40	139.9
1_2606	ENOG4105FA2	dna polymerase iii	L	Replication, recombination and repair	3.9e-93	315.9
1_2614	ENOG4105F3K	May play a role in DNA repair. It seems to be involved in an RecBC-independent recombinational process of DNA repair. It may act with RecF and RecO (By similarity)	L	Replication, recombination and repair	1.6e-99	336.7
1_2616	ENOG4105C6E	dna polymerase iii	L	Replication, recombination and repair	1.1e-178	598.6
1_2627	ENOG41081VB	Hydrolase	L	Replication, recombination and repair	1.9e-56	194
1_2635	ENOG4105C24	DNA gyrase negatively supercoils closed circular double- stranded DNA in an ATP-dependent manner and also catalyzes the interconversion of other topological isomers of double-stranded DNA rings, including catenanes and knotted rings (By similarity)	L	Replication, recombination and repair	0	1294
1_2636	ENOG4105C7D	DNA gyrase negatively supercoils closed circular double- stranded DNA in an ATP-dependent manner and also catalyzes the interconversion of other topological isomers of double-stranded DNA rings, including catenanes and knotted rings (By similarity)	L	Replication, recombination and repair	0	1027.9
1_2637	ENOG4105C3X	it is required for DNA replication and normal SOS inducibility. RecF binds preferentially to single-stranded, linear DNA. It also seems to bind ATP (By similarity)	L	Replication, recombination and repair	4e-133	448.2
1_2639	ENOG4105CZ8	DNA polymerase III is a complex, multichain enzyme responsible for most of the replicative synthesis in bacteria. This DNA polymerase also exhibits 3' to 5' exonuclease activity. The beta chain is required for initiation of replication once it is clamped onto DNA, it slides freely (bidirectional and ATP- independent) along duplex DNA (By similarity)	L	Replication, recombination and repair	5.7e-124	417.6
1_2640	ENOG4105CI4	it binds specifically double-stranded DNA at a 9 bp consensus (dnaA box) 5'-TTATC CA A CA A-3'. DnaA binds to ATP and to acidic phospholipids (By similarity)	L	Replication, recombination and repair	3.4e-207	692.7
1_2658	ENOG4108UUM	single-stranded DNA-binding protein	L	Replication, recombination and repair	1.5e-51	178.5
1_2663	ENOG4105CDU	Replicative dna helicase	L	Replication, recombination and repair	1.9e-188	629.6
1_2676	ENOG4105F6S	Spore photoproduct lyase	L	Replication, recombination and repair	4.7e-109	368.3
1_2683	ENOG4107YHQ	hydrolase	L	Replication, recombination and repair	5.3e-70	238.6
1_2730	ENOG41080ME	methyltransferase	L	Replication, recombination and repair	3e-40	140.4
1_2752	ENOG4107TYM	Cytosine-specific methyltransferase	L	Replication, recombination and repair	2e-138	465.7
1_2849	ENOG4105E5J	UV damage endonuclease	L	Replication, recombination and repair	1.5e-114	385.4
1_2850	ENOG4105E5J	UV damage endonuclease	L	Replication, recombination and repair	1e-113	382.7
1_2881	ENOG4108AXW	Transposase	L	Replication, recombination and repair	1e-106	360.7
1_2930	ENOG4105MFR	uracil-dna glycosylase	L	Replication, recombination and repair	6e-70	237.4
1_2935	ENOG4108VX5	3-methyladenine DNA glycosylase	L	Replication, recombination and repair	2.7e-70	239.8
1_2984	ENOG4105C1J	atp-dependent rna helicase	L	Replication, recombination and repair	1.6e-194	652.4
1_3044	ENOG4105CDU	Replicative dna helicase	L	Replication, recombination and repair	0.0065	18.1
1_3045	ENOG4105CDU	Replicative dna helicase	L	Replication, recombination and repair	6.5e-90	304.8
1_3077	ENOG4105K85	Involved in the cellular defense against the biological effects of O6-methylguanine (O6-MeG) in DNA. Repairs alkylated guanine in DNA by stoichiometrically transferring the alkyl group at the O-6 position to a cysteine residue in the enzyme. This is a suicide reaction the enzyme is irreversibly inactivated (By similarity)	L	Replication, recombination and repair	1.6e-50	175.7
1_3105	ENOG4108K8S	endonuclease I	L	Replication, recombination and repair	5.7e-56	193.5
1_24	ENOG4105Z89	Coat F domain protein	M	Cell wall/membrane/envelope biogenesis	5.1e-35	122.2
1_90	ENOG4105ECP	epimerase	M	Cell wall/membrane/envelope biogenesis	5.1e-122	412
1_157	ENOG4105C3B	Transfers the N-acyl diglyceride group on what will become the N-terminal cysteine of membrane lipoproteins (By similarity)	M	Cell wall/membrane/envelope biogenesis	5.2e-101	340.6
1_209	ENOG4105D3Q	Sugar transferase	M	Cell wall/membrane/envelope biogenesis	1.2e-37	132
1_213	ENOG4105SGM	Involved in heme (porphyrin) scavenging. Binds hemoglobin and almost exclusively free-base protoporphyrin IX. Probably has a role as the central conduit of the isd heme uptake system, i.e. mediates the transfer of the iron-containing nutrient from IsdABH to the membrane translocation system IsdDEF. Hemin- free IsdC (apo-IsdC) acquires hemin from hemin-containing IsdA (holo-IsdA) probably through …	M	Cell wall/membrane/envelope biogenesis	6.9e-37	130.2
1_214	ENOG4106ST0	Transfers its hemin to hemin-free IsdC (apo-IsdC) directly probably through the activation of the holo-IsdA-apo-IsdC complex and driven by the higher affinity of apo-IsdC for the cofactor. The reaction is reversible (By similarity). Binds transferrin, lactoferrin, heme, hemoglobin, hemin, fetuin, asialofetuin and protein A. Also binds fibronectin and chains B- beta and gamma of fibrinogen, promot…	M	Cell wall/membrane/envelope biogenesis	3.2e-30	108.5
1_273	ENOG4105BZ4	penicillin-binding protein	M	Cell wall/membrane/envelope biogenesis	2.7e-150	504.8
1_356	ENOG4108Y6N	Domain-Containing protein	M	Cell wall/membrane/envelope biogenesis	7.2e-62	212.6
1_357	ENOG4105DTQ	mandelate racemase muconate lactonizing	M	Cell wall/membrane/envelope biogenesis	7.8e-123	413.3
1_366	ENOG4105DIM	ABC transporter	M	Cell wall/membrane/envelope biogenesis	1.8e-185	620.5
1_370	ENOG4108VVD	Coat F domain protein	M	Cell wall/membrane/envelope biogenesis	3.9e-66	227.2
1_392	ENOG4107RVG	penicillin-binding protein	M	Cell wall/membrane/envelope biogenesis	2.9e-238	795.3
1_458	ENOG41069ER	domain protein	M	Cell wall/membrane/envelope biogenesis	1.6e-49	172.7
1_468	ENOG4105CKP	Polysaccharide Biosynthesis Protein	M	Cell wall/membrane/envelope biogenesis	8.8e-131	440.3
1_481	ENOG4105DFU	Cell wall formation (By similarity)	M	Cell wall/membrane/envelope biogenesis	1.8e-150	506.1
1_483	ENOG4105CXR	Phospho-2-dehydro-3-deoxyoctonate aldolase	M	Cell wall/membrane/envelope biogenesis	3.3e-122	412.1
1_489	ENOG4105BZ4	penicillin-binding protein	M	Cell wall/membrane/envelope biogenesis	8.8e-167	559.3
1_573	ENOG41067MF	small acid-soluble spore protein	M	Cell wall/membrane/envelope biogenesis	4.5e-31	109.6
1_604	ENOG4105F03	Provides the (R)-glutamate required for cell wall biosynthesis (By similarity)	M	Cell wall/membrane/envelope biogenesis	1.1e-103	351.4
1_646	ENOG4105BZ4	penicillin-binding protein	M	Cell wall/membrane/envelope biogenesis	8.2e-199	665.2
1_658	ENOG4105D8X	mechanosensitive ion channel	M	Cell wall/membrane/envelope biogenesis	2e-30	109.2
1_711	ENOG4108TRW	Peptidase M15B and M15C DD-carboxypeptidase VanY, endolysin	M	Cell wall/membrane/envelope biogenesis	2.6e-55	191.2
1_880	ENOG41089H9	NA	M	Cell wall/membrane/envelope biogenesis	5.8e-75	255.4
1_906	ENOG4105YF9	Peptidoglycan-binding domain 1 protein	M	Cell wall/membrane/envelope biogenesis	3.6e-35	124.5
1_950	ENOG4107ZFG	Involved in formation and maintenance of cell shape (By similarity)	M	Cell wall/membrane/envelope biogenesis	1.5e-76	260
1_951	ENOG4105HM6	Rod shape-determining protein MreD	M	Cell wall/membrane/envelope biogenesis	2.5e-61	209.5
1_973	ENOG4107SCD	Stage V sporulation protein B	M	Cell wall/membrane/envelope biogenesis	1.4e-106	360.2
1_983	ENOG4105C5C	n-acetylmuramoyl-l-alanine amidase	M	Cell wall/membrane/envelope biogenesis	2.1e-79	270.9
1_994	ENOG41067MG	lrgb family	M	Cell wall/membrane/envelope biogenesis	5.7e-66	225.6
1_1007	ENOG4107TU8	Export protein	M	Cell wall/membrane/envelope biogenesis	0.013	17.6
1_1049	ENOG4105CN1	protease	M	Cell wall/membrane/envelope biogenesis	9.4e-137	460.9
1_1053	ENOG4105DVQ	Cell wall formation. Catalyzes the transfer of a GlcNAc subunit on undecaprenyl-pyrophosphoryl-MurNAc-pentapeptide (lipid intermediate I) to form undecaprenyl-pyrophosphoryl-MurNAc- (pentapeptide)GlcNAc (lipid intermediate II) (By similarity)	M	Cell wall/membrane/envelope biogenesis	3.8e-94	319.3
1_1166	ENOG4105S1Z	Stage IV sporulation protein B	M	Cell wall/membrane/envelope biogenesis	2e-87	296.9
1_1213	ENOG4107QZ2	Sulfatase	M	Cell wall/membrane/envelope biogenesis	1.3e-171	575.1
1_1219	ENOG4107RF6	penicillin-binding protein	M	Cell wall/membrane/envelope biogenesis	4.7e-160	537.2
1_1248	ENOG4105CWT	An essential GTPase that binds both GDP and GTP, with rapid nucleotide exchange. Plays a role in 16S rRNA processing and 30S ribosomal subunit biogenesis and possibly also in cell cycle regulation and energy metabolism (By similarity)	M	Cell wall/membrane/envelope biogenesis	1.5e-150	505.1
1_1250	ENOG4107YR5	Diacylglycerol kinase	M	Cell wall/membrane/envelope biogenesis	1.6e-51	178.6
1_1262	ENOG4105WVC	Spore coat protein	M	Cell wall/membrane/envelope biogenesis	6.6e-42	146.5
1_1263	ENOG4108T5W	Glycosyl transferase	M	Cell wall/membrane/envelope biogenesis	9.5e-111	373.9
1_1271	ENOG4105C4S	Required for accurate and efficient protein synthesis under certain stress conditions. May act as a fidelity factor of the translation reaction, by catalyzing a one-codon backward translocation of tRNAs on improperly translocated ribosomes. Back- translocation proceeds from a post-translocation (POST) complex to a pre-translocation (PRE) complex, thus giving elongation factor G a second chance to…	M	Cell wall/membrane/envelope biogenesis	0	1042.5
1_1406	ENOG4105C3B	Transfers the N-acyl diglyceride group on what will become the N-terminal cysteine of membrane lipoproteins (By similarity)	M	Cell wall/membrane/envelope biogenesis	4.6e-100	337.5
1_1415	ENOG4105UG0	O-Antigen Polymerase	M	Cell wall/membrane/envelope biogenesis	0.047	15.3
1_1434	ENOG4105BZ4	penicillin-binding protein	M	Cell wall/membrane/envelope biogenesis	1.2e-183	615
1_1448	ENOG4107QVX	glycosyl transferase group 1	M	Cell wall/membrane/envelope biogenesis	7.9e-97	328.2
1_1481	ENOG4108367	type IV pilus assembly pilz	M	Cell wall/membrane/envelope biogenesis	2.5e-63	216.3
1_1483	ENOG4105F0V	Cell wall hydrolase	M	Cell wall/membrane/envelope biogenesis	1.4e-71	245.1
1_1500	ENOG4105DZ1	carboxypeptidase	M	Cell wall/membrane/envelope biogenesis	3.7e-82	278.9
1_1567	ENOG41088H9	LysM	M	Cell wall/membrane/envelope biogenesis	1.2e-224	750.2
1_1611	ENOG4105FAA	peptidase M23	M	Cell wall/membrane/envelope biogenesis	1.1e-82	281.3
1_1631	ENOG4108VN9	Spore Coat Protein	M	Cell wall/membrane/envelope biogenesis	1.5e-67	229.6
1_1671	ENOG4105DZP	Membrane-associated zinc metalloprotease	M	Cell wall/membrane/envelope biogenesis	1.4e-116	393.8
1_1790	ENOG4108W8M	Cell division protein that may be involved in stabilizing or promoting the assembly of the division complex (By similarity)	M	Cell wall/membrane/envelope biogenesis	2.6e-70	240.2
1_1792	ENOG4105DMZ	Cell wall formation. Catalyzes the addition of glutamate to the nucleotide precursor UDP-N-acetylmuramoyl-L-alanine (UMA) (By similarity)	M	Cell wall/membrane/envelope biogenesis	1.2e-138	466.3
1_1793	ENOG4105CPY	First step of the lipid cycle reactions in the biosynthesis of the cell wall peptidoglycan (By similarity)	M	Cell wall/membrane/envelope biogenesis	3.2e-118	398.5
1_1794	ENOG4105CJN	penicillin-binding protein	M	Cell wall/membrane/envelope biogenesis	6.8e-177	593.6
1_1795	ENOG4105CJN	penicillin-binding protein	M	Cell wall/membrane/envelope biogenesis	1.9e-175	588.8
1_1797	ENOG4105CGJ	Specifically methylates the N4 position of cytidine in position 1402 (C1402) of 16S rRNA (By similarity)	M	Cell wall/membrane/envelope biogenesis	1e-142	479.8
1_1819	ENOG4107EEN	Catalyzes the addition of meso-diaminopimelic acid to the nucleotide precursor UDP-N-acetylmuramoyl-L-alanyl-D-glutamate (UMAG) in the biosynthesis of bacterial cell-wall peptidoglycan (By similarity)	M	Cell wall/membrane/envelope biogenesis	5.1e-163	547.8
1_1879	ENOG4107EEN	Catalyzes the addition of meso-diaminopimelic acid to the nucleotide precursor UDP-N-acetylmuramoyl-L-alanyl-D-glutamate (UMAG) in the biosynthesis of bacterial cell-wall peptidoglycan (By similarity)	M	Cell wall/membrane/envelope biogenesis	1.2e-177	596.3
1_1906	ENOG4105E4C	Lytic transglycosylase catalytic	M	Cell wall/membrane/envelope biogenesis	1.3e-70	241.6
1_1945	ENOG4105CN1	protease	M	Cell wall/membrane/envelope biogenesis	1.3e-111	377.7
1_1948	ENOG41089Z6	Peptidase family M23	M	Cell wall/membrane/envelope biogenesis	4.1e-86	292.5
1_1995	ENOG4105ESV	Glycosyl transferase, family 4	M	Cell wall/membrane/envelope biogenesis	2.1e-117	395.5
1_2060	ENOG4105CMR	udp-glucose 4-epimerase	M	Cell wall/membrane/envelope biogenesis	2.6e-154	517.9
1_2102	ENOG41067CD	Small, acid-soluble spore protein Tlp	M	Cell wall/membrane/envelope biogenesis	8.1e-11	45
1_2181	ENOG4107QHE	Choloylglycine hydrolase	M	Cell wall/membrane/envelope biogenesis	7.3e-89	301.2
1_2198	ENOG4108RJ0	(sortase) family	M	Cell wall/membrane/envelope biogenesis	1.5e-72	248.2
1_2199	ENOG4108RJ0	(sortase) family	M	Cell wall/membrane/envelope biogenesis	4.1e-92	312.7
1_2200	ENOG4105X0A	Cell wall anchor domain protein	M	Cell wall/membrane/envelope biogenesis	8.8e-51	176.3
1_2201	ENOG4108M4B	domain protein	M	Cell wall/membrane/envelope biogenesis	1.2e-66	228.3
1_2225	ENOG4105CMR	udp-glucose 4-epimerase	M	Cell wall/membrane/envelope biogenesis	1.7e-150	505.4
1_2228	ENOG41062KA	polysaccharide biosynthesis protein	M	Cell wall/membrane/envelope biogenesis	9.1e-89	301.1
1_2229	ENOG4105KPE	licD family	M	Cell wall/membrane/envelope biogenesis	3.7e-52	181.1
1_2230	ENOG41068PG	O-Antigen polymerase	M	Cell wall/membrane/envelope biogenesis	1.2e-29	106.8
1_2231	ENOG4107TRR	Glycosyl transferase (Group 1	M	Cell wall/membrane/envelope biogenesis	2.7e-122	411.3
1_2232	ENOG4105D3Q	Sugar transferase	M	Cell wall/membrane/envelope biogenesis	1.8e-73	250.8
1_2235	ENOG4105C5E	polysaccharide biosynthesis protein	M	Cell wall/membrane/envelope biogenesis	2.2e-238	796.7
1_2237	ENOG4105D75	Capsular exopolysaccharide family	M	Cell wall/membrane/envelope biogenesis	3.9e-90	306.1
1_2238	ENOG4105HTX	biosynthesis protein	M	Cell wall/membrane/envelope biogenesis	2.4e-83	282
1_2243	ENOG4108FKR	NLP P60 protein	M	Cell wall/membrane/envelope biogenesis	1e-54	189.4
1_2245	ENOG4108UHC	Glycosyl transferase, wecb taga cpsf family	M	Cell wall/membrane/envelope biogenesis	3e-91	310.4
1_2248	ENOG4107SJB	teichoic acid biosynthesis	M	Cell wall/membrane/envelope biogenesis	9.1e-172	576.5
1_2250	ENOG410907Z	n-acetylmuramoyl-l-alanine amidase	M	Cell wall/membrane/envelope biogenesis	3.7e-34	121.6
1_2252	ENOG4108NMT	An N-acetylglucosaminyl transferase that is part of the accessory SecA2 SecY2 system specifically required to export serine-rich repeat cell wall proteins usually encoded upstream in the same operon (By similarity)	M	Cell wall/membrane/envelope biogenesis	1.1e-82	281.4
1_2253	ENOG4107SJB	teichoic acid biosynthesis	M	Cell wall/membrane/envelope biogenesis	1.2e-176	592.7
1_2256	ENOG4107RZX	Teichoic acid biosynthesis protein	M	Cell wall/membrane/envelope biogenesis	5.5e-114	385.1
1_2257	ENOG4108G5V	Capsule synthesis protein	M	Cell wall/membrane/envelope biogenesis	1.6e-100	339.7
1_2258	ENOG4108FKR	NLP P60 protein	M	Cell wall/membrane/envelope biogenesis	1.7e-81	277.5
1_2281	ENOG4105FRN	stage II sporulation protein	M	Cell wall/membrane/envelope biogenesis	1.8e-60	207.4
1_2283	ENOG4105CDF	Cell wall formation. Adds enolpyruvyl to UDP-N- acetylglucosamine (By similarity)	M	Cell wall/membrane/envelope biogenesis	1.1e-196	657.5
1_2294	ENOG4105EAG	UDP-N-acetylglucosamine 2-epimerase	M	Cell wall/membrane/envelope biogenesis	6.2e-172	576.8
1_2309	ENOG4105CDF	Cell wall formation. Adds enolpyruvyl to UDP-N- acetylglucosamine (By similarity)	M	Cell wall/membrane/envelope biogenesis	4.2e-184	615.9
1_2339	ENOG4108JQC	penicillin-binding protein 1A	M	Cell wall/membrane/envelope biogenesis	1e-93	318
1_2348	ENOG4108VKI	Cell wall hydrolase	M	Cell wall/membrane/envelope biogenesis	3.7e-68	230.7
1_2374	ENOG4107Y2N	acid synthetase	M	Cell wall/membrane/envelope biogenesis	3.4e-77	262.4
1_2402	ENOG4105CFW	Choline kinase	M	Cell wall/membrane/envelope biogenesis	5.9e-85	289
1_2581	ENOG4105CKP	Polysaccharide Biosynthesis Protein	M	Cell wall/membrane/envelope biogenesis	1.8e-106	359.8
1_2588	ENOG4105CAJ	Catalyzes the last two sequential reactions in the de novo biosynthetic pathway for UDP-N-acetylglucosamine (UDP- GlcNAc). The C-terminal domain catalyzes the transfer of acetyl group from acetyl coenzyme A to glucosamine-1-phosphate (GlcN-1-P) to produce N-acetylglucosamine-1-phosphate (GlcNAc-1-P), which is converted into UDP-GlcNAc by the transfer of uridine 5- monophosphate (from uridine 5-tr…	M	Cell wall/membrane/envelope biogenesis	7.1e-206	689.1
1_2589	ENOG4105K4W	Could be involved in septation (By similarity)	M	Cell wall/membrane/envelope biogenesis	4.6e-44	152.1
1_2597	ENOG41069ER	domain protein	M	Cell wall/membrane/envelope biogenesis	2.3e-83	284.2
1_2631	ENOG4107Y1C	Carboxypeptidase	M	Cell wall/membrane/envelope biogenesis	3.7e-90	305.9
1_2647	ENOG4105D28	Specifically methylates the N7 position of a guanine in 16S rRNA (By similarity)	M	Cell wall/membrane/envelope biogenesis	8.3e-87	294.7
1_2653	ENOG4105D8X	mechanosensitive ion channel	M	Cell wall/membrane/envelope biogenesis	3.7e-96	326
1_2664	ENOG4107WGT	peptidase M23 family	M	Cell wall/membrane/envelope biogenesis	1.3e-93	317.1
1_2700	ENOG4107RVU	D-Ala-D-Ala carboxypeptidase 3 (S13) family	M	Cell wall/membrane/envelope biogenesis	3.1e-143	481.2
1_2726	ENOG4107QTT	Glycosyl transferase	M	Cell wall/membrane/envelope biogenesis	1.5	10.8
1_2729	ENOG4105M2E	Channel that opens in response to stretch forces in the membrane lipid bilayer. May participate in the regulation of osmotic pressure changes within the cell (By similarity)	M	Cell wall/membrane/envelope biogenesis	3.3e-53	183.5
1_2744	ENOG4105DZ1	carboxypeptidase	M	Cell wall/membrane/envelope biogenesis	4.4e-73	249
1_2758	ENOG4105H0T	rifampin adp-ribosyl transferase	M	Cell wall/membrane/envelope biogenesis	1.6e-65	224.6
1_2851	ENOG4107YT8	n-acetylmuramoyl-l-alanine amidase	M	Cell wall/membrane/envelope biogenesis	8.1e-75	255.7
1_2933	ENOG4107SR9	Glycine betaine	M	Cell wall/membrane/envelope biogenesis	3.9e-102	344.5
1_2947	ENOG4105D4A	Cell wall formation (By similarity)	M	Cell wall/membrane/envelope biogenesis	5.1e-114	384.6
1_2973	ENOG4108VXD	carboxy-peptidase	M	Cell wall/membrane/envelope biogenesis	2.1e-86	293.8
1_2981	ENOG4105CPF	Cell wall formation (By similarity)	M	Cell wall/membrane/envelope biogenesis	1.7e-133	449.9
1_2982	ENOG4107EES	Involved in cell wall formation. Catalyzes the final step in the synthesis of UDP-N-acetylmuramoyl-pentapeptide the precursor of murein (By similarity)	M	Cell wall/membrane/envelope biogenesis	4.1e-141	474.6
1_2989	ENOG4108SGW	outer membrane lipoprotein-sorting protein-like protein	M	Cell wall/membrane/envelope biogenesis	1.3e-110	372.6
1_2990	ENOG4105CJ4	Catalyzes the interconversion of L-alanine and D- alanine. May also act on other amino acids (By similarity)	M	Cell wall/membrane/envelope biogenesis	2.1e-140	472.8
1_1773	ENOG4105M02	This protein specifically catalyzes the removal of signal peptides from prolipoproteins (By similarity)	MU		3.2e-52	181
1_82	ENOG4105E14	MotA TolQ exbB proton channel	N	Cell motility	2.6e-91	308.2
1_83	ENOG4108SEK	ompa motb domain protein	N	Cell motility	7.5e-64	218.9
1_1423	ENOG410868E	flagellar protein FlaG	N	Cell motility	0.015	18.4
1_1688	ENOG4105FZW	flagellar biosynthesis regulator FlhF	N	Cell motility	1.4e-119	404
1_1689	ENOG4105D7B	Flagellar biosynthesis protein flha	N	Cell motility	8.5e-271	903.1
1_1690	ENOG4105D00	flagellar biosynthetic protein flhB	N	Cell motility	8.2e-140	469
1_1691	ENOG4105D19	Role in flagellar biosynthesis (By similarity)	N	Cell motility	2.6e-74	253
1_1692	ENOG4105VS8	Flagellar biosynthetic protein fliq	N	Cell motility	4e-31	109.9
1_1693	ENOG4105CN7	Flagellar biosynthetic protein FliP	N	Cell motility	6.8e-109	367.2
1_1694	ENOG4105Y4N	flagellar	N	Cell motility	8.3e-61	208.3
1_1696	ENOG4105DD5	Flagellar motor switch protein	N	Cell motility	1.9e-98	332.6
1_1697	ENOG4105D24	FliM is one of three proteins (FliG, FliN, FliM) that forms the rotor-mounted switch complex (C ring), located at the base of the basal body. This complex interacts with the CheY and CheZ chemotaxis proteins, in addition to contacting components of the motor that determine the direction of flagellar rotation (By similarity)	N	Cell motility	5.4e-113	380.5
1_1698	ENOG4105R7M	flagellar basal body-associated protein	N	Cell motility	1.9e-52	180
1_1699	ENOG41068WV	flagellar FlbD family protein	N	Cell motility	1.1e-22	82.7
1_1700	ENOG4108JQA	flagellar	N	Cell motility	2.8e-115	387.9
1_1701	ENOG4105X7J	Flagellar operon protein	N	Cell motility	1.4e-39	137.9
1_1702	ENOG410822I	Flagellar hook capping protein	N	Cell motility	4.2e-47	164.1
1_1703	ENOG4105WIB	Flagellar hook-length control protein	N	Cell motility	3.2e-40	142.3
1_1705	ENOG41064P1	flagellar	N	Cell motility	1.4e-50	174
1_1707	ENOG41081PJ	Flagellar assembly protein	N	Cell motility	1.7e-84	286.2
1_1708	ENOG4105CS3	FliG is one of three proteins (FliG, FliN, FliM) that forms the rotor-mounted switch complex (C ring), located at the base of the basal body. This complex interacts with the CheY and CheZ chemotaxis proteins, in addition to contacting components of the motor that determine the direction of flagellar rotation (By similarity)	N	Cell motility	1.7e-136	458
1_1709	ENOG4105C1F	The M ring may be actively involved in energy transduction (By similarity)	N	Cell motility	1.8e-108	366.3
1_1710	ENOG4105VQ0	flagellar hook-basal body complex protein fliE	N	Cell motility	2.1e-29	105
1_1711	ENOG4108ZC9	flagellar basal-body rod protein flgc	N	Cell motility	3.3e-53	182.5
1_1712	ENOG4105Q75	Structural component of flagellum, the bacterial motility apparatus. Part of the rod structure of flagellar basal body (By similarity)	N	Cell motility	8.9e-42	145.1
1_1955	ENOG41069ZS	flagellar protein	N	Cell motility	6.1e-26	93.9
1_1956	ENOG4105MQ3	flagellar protein FliS	N	Cell motility	1.2e-46	162.9
1_1957	ENOG4107RT6	flagellar hook-associated	N	Cell motility	1.5e-152	511.9
1_1958	ENOG41083S7	flagellar protein FlaG	N	Cell motility	1.4e-26	96.2
1_1961	ENOG4105I03	Flagellin	N	Cell motility	4.3e-98	333
1_1965	ENOG4105DTJ	flagellar hook-associated protein	N	Cell motility	5.7e-89	301.3
1_1966	ENOG4105E1Q	flagellar hook-associated protein	N	Cell motility	1.7e-141	475.2
1_2277	ENOG4105CGA	flagellar basal-body rod protein FlgG	N	Cell motility	4.1e-61	209.9
1_2278	ENOG4105KTQ	flagellar basal-body rod protein	N	Cell motility	9e-88	297.5
1_945	ENOG4105EHH	Cleaves type-4 fimbrial leader sequence and methylates the N-terminal (generally Phe) residue (By similarity)	NOU		7.3e-75	254.7
1_995	ENOG4107RM7	Methyl-accepting chemotaxis	NT		8e-73	249.4
1_1145	ENOG4105KJU	chemotaxis, protein	NT		3.1e-59	202.1
1_1465	ENOG4108KTQ	Methyltransferase	NT		7.4e-74	252.4
1_1560	ENOG4107EHN	Inherit from COG: transcriptional regulatory protein	NT		0.025	16.6
1_1682	ENOG4108Z4W	Probably deamidates glutamine residues to glutamate on methyl-accepting chemotaxis receptors (MCPs), playing an important role in chemotaxis (By similarity)	NT		3.1e-49	171
1_1683	ENOG4107PHP	CheC --inhibitor of MCP methylation	NT		2e-76	258.9
1_1684	ENOG4107MBB	CheW	NT		1.4e-45	157.7
1_1868	ENOG4105T7Y	chew protein	NT		1.7e-29	105.6
1_939	ENOG4105CZX	twitching motility protein	NU		3e-168	564.1
1_1706	ENOG4108JIR	Flagellum-specific ATP synthase	NU		1e-198	664.3
1_2	ENOG4107S32	peptidase S8 and S53, subtilisin, kexin, sedolisin	O	Posttranslational modification, protein turnover, chaperones	1.8e-52	181.4
1_33	ENOG4108FK0	alkyl hydroperoxide reductase Thiol specific antioxidant Mal allergen	O	Posttranslational modification, protein turnover, chaperones	3.1e-63	215.7
1_106	ENOG4108YXY	alkyl hydroperoxide reductase Thiol specific antioxidant Mal allergen	O	Posttranslational modification, protein turnover, chaperones	2.2e-74	254.4
1_120	ENOG4105KVY	Required for disulfide bond formation in some proteins (By similarity)	O	Posttranslational modification, protein turnover, chaperones	2.6e-50	172.9
1_161	ENOG4105C3M	thioredoxin reductase	O	Posttranslational modification, protein turnover, chaperones	8.7e-157	527.1
1_167	ENOG4105CCQ	Cleaves peptides in various proteins in a process that requires ATP hydrolysis. Has a chymotrypsin-like activity. Plays a major role in the degradation of misfolded proteins (By similarity)	O	Posttranslational modification, protein turnover, chaperones	5.7e-108	364.9
1_182	ENOG4108UH4	Binds specifically to the SsrA RNA (tmRNA) and is required for stable association of SsrA with ribosomes (By similarity)	O	Posttranslational modification, protein turnover, chaperones	3.8e-75	255.9
1_227	ENOG41061A4	Thioredoxin	O	Posttranslational modification, protein turnover, chaperones	2.6e-34	120
1_232	ENOG4105C3K	feS assembly ATPase SufC	O	Posttranslational modification, protein turnover, chaperones	3.1e-128	430.9
1_233	ENOG4105JRK	feS assembly protein SufD	O	Posttranslational modification, protein turnover, chaperones	5e-101	342.2
1_236	ENOG4105DIW	FeS assembly protein SUFB	O	Posttranslational modification, protein turnover, chaperones	3.8e-231	770.8
1_256	ENOG41083B8	NifU-like domain	O	Posttranslational modification, protein turnover, chaperones	2.8e-40	139.4
1_257	ENOG4108YX9	iron--sulfur cluster insertion protein erpA	O	Posttranslational modification, protein turnover, chaperones	7.8e-42	146.3
1_275	ENOG4108R5K	PPIases accelerate the folding of proteins (By similarity)	O	Posttranslational modification, protein turnover, chaperones	2.2e-80	273.8
1_327	ENOG4105VFE	sira family	O	Posttranslational modification, protein turnover, chaperones	2.4e-33	118.9
1_354	ENOG4105CN5	Metallo-Beta-Lactamase	O	Posttranslational modification, protein turnover, chaperones	1.8e-264	882.6
1_355	ENOG4108RCC	Inherit from COG: Serine protease	O	Posttranslational modification, protein turnover, chaperones	1.2e-91	309.7
1_403	ENOG4108X3M	OsmC Ohr family protein	O	Posttranslational modification, protein turnover, chaperones	3.8e-68	230.8
1_404	ENOG4107YE2	glutaredoxin-like protein, YruB-family	O	Posttranslational modification, protein turnover, chaperones	1.1e-24	90.4
1_426	ENOG4105E92	Erythromycin esterase	O	Posttranslational modification, protein turnover, chaperones	7.4e-134	450.8
1_506	ENOG4108V1J	Has antioxidant activity. Could remove peroxides or H(2)O(2) (By similarity)	O	Posttranslational modification, protein turnover, chaperones	7e-80	270
1_530	ENOG4107QV4	HflK protein	O	Posttranslational modification, protein turnover, chaperones	1.4e-121	408.5
1_531	ENOG4105EPW	hflc protein	O	Posttranslational modification, protein turnover, chaperones	2.6e-104	352
1_594	ENOG4105K63	Thioredoxin	O	Posttranslational modification, protein turnover, chaperones	7e-48	167
1_614	ENOG4105HFU	Involved in urease metallocenter assembly. Binds nickel. Probably functions as a nickel donor during metallocenter assembly (By similarity)	O	Posttranslational modification, protein turnover, chaperones	5.4e-48	165.5
1_615	ENOG4108YH3	Required for maturation of urease via the functional incorporation of the urease nickel metallocenter (By similarity)	O	Posttranslational modification, protein turnover, chaperones	5.8e-68	232
1_617	ENOG4105ICD	Required for maturation of urease via the functional incorporation of the urease nickel metallocenter (By similarity)	O	Posttranslational modification, protein turnover, chaperones	2.9e-69	236.5
1_717	ENOG4106CME	clp protease	O	Posttranslational modification, protein turnover, chaperones	9.7	8.9
1_801	ENOG4107R62	Has an important function as a repair enzyme for proteins that have been inactivated by oxidation. Catalyzes the reversible oxidation-reduction of methionine sulfoxide in proteins to methionine (By similarity)	O	Posttranslational modification, protein turnover, chaperones	1.7e-84	284.5
1_884	ENOG4105E26	Catalyzes the methyl esterification of L-isoaspartyl residues in peptides and proteins that result from spontaneous decomposition of normal L-aspartyl and L-asparaginyl residues. It plays a role in the repair and or degradation of damaged proteins (By similarity)	O	Posttranslational modification, protein turnover, chaperones	4.7e-73	249.8
1_910	ENOG4105DEA	Involved in protein export. Acts as a chaperone by maintaining the newly synthesized protein in an open conformation	O	Posttranslational modification, protein turnover, chaperones	1.4e-141	475.6
1_911	ENOG4105CHN	ATP-dependent specificity component of the Clp protease. It directs the protease to specific substrates. Can perform chaperone functions in the absence of ClpP (By similarity)	O	Posttranslational modification, protein turnover, chaperones	7.4e-200	667.2
1_912	ENOG4105C6P	ATP-dependent serine protease that mediates the selective degradation of mutant and abnormal proteins as well as certain short-lived regulatory proteins. Required for cellular homeostasis and for survival from DNA damage and developmental changes induced by stress. Degrades polypeptides processively to yield small peptide fragments that are 5 to 10 amino acids long. Binds to DNA in a double-stran…	O	Posttranslational modification, protein turnover, chaperones	0	1083.7
1_915	ENOG4108VN2	cytochrome C assembly protein	O	Posttranslational modification, protein turnover, chaperones	1.2e-95	322.8
1_1016	ENOG4105F1R	Converts heme B (protoheme IX) to heme O by substitution of the vinyl group on carbon 2 of heme B porphyrin ring with a hydroxyethyl farnesyl side group (By similarity)	O	Posttranslational modification, protein turnover, chaperones	1.9e-89	304.2
1_1027	ENOG4107ZCT	C-terminal domain of 1-Cys peroxiredoxin	O	Posttranslational modification, protein turnover, chaperones	1.9e-95	320.6
1_1028	ENOG4108JU3	Alkyl hydroperoxide reductase	O	Posttranslational modification, protein turnover, chaperones	1.6e-244	815.4
1_1045	ENOG4108FKN	Has an important function as a repair enzyme for proteins that have been inactivated by oxidation. Catalyzes the reversible oxidation-reduction of methionine sulfoxide in proteins to methionine (By similarity)	O	Posttranslational modification, protein turnover, chaperones	1.6e-80	272
1_1046	ENOG4105E0X	reductase	O	Posttranslational modification, protein turnover, chaperones	5.1e-86	293.2
1_1066	ENOG4108FKN	Has an important function as a repair enzyme for proteins that have been inactivated by oxidation. Catalyzes the reversible oxidation-reduction of methionine sulfoxide in proteins to methionine (By similarity)	O	Posttranslational modification, protein turnover, chaperones	4.2e-84	283.7
1_1070	ENOG4107XZJ	Xanthine dehydrogenase accessory factor	O	Posttranslational modification, protein turnover, chaperones	2.8e-16	62.6
1_1127	ENOG4108Z93	Membrane	O	Posttranslational modification, protein turnover, chaperones	8.7e-65	220.3
1_1128	ENOG4105XXY	Thioredoxin	O	Posttranslational modification, protein turnover, chaperones	6.8e-30	106
1_1129	ENOG4107T6Q	cytochrome c biogenesis protein, transmembrane region	O	Posttranslational modification, protein turnover, chaperones	1e-90	306.4
1_1258	ENOG4105YT5	nodulation efficiency protein D	O	Posttranslational modification, protein turnover, chaperones	7.5e-165	552
1_1266	ENOG4105BZ5	ATP binding to DnaK triggers the release of the substrate protein, thus completing the reaction cycle. Several rounds of ATP-dependent interactions between DnaJ, DnaK and GrpE are required for fully efficient folding. Also involved, together with DnaK and GrpE, in the DNA replication of plasmids through activation of initiation proteins (By similarity)	O	Posttranslational modification, protein turnover, chaperones	1.4e-148	497.9
1_1267	ENOG4105CFG	Acts as a chaperone (By similarity)	O	Posttranslational modification, protein turnover, chaperones	1.4e-300	1001
1_1268	ENOG4105K90	Participates actively in the response to hyperosmotic and heat shock by preventing the aggregation of stress-denatured proteins, in association with DnaK and GrpE. It is the nucleotide exchange factor for DnaK and may function as a thermosensor. Unfolded proteins bind initially to DnaJ	O	Posttranslational modification, protein turnover, chaperones	1.9e-59	204.1
1_1273	ENOG4105CEF	Initiates the rapid degradation of small, acid-soluble proteins during spore germination (By similarity)	O	Posttranslational modification, protein turnover, chaperones	7.5e-91	307.4
1_1320	ENOG4105ZS5	hydrogenase maturation protease	O	Posttranslational modification, protein turnover, chaperones	1.8e-49	170.4
1_1324	ENOG4105C45	hydrogenase expression formation protein (HypE)	O	Posttranslational modification, protein turnover, chaperones	1.5e-133	448.4
1_1325	ENOG4105CQS	hydrogenase expression formation protein HypD	O	Posttranslational modification, protein turnover, chaperones	1.7e-134	451.4
1_1326	ENOG41082YV	Hydrogenase assembly chaperone hypC hupF	O	Posttranslational modification, protein turnover, chaperones	9e-20	73.1
1_1327	ENOG4105C8H	hydrogenase maturation protein Hypf	O	Posttranslational modification, protein turnover, chaperones	2.4e-254	849.4
1_1329	ENOG4105WMM	Probably plays a role in a hydrogenase nickel cofactor insertion step (By similarity)	O	Posttranslational modification, protein turnover, chaperones	1.2e-25	92.6
1_1399	ENOG41060Z7	Cytochrome C oxidase, subunit II	O	Posttranslational modification, protein turnover, chaperones	3.7e-46	159
1_1407	ENOG4105CRE	cytochrome C	O	Posttranslational modification, protein turnover, chaperones	5.4e-94	318.4
1_1408	ENOG4107TWT	Cytochrome c biogenesis protein	O	Posttranslational modification, protein turnover, chaperones	3.4e-195	652.2
1_1409	ENOG4107T6Q	cytochrome c biogenesis protein, transmembrane region	O	Posttranslational modification, protein turnover, chaperones	1.5e-93	315.6
1_1410	ENOG4108U8V	Inherit from NOG: Cytochrome c biogenesis protein	O	Posttranslational modification, protein turnover, chaperones	1.1e-98	332.7
1_1414	ENOG4108IFH	alkyl hydroperoxide reductase Thiol specific antioxidant Mal allergen	O	Posttranslational modification, protein turnover, chaperones	7.8e-55	188.4
1_1485	ENOG4105E4T	pyridine nucleotide-disulfide oxidoreductase	O	Posttranslational modification, protein turnover, chaperones	4.2e-117	394.9
1_1496	ENOG4105CRE	cytochrome C	O	Posttranslational modification, protein turnover, chaperones	2.9e-93	316
1_1497	ENOG4107TWT	Cytochrome c biogenesis protein	O	Posttranslational modification, protein turnover, chaperones	1.1e-193	647.2
1_1498	ENOG4108IFH	alkyl hydroperoxide reductase Thiol specific antioxidant Mal allergen	O	Posttranslational modification, protein turnover, chaperones	4.6e-50	172.9
1_1527	ENOG4105N2R	Thioredoxin	O	Posttranslational modification, protein turnover, chaperones	1e-43	150.1
1_1643	ENOG4107RR8	peptidase, M16	O	Posttranslational modification, protein turnover, chaperones	7.3e-142	476.2
1_1644	ENOG4107S19	peptidase, M16	O	Posttranslational modification, protein turnover, chaperones	1.4e-140	471.6
1_1651	ENOG4105CN5	Metallo-Beta-Lactamase	O	Posttranslational modification, protein turnover, chaperones	1.9e-239	799.8
1_1657	ENOG4107SW5	Peptidase M16 domain protein	O	Posttranslational modification, protein turnover, chaperones	2.6e-138	464.5
1_1714	ENOG4105C4N	this subunit has chaperone activity. The binding of ATP and its subsequent hydrolysis by HslU are essential for unfolding of protein substrates subsequently hydrolyzed by HslV. HslU recognizes the N-terminal part of its protein substrates and unfolds these before they are guided to HslV for hydrolysis (By similarity)	O	Posttranslational modification, protein turnover, chaperones	3.7e-198	662
1_1715	ENOG4108R5P	Protease subunit of a proteasome-like degradation complex believed to be a general protein degrading machinery (By similarity)	O	Posttranslational modification, protein turnover, chaperones	3e-82	277.8
1_1829	ENOG4105F1R	Converts heme B (protoheme IX) to heme O by substitution of the vinyl group on carbon 2 of heme B porphyrin ring with a hydroxyethyl farnesyl side group (By similarity)	O	Posttranslational modification, protein turnover, chaperones	4.9e-96	326
1_1830	ENOG4107SGF	Catalyzes the oxidation of the C8 methyl side group on heme O porphyrin ring into a formyl group (By similarity)	O	Posttranslational modification, protein turnover, chaperones	8.5e-129	432
1_1852	ENOG4105CN5	Metallo-Beta-Lactamase	O	Posttranslational modification, protein turnover, chaperones	2.4e-272	908.6
1_1854	ENOG4105D3R	alkyl hydroperoxide reductase	O	Posttranslational modification, protein turnover, chaperones	1.9e-52	181.4
1_1907	ENOG4108Z18	K06886 hemoglobin	O	Posttranslational modification, protein turnover, chaperones	5.9e-40	140.6
1_1914	ENOG4108SQ7	Enables the recognition and targeting of unfolded and aggregated proteins to the ClpC protease or to other proteins involved in proteolysis	O	Posttranslational modification, protein turnover, chaperones	1.8e-60	207.2
1_1922	ENOG4105C2Z	ATP-dependent CLP protease ATP-binding subunit	O	Posttranslational modification, protein turnover, chaperones	0	1110.9
1_1923	ENOG4105VG1	fes assembly suf system protein	O	Posttranslational modification, protein turnover, chaperones	1.2e-46	162.6
1_1944	ENOG4107WWV	PDZ	O	Posttranslational modification, protein turnover, chaperones	6.9e-113	380.6
1_1946	ENOG4108FK0	alkyl hydroperoxide reductase Thiol specific antioxidant Mal allergen	O	Posttranslational modification, protein turnover, chaperones	1.9e-64	219.6
1_2011	ENOG4108UKZ	OsmC family	O	Posttranslational modification, protein turnover, chaperones	2.5e-37	130.7
1_2104	ENOG4107S32	peptidase S8 and S53, subtilisin, kexin, sedolisin	O	Posttranslational modification, protein turnover, chaperones	5.3e-52	179.8
1_2143	ENOG4107RR8	peptidase, M16	O	Posttranslational modification, protein turnover, chaperones	0.21	13.6
1_2152	ENOG4105EY9	peptidase S8 and S53, subtilisin, kexin, sedolisin	O	Posttranslational modification, protein turnover, chaperones	1.3e-186	625.6
1_2244	ENOG4108K90	peptidase s1 and s6 chymotrypsin hap	O	Posttranslational modification, protein turnover, chaperones	6.1e-69	236.1
1_2387	ENOG4108KN7	Removes 5-oxoproline from various penultimate amino acid residues except L-proline (By similarity)	O	Posttranslational modification, protein turnover, chaperones	4.6e-73	248.6
1_2392	ENOG4107AFY	proteinase inhibitor I4 serpin	O	Posttranslational modification, protein turnover, chaperones	3.7e-138	464.4
1_2457	ENOG4105VFE	sira family	O	Posttranslational modification, protein turnover, chaperones	5.5e-32	114.5
1_2554	ENOG4107U48	ppic-type peptidyL-prolyl cis-trans isomerase	O	Posttranslational modification, protein turnover, chaperones	2.1e-98	332.4
1_2555	ENOG4105F4C	Redox regulated molecular chaperone. Protects both thermally unfolding and oxidatively damaged proteins from irreversible aggregation. Plays an important role in the bacterial defense system toward oxidative stress (By similarity)	O	Posttranslational modification, protein turnover, chaperones	6.3e-108	364.1
1_2557	ENOG4105C3H	Acts as a processive, ATP-dependent zinc metallopeptidase for both cytoplasmic and membrane proteins. Plays a role in the quality control of integral membrane proteins (By similarity)	O	Posttranslational modification, protein turnover, chaperones	6.4e-299	997.5
1_2670	ENOG4105C0H	protease	O	Posttranslational modification, protein turnover, chaperones	7.4e-121	408.6
1_2678	ENOG4107G87	m6 family metalloprotease domain protein	O	Posttranslational modification, protein turnover, chaperones	3.4e-84	287.1
1_2743	ENOG4105C2Z	ATP-dependent CLP protease ATP-binding subunit	O	Posttranslational modification, protein turnover, chaperones	2.6e-300	1002.8
1_2770	ENOG4107UUG	Plays a major role in protein secretion by helping the post-translocational extracellular folding of several secreted proteins (By similarity)	O	Posttranslational modification, protein turnover, chaperones	1.3e-95	323.9
1_2787	ENOG4105C2Z	ATP-dependent CLP protease ATP-binding subunit	O	Posttranslational modification, protein turnover, chaperones	0	1266.3
1_2788	ENOG4105DNJ	May play a role in the repair of endogenous alkylation damage (By similarity)	O	Posttranslational modification, protein turnover, chaperones	2e-211	705.9
1_3005	ENOG41072GX	Peptidase M22 Glycoprotease	O	Posttranslational modification, protein turnover, chaperones	1.4e-74	254.3
1_3007	ENOG4105CPM	Required for the formation of a threonylcarbamoyl group on adenosine at position 37 (t(6)A37) in tRNAs that read codons beginning with adenine (By similarity)	O	Posttranslational modification, protein turnover, chaperones	2e-170	572.2
1_3013	ENOG4105K5Y	Binds to Cpn60 in the presence of Mg-ATP and suppresses the ATPase activity of the latter (By similarity)	O	Posttranslational modification, protein turnover, chaperones	1e-48	168.3
1_3014	ENOG4105CJ9	Prevents misfolding and promotes the refolding and proper assembly of unfolded polypeptides generated under stress conditions (By similarity)	O	Posttranslational modification, protein turnover, chaperones	7.8e-264	879
1_3032	ENOG4105CFP	Peptidase U32	O	Posttranslational modification, protein turnover, chaperones	1.3e-142	479.5
1_3033	ENOG4105XYU	peptidase (U32 family)	O	Posttranslational modification, protein turnover, chaperones	9.7e-122	408.9
1_2459	ENOG4107XM7	SirA family	OP		1.1e-83	282.4
1_504	ENOG4105D07	Signal peptide peptidase, SppA	OU		1.8e-88	300.7
1_3	ENOG41081AG	cation efflux	P	Inorganic ion transport and metabolism	0.12	14.3
1_25	ENOG4107QMW	pyridine nucleotide-disulfide oxidoreductase	P	Inorganic ion transport and metabolism	2e-226	757
1_26	ENOG4105M1Q	Rhodanese domain protein	P	Inorganic ion transport and metabolism	6.4e-49	167.9
1_27	ENOG4105PV6	Rhodanese domain protein	P	Inorganic ion transport and metabolism	2.8e-31	112.2
1_45	ENOG4107RIQ	Sulfate adenylate transferase	P	Inorganic ion transport and metabolism	8.5e-161	539.4
1_46	ENOG4105E2Z	phosphate ABC transporter (Permease	P	Inorganic ion transport and metabolism	1.3e-93	317.7
1_47	ENOG4105C8U	phosphate abc transporter	P	Inorganic ion transport and metabolism	5.7e-120	405
1_48	ENOG4105PWN	phosphate abc transporter	P	Inorganic ion transport and metabolism	6.2e-92	311.9
1_49	ENOG4105BZY	Part of the ABC transporter complex PstSACB involved in phosphate import. Responsible for energy coupling to the transport system (By similarity)	P	Inorganic ion transport and metabolism	1.9e-125	421.3
1_79	ENOG4108V2W	Carbonate dehydratase	P	Inorganic ion transport and metabolism	1.4e-77	262.4
1_102	ENOG4105CJM	Binding-protein-dependent transport systems, inner membrane component	P	Inorganic ion transport and metabolism	6.4e-116	391.6
1_103	ENOG4105C2T	Binding-protein-dependent transport systems, inner membrane component	P	Inorganic ion transport and metabolism	1.4e-112	380.5
1_121	ENOG4105C37	(CBS) domain	P	Inorganic ion transport and metabolism	1.2e-133	450.2
1_189	ENOG4105C59	p-type ATPase	P	Inorganic ion transport and metabolism	3e-191	641.4
1_197	ENOG4105HUF	DNA protection during starvation protein	P	Inorganic ion transport and metabolism	4.4e-50	172.6
1_205	ENOG4105CJM	Binding-protein-dependent transport systems, inner membrane component	P	Inorganic ion transport and metabolism	8.8e-109	368
1_206	ENOG4105DH3	ABC transporter	P	Inorganic ion transport and metabolism	5.8e-98	331.4
1_210	ENOG4105C94	Transporter	P	Inorganic ion transport and metabolism	9.8e-226	754.9
1_215	ENOG4105C6G	(ABC) transporter	P	Inorganic ion transport and metabolism	4.9e-96	325.4
1_216	ENOG4105EHG	Permease protein	P	Inorganic ion transport and metabolism	5.1e-92	311.7
1_217	ENOG4105E0A	ABC, transporter	P	Inorganic ion transport and metabolism	3.5e-109	369.1
1_224	ENOG41080E8	Transcriptional regulator, Spx MgsR family	P	Inorganic ion transport and metabolism	7.3e-49	169.3
1_228	ENOG4108JEI	Part of the ABC transporter complex MetNIQ involved in methionine import. Responsible for energy coupling to the transport system (By similarity)	P	Inorganic ion transport and metabolism	9.1e-150	502.6
1_229	ENOG4108UMI	ABC transporter, permease	P	Inorganic ion transport and metabolism	1.2e-88	299.4
1_230	ENOG4105D01	(LipO)protein	P	Inorganic ion transport and metabolism	1.8e-98	333.3
1_238	ENOG4107REV	catalase	P	Inorganic ion transport and metabolism	7.5e-142	474.8
1_246	ENOG4105C8J	)-transporter	P	Inorganic ion transport and metabolism	4.9e-155	520.5
1_264	ENOG4105KJM	monovalent cation h antiporter subunit g	P	Inorganic ion transport and metabolism	4.2e-43	150.8
1_265	ENOG4105W4C	monovalent cation H antiporter subunit F	P	Inorganic ion transport and metabolism	1.1e-22	83.9
1_266	ENOG4105SC1	monovalent cation H antiporter subunit E	P	Inorganic ion transport and metabolism	5.7e-54	185.2
1_267	ENOG4108JPZ	Monovalent cation H antiporter subunit D	P	Inorganic ion transport and metabolism	4.7e-145	488
1_268	ENOG4105MKQ	Monovalent cation H antiporter subunit C	P	Inorganic ion transport and metabolism	1.4e-41	145.6
1_269	ENOG4105HC0	Na H antiporter	P	Inorganic ion transport and metabolism	5.5e-52	179
1_270	ENOG4108EK7	Monovalent cation H antiporter subunit	P	Inorganic ion transport and metabolism	5.5e-177	593.5
1_281	ENOG4105C8J	)-transporter	P	Inorganic ion transport and metabolism	6.9e-160	536.5
1_290	ENOG4105CED	cation diffusion facilitator family transporter	P	Inorganic ion transport and metabolism	1.9e-86	292.9
1_291	ENOG41081DB	MgtC family	P	Inorganic ion transport and metabolism	1.5e-59	204.4
1_302	ENOG4105DSE	periplasmic solute binding protein	P	Inorganic ion transport and metabolism	1.1e-95	324.6
1_304	ENOG4105HUF	DNA protection during starvation protein	P	Inorganic ion transport and metabolism	4.3e-52	179.1
1_324	ENOG4107YGW	Rhodanese-like domain	P	Inorganic ion transport and metabolism	3.6e-83	280.5
1_333	ENOG4105ET9	ABC transporter substrate-binding protein	P	Inorganic ion transport and metabolism	1.3e-88	300.7
1_334	ENOG4105Y36	Binding-protein-dependent transport systems, inner membrane component	P	Inorganic ion transport and metabolism	1.4e-80	274.4
1_335	ENOG4105D7T	ABC transporter	P	Inorganic ion transport and metabolism	3.6e-89	303.4
1_363	ENOG41060UG	multidrug resistance protein	P	Inorganic ion transport and metabolism	2.6e-40	140
1_491	ENOG41066MT	Periplasmic binding protein	P	Inorganic ion transport and metabolism	2.3e-77	263.4
1_636	ENOG4108J8Z	aliphatic sulfonates family ABC transporter periplasmic ligand-binding protein	P	Inorganic ion transport and metabolism	2.6e-37	131.4
1_637	ENOG4105D7T	ABC transporter	P	Inorganic ion transport and metabolism	1.5e-109	370.7
1_638	ENOG4105EFS	Binding-protein-dependent transport systems, inner membrane component	P	Inorganic ion transport and metabolism	4e-72	245.6
1_639	ENOG4105EFS	Binding-protein-dependent transport systems, inner membrane component	P	Inorganic ion transport and metabolism	7.7e-64	218.4
1_641	ENOG41084NX	Nitrate sulfonate bicarbonate ABC transporter periplasmic	P	Inorganic ion transport and metabolism	4.3e-41	143.9
1_642	ENOG4105D7T	ABC transporter	P	Inorganic ion transport and metabolism	8.5e-111	374.7
1_643	ENOG4105EFP	binding-protein-dependent transport systems inner membrane Component	P	Inorganic ion transport and metabolism	1.8e-77	263.5
1_647	ENOG4108UMI	ABC transporter, permease	P	Inorganic ion transport and metabolism	1.1e-88	299.5
1_648	ENOG4108JEI	Part of the ABC transporter complex MetNIQ involved in methionine import. Responsible for energy coupling to the transport system (By similarity)	P	Inorganic ion transport and metabolism	7.1e-148	496.4
1_649	ENOG4107F8V	(LipO)protein	P	Inorganic ion transport and metabolism	1e-97	329.2
1_696	ENOG4107QHV	)-transporter	P	Inorganic ion transport and metabolism	5.2e-186	622
1_729	ENOG4105C94	Transporter	P	Inorganic ion transport and metabolism	2.3e-145	488.9
1_739	ENOG4108HV4	Permease for cytosine/purines, uracil, thiamine, allantoin	P	Inorganic ion transport and metabolism	1.1e-139	469.2
1_771	ENOG4105FEU	K -dependent Na -Ca exchanger	P	Inorganic ion transport and metabolism	3.1e-112	378.3
1_784	ENOG4105G6Z	alkaline phosphatase	P	Inorganic ion transport and metabolism	1.3e-139	469.9
1_787	ENOG4105EX2	Binding-protein-dependent transport systems, inner membrane component	P	Inorganic ion transport and metabolism	4e-100	339
1_846	ENOG4107UT3	ABC transporter substrate-binding protein	P	Inorganic ion transport and metabolism	2.3e-154	516.4
1_847	ENOG4105EM8	binding-protein-dependent transport systems inner membrane Component	P	Inorganic ion transport and metabolism	2.6e-74	253.8
1_848	ENOG4105D7T	ABC transporter	P	Inorganic ion transport and metabolism	4.7e-103	349.2
1_850	ENOG4107QXS	(Na H) antiporter	P	Inorganic ion transport and metabolism	5.2e-226	755
1_874	ENOG4105WAW	Tripartite ATP-independent periplasmic transporter, DctQ	P	Inorganic ion transport and metabolism	2.3e-32	115
1_885	ENOG4105D7N	magnesium and cobalt transport protein CorA	P	Inorganic ion transport and metabolism	2.8e-89	303.1
1_903	ENOG4107RR9	sulfate transporter	P	Inorganic ion transport and metabolism	5e-193	644.9
1_905	ENOG4107QIE	Drug resistance transporter EmrB QacA	P	Inorganic ion transport and metabolism	3.2e-171	573.1
1_1008	ENOG4105D01	(LipO)protein	P	Inorganic ion transport and metabolism	7.7e-89	301.7
1_1009	ENOG4108UMI	ABC transporter, permease	P	Inorganic ion transport and metabolism	3.7e-87	294.5
1_1010	ENOG4108JEI	Part of the ABC transporter complex MetNIQ involved in methionine import. Responsible for energy coupling to the transport system (By similarity)	P	Inorganic ion transport and metabolism	1.5e-112	380
1_1017	ENOG4105CH6	catalase	P	Inorganic ion transport and metabolism	8.9e-249	831
1_1058	ENOG4107T89	von Willebrand factor, type A	P	Inorganic ion transport and metabolism	5e-142	478
1_1059	ENOG4105CDW	Resistance protein	P	Inorganic ion transport and metabolism	1.2e-138	464.8
1_1069	ENOG4105C02	permease	P	Inorganic ion transport and metabolism	1e-97	331
1_1098	ENOG4105MNJ	Trap transporter solute receptor	P	Inorganic ion transport and metabolism	3e-73	249.9
1_1150	ENOG4107T54	Magnesium transporter	P	Inorganic ion transport and metabolism	3.3e-131	440
1_1192	ENOG4105WZW	rhodanese family	P	Inorganic ion transport and metabolism	2.6e-48	165.9
1_1220	ENOG4105CK4	Destroys radicals which are normally produced within the cells and which are toxic to biological systems (By similarity)	P	Inorganic ion transport and metabolism	1.7e-101	343.6
1_1224	ENOG4105EAM	Na Pi-cotransporter	P	Inorganic ion transport and metabolism	1.2e-200	671.9
1_1230	ENOG4105FAV	ABC, transporter	P	Inorganic ion transport and metabolism	1.1e-91	310.3
1_1231	ENOG4105FDK	ABC transporter	P	Inorganic ion transport and metabolism	6e-85	287.6
1_1314	ENOG4105KHC	sulfurtransferase	P	Inorganic ion transport and metabolism	9.1e-67	229.3
1_1400	ENOG4105C59	p-type ATPase	P	Inorganic ion transport and metabolism	0	1062.2
1_1401	ENOG41082MP	copper ion binding protein	P	Inorganic ion transport and metabolism	2.3e-24	88
1_1404	ENOG4105C59	p-type ATPase	P	Inorganic ion transport and metabolism	7.3e-241	805.7
1_1513	ENOG41090R7	Ferric uptake	P	Inorganic ion transport and metabolism	3.7e-50	173.7
1_1530	ENOG4107SKC	Periplasmic binding protein	P	Inorganic ion transport and metabolism	1.3e-75	257.1
1_1565	ENOG4107AQY	Major Facilitator Superfamily	P	Inorganic ion transport and metabolism	0.34	13.6
1_1596	ENOG4105C94	Transporter	P	Inorganic ion transport and metabolism	8.3e-172	576.5
1_1601	ENOG4108S6J	ABC transporter, periplasmic molybdate-binding protein	P	Inorganic ion transport and metabolism	6.1e-93	314.8
1_1602	ENOG4105E0C	molybdate abc transporter	P	Inorganic ion transport and metabolism	2e-107	363.7
1_1603	ENOG4108IJ4	ATP-binding protein	P	Inorganic ion transport and metabolism	3.5e-86	292.6
1_1606	ENOG4105C2T	Binding-protein-dependent transport systems, inner membrane component	P	Inorganic ion transport and metabolism	2.8e-109	369.6
1_1607	ENOG4105CJM	Binding-protein-dependent transport systems, inner membrane component	P	Inorganic ion transport and metabolism	3.4e-110	372.7
1_1623	ENOG4105CXI	aluminum resistance protein	P	Inorganic ion transport and metabolism	4e-193	644.5
1_1761	ENOG4105CH6	catalase	P	Inorganic ion transport and metabolism	1.9e-294	982.1
1_1853	ENOG4107ZYR	domain protein	P	Inorganic ion transport and metabolism	2.7e-87	294.9
1_1858	ENOG4105F38	ABC transporter, permease	P	Inorganic ion transport and metabolism	6.7e-88	297.7
1_1859	ENOG4105D38	putrescine abc transporter	P	Inorganic ion transport and metabolism	7.7e-97	328.3
1_1863	ENOG4105C0R	drug resistance transporter emrb qaca subfamily	P	Inorganic ion transport and metabolism	1.2e-143	483.7
1_1874	ENOG4105CZN	Potassium uptake protein	P	Inorganic ion transport and metabolism	1.1e-160	539.8
1_1875	ENOG4107TS3	membrane protein, TerC	P	Inorganic ion transport and metabolism	1.9e-89	302.2
1_1886	ENOG4105H1G	trap transporter solute receptor taxi family	P	Inorganic ion transport and metabolism	6e-102	344.8
1_1888	ENOG4108YI0	esterase	P	Inorganic ion transport and metabolism	7.7e-100	336.2
1_1900	ENOG4105CJW	magnesium transporter	P	Inorganic ion transport and metabolism	2.3e-155	521.2
1_1927	ENOG4107QMW	pyridine nucleotide-disulfide oxidoreductase	P	Inorganic ion transport and metabolism	2.7e-154	518.4
1_1930	ENOG4105CJM	Binding-protein-dependent transport systems, inner membrane component	P	Inorganic ion transport and metabolism	1.4e-115	390.5
1_1931	ENOG4105C2T	Binding-protein-dependent transport systems, inner membrane component	P	Inorganic ion transport and metabolism	1.5e-114	387.1
1_2002	ENOG4105CHH	sulfate transporter	P	Inorganic ion transport and metabolism	7.4e-181	605.8
1_2004	ENOG4107SVH	Potassium channel protein	P	Inorganic ion transport and metabolism	0.11	14.3
1_2015	ENOG4105C94	Transporter	P	Inorganic ion transport and metabolism	6.3e-202	676.1
1_2018	ENOG4105DVW	rieske (2Fe-2S)	P	Inorganic ion transport and metabolism	1.9e-101	342.7
1_2030	ENOG4105I1K	ABC transporter	P	Inorganic ion transport and metabolism	3.4e-103	347.8
1_2031	ENOG4105EZD	ABC transporter, permease	P	Inorganic ion transport and metabolism	6.5e-114	382.9
1_2052	ENOG41081JN	Tripartite ATP-independent periplasmic transporter dctq component	P	Inorganic ion transport and metabolism	1.5e-44	154.5
1_2073	ENOG4105HUA	Binding-protein-dependent transport systems, inner membrane component	P	Inorganic ion transport and metabolism	1e-76	260.7
1_2074	ENOG4105D9V	Binding-protein-dependent transport systems, inner membrane component	P	Inorganic ion transport and metabolism	5.9e-107	360.4
1_2084	ENOG4105I1K	ABC transporter	P	Inorganic ion transport and metabolism	1.2e-105	355.9
1_2085	ENOG4105EZD	ABC transporter, permease	P	Inorganic ion transport and metabolism	7.8e-114	382.6
1_2165	ENOG4108UMI	ABC transporter, permease	P	Inorganic ion transport and metabolism	1.3e-85	289.4
1_2167	ENOG4105D01	(LipO)protein	P	Inorganic ion transport and metabolism	1.7e-107	363.1
1_2334	ENOG4105E0A	ABC, transporter	P	Inorganic ion transport and metabolism	1.3e-111	377.2
1_2335	ENOG4105EHG	Permease protein	P	Inorganic ion transport and metabolism	2.6e-112	378.6
1_2336	ENOG4105JKQ	Part of the ABC transporter complex BtuCDF involved in vitamin B12 import. Binds vitamin B12 and delivers it to the periplasmic surface of BtuC (By similarity)	P	Inorganic ion transport and metabolism	9.4e-90	304.9
1_2372	ENOG4105C59	p-type ATPase	P	Inorganic ion transport and metabolism	2.1e-214	718.1
1_2373	ENOG4108EKG	Sodium hydrogen exchanger	P	Inorganic ion transport and metabolism	2.2e-200	669.9
1_2377	ENOG4108JU6	CBS domain protein	P	Inorganic ion transport and metabolism	3.6e-116	391.7
1_2396	ENOG4107QIE	Drug resistance transporter EmrB QacA	P	Inorganic ion transport and metabolism	1.6e-173	580.7
1_2421	ENOG4105D7T	ABC transporter	P	Inorganic ion transport and metabolism	2.8e-91	310.3
1_2422	ENOG41066BY	Binding-protein-dependent transport systems, inner membrane component	P	Inorganic ion transport and metabolism	7e-105	353.1
1_2423	ENOG4105GVF	(ABC) transporter	P	Inorganic ion transport and metabolism	1.6e-93	316.9
1_2452	ENOG4105C94	Transporter	P	Inorganic ion transport and metabolism	8.7e-210	702.1
1_2460	ENOG4107YAG	Inherit from COG: sulfurtransferase activity	P	Inorganic ion transport and metabolism	2.7e-80	273.2
1_2471	ENOG4105TIN	sulfonate ABC transporter periplamic sulfonate-binding protein	P	Inorganic ion transport and metabolism	3.9e-114	383.8
1_2472	ENOG4105D7T	ABC transporter	P	Inorganic ion transport and metabolism	3.9e-103	349.5
1_2473	ENOG4107T5Z	ABC transporter, permease	P	Inorganic ion transport and metabolism	2.1e-83	282.9
1_2476	ENOG4105C02	permease	P	Inorganic ion transport and metabolism	1.4e-84	287.7
1_2479	ENOG4105C2C	drug resistance transporter, Bcr CflA	P	Inorganic ion transport and metabolism	7.8e-142	476.6
1_2491	ENOG4107UXA	Chromate transporter, chromate ion transporter (CHR) family	P	Inorganic ion transport and metabolism	1.6e-127	428.8
1_2493	ENOG4107R5R	arsenical pump membrane protein	P	Inorganic ion transport and metabolism	8.9e-181	604.3
1_2497	ENOG4105C59	p-type ATPase	P	Inorganic ion transport and metabolism	0	1060.7
1_2498	ENOG41082MP	copper ion binding protein	P	Inorganic ion transport and metabolism	8.7e-26	92.6
1_2513	ENOG4105C94	Transporter	P	Inorganic ion transport and metabolism	2.2e-189	634.6
1_2522	ENOG41087NP	PhoU domain	P	Inorganic ion transport and metabolism	4.5e-05	25.9
1_2526	ENOG4105DH4	Periplasmic copper-binding protein	P	Inorganic ion transport and metabolism	5.7e-104	351.4
1_2530	ENOG4107TI8	Integral membrane transporter	P	Inorganic ion transport and metabolism	1.1e-112	380
1_2532	ENOG4107QKW	extracellular solute-binding protein family 1	P	Inorganic ion transport and metabolism	4e-144	483.6
1_2533	ENOG4107QVT	Binding-protein-dependent transport systems, inner membrane component	P	Inorganic ion transport and metabolism	3.4e-163	546.8
1_2699	ENOG4105CJW	magnesium transporter	P	Inorganic ion transport and metabolism	3.8e-142	477.5
1_2711	ENOG4105CJM	Binding-protein-dependent transport systems, inner membrane component	P	Inorganic ion transport and metabolism	7.1e-100	338.5
1_2712	ENOG4105C2T	Binding-protein-dependent transport systems, inner membrane component	P	Inorganic ion transport and metabolism	3.7e-86	293
1_2714	ENOG4105CJM	Binding-protein-dependent transport systems, inner membrane component	P	Inorganic ion transport and metabolism	1.7e-103	350.5
1_2715	ENOG4105C2T	Binding-protein-dependent transport systems, inner membrane component	P	Inorganic ion transport and metabolism	1.8e-113	383.5
1_2843	ENOG4108JJB	ABC transporter	P	Inorganic ion transport and metabolism	1.6e-108	367.5
1_2844	ENOG4108JJB	ABC transporter	P	Inorganic ion transport and metabolism	4.5e-106	359.3
1_2845	ENOG4105EK6	Transmembrane (T) component of an energy-coupling factor (ECF) ABC-transporter complex. Unlike classic ABC transporters this ECF transporter provides the energy necessary to transport a number of different substrates (By similarity)	P	Inorganic ion transport and metabolism	5.5e-107	360
1_2887	ENOG4105C59	p-type ATPase	P	Inorganic ion transport and metabolism	3.8e-224	750.3
1_2888	ENOG4105YZR	copper chaperone	P	Inorganic ion transport and metabolism	1.1e-28	101.6
1_2892	ENOG4108Z7T	Destroys radicals which are normally produced within the cells and which are toxic to biological systems (By similarity)	P	Inorganic ion transport and metabolism	2.8e-71	243.8
1_2925	ENOG4105DHS	permease protein	P	Inorganic ion transport and metabolism	1.4e-136	457.6
1_2926	ENOG4105CM4	permease protein	P	Inorganic ion transport and metabolism	1.1e-127	428.5
1_2927	ENOG4108IPW	abc transporter atp-binding protein	P	Inorganic ion transport and metabolism	4.3e-116	389.7
1_2928	ENOG4105KVJ	Periplasmic binding protein	P	Inorganic ion transport and metabolism	2.9e-120	403.9
1_2949	ENOG4108EK7	Monovalent cation H antiporter subunit	P	Inorganic ion transport and metabolism	1.7e-186	625
1_2950	ENOG4105GND	monovalent cation H antiporter subunit B	P	Inorganic ion transport and metabolism	4.4e-64	217.8
1_2951	ENOG4105MKQ	Monovalent cation H antiporter subunit C	P	Inorganic ion transport and metabolism	1.3e-43	152.2
1_2952	ENOG4108JPZ	Monovalent cation H antiporter subunit D	P	Inorganic ion transport and metabolism	8.7e-141	473.9
1_2953	ENOG4105IMY	monovalent cation H antiporter subunit E	P	Inorganic ion transport and metabolism	1.4e-68	233
1_2954	ENOG4105W4C	monovalent cation H antiporter subunit F	P	Inorganic ion transport and metabolism	4.6e-25	91.6
1_2955	ENOG4105KJM	monovalent cation h antiporter subunit g	P	Inorganic ion transport and metabolism	4.2e-40	141
1_2958	ENOG4105C59	p-type ATPase	P	Inorganic ion transport and metabolism	1.4e-258	864.4
1_2972	ENOG4107VUC	3-phenylpropionic acid transporter	P	Inorganic ion transport and metabolism	1.8e-147	494.4
1_3022	ENOG4105E37	hemerythrin hhe cation binding domain protein	P	Inorganic ion transport and metabolism	1.2e-112	380.6
1_3027	ENOG4105CH6	catalase	P	Inorganic ion transport and metabolism	1.3e-246	823.9
1_3030	ENOG4105PV6	Rhodanese domain protein	P	Inorganic ion transport and metabolism	1.9e-38	135.8
1_3048	ENOG4107QWE	)-transporter	P	Inorganic ion transport and metabolism	1.4e-194	650.8
1_3065	ENOG4107R9Q	domain protein	P	Inorganic ion transport and metabolism	2.7e-171	574.3
1_3072	ENOG4105C8J	)-transporter	P	Inorganic ion transport and metabolism	1.3e-153	515.8
1_3073	ENOG41076HS	cation diffusion facilitator family transporter	P	Inorganic ion transport and metabolism	4.4e-93	315.7
1_3079	ENOG4108Z8G	Alkylphosphonate utilization operon protein PhnA	P	Inorganic ion transport and metabolism	1.1e-53	184.7
1_3104	ENOG4108UHE	carbonic anhydrase	P	Inorganic ion transport and metabolism	6.9e-100	337.5
1_5	ENOG4107X7P	Methyltransferase Type	Q	Secondary metabolites biosynthesis, transport and catabolism	1.8e-75	256.3
1_32	ENOG4105IKQ	hydratase	Q	Secondary metabolites biosynthesis, transport and catabolism	4.1e-65	223
1_67	ENOG41090GR	Male sterility domain protein	Q	Secondary metabolites biosynthesis, transport and catabolism	3.4e-117	394.5
1_338	ENOG41065KQ	synthase	Q	Secondary metabolites biosynthesis, transport and catabolism	5.3e-118	397.4
1_461	ENOG4108Z58	rRNA Methylase	Q	Secondary metabolites biosynthesis, transport and catabolism	2.2e-70	240.4
1_632	ENOG4105FUY	alpha subunit	Q	Secondary metabolites biosynthesis, transport and catabolism	3.8e-106	359.1
1_633	ENOG4108Z6W	dioxygenase, subunit beta	Q	Secondary metabolites biosynthesis, transport and catabolism	3.5e-55	189.4
1_634	ENOG4108QJ2	2,3-dihydroxy-2,3-dihydrophenylpropionate dehydrogenase	Q	Secondary metabolites biosynthesis, transport and catabolism	1e-105	355.7
1_670	ENOG4105T9Z	Bacterial extracellular solute-binding protein, family 7	Q	Secondary metabolites biosynthesis, transport and catabolism	0.032	16.2
1_738	ENOG4105GTG	Isochorismatase	Q	Secondary metabolites biosynthesis, transport and catabolism	9.3e-57	194.8
1_818	ENOG4105EK3	May be involved in the control of utilization of gamma- aminobutyric acid (By similarity)	Q	Secondary metabolites biosynthesis, transport and catabolism	3.7e-120	403.6
1_841	ENOG4108Z8I	decarboxylase	Q	Secondary metabolites biosynthesis, transport and catabolism	4.3e-44	154.1
1_857	ENOG4105DKK	Benzoate	Q	Secondary metabolites biosynthesis, transport and catabolism	9.4e-99	333.7
1_860	ENOG4105FUY	alpha subunit	Q	Secondary metabolites biosynthesis, transport and catabolism	1.9e-108	366.7
1_861	ENOG4105WEB	Aromatic-ring-hydroxylating dioxygenase beta subunit	Q	Secondary metabolites biosynthesis, transport and catabolism	3.3e-46	160.1
1_865	ENOG4105IKQ	hydratase	Q	Secondary metabolites biosynthesis, transport and catabolism	9.1e-101	339.9
1_866	ENOG4105DIV	Catalyzes the conversion of acetaldehyde to acetyl-CoA, using NAD( ) and coenzyme A. Is the final enzyme in the meta- cleavage pathway for the degradation of aromatic compounds (By similarity)	Q	Secondary metabolites biosynthesis, transport and catabolism	4.1e-138	462.6
1_867	ENOG4105DF3	Catalyzes the retro-aldol cleavage of 4-hydroxy-2- oxopentanoate to pyruvate and acetaldehyde. Is involved in the meta-cleavage pathway for the degradation of aromatic compounds (By similarity)	Q	Secondary metabolites biosynthesis, transport and catabolism	5e-139	467.4
1_868	ENOG4105IKQ	hydratase	Q	Secondary metabolites biosynthesis, transport and catabolism	8.7e-91	307.2
1_870	ENOG4105F53	2,3-dioxygenase	Q	Secondary metabolites biosynthesis, transport and catabolism	1.2e-96	326.3
1_1023	ENOG4108MUX	N-hydroxyarylamine O-acetyltransferase	Q	Secondary metabolites biosynthesis, transport and catabolism	3.4e-57	197.3
1_1037	ENOG4107YX5	Pfam:DUF548	Q	Secondary metabolites biosynthesis, transport and catabolism	3.6e-79	268.4
1_1051	ENOG4105K4I	Scp-like extracellular	Q	Secondary metabolites biosynthesis, transport and catabolism	1.1e-75	259.1
1_1103	ENOG4108VGU	Methyltransferase	Q	Secondary metabolites biosynthesis, transport and catabolism	5.3e-36	127.5
1_1122	ENOG4108UHG	isochorismatase	Q	Secondary metabolites biosynthesis, transport and catabolism	6.6e-85	286.4
1_1210	ENOG4105C5X	domain protein	Q	Secondary metabolites biosynthesis, transport and catabolism	9.7e-77	261.7
1_1280	ENOG4107SEQ	Methyltransferase Type	Q	Secondary metabolites biosynthesis, transport and catabolism	1.3e-56	194.9
1_1346	ENOG4105EFA	4-hydroxyphenylacetate	Q	Secondary metabolites biosynthesis, transport and catabolism	2.3e-158	532
1_1398	ENOG4107STQ	Multicopper oxidase	Q	Secondary metabolites biosynthesis, transport and catabolism	3.7e-164	550.1
1_1876	ENOG4107WTD	Male sterility domain	Q	Secondary metabolites biosynthesis, transport and catabolism	8.2e-105	353.9
1_1890	ENOG41082BV	acetyltransferase	Q	Secondary metabolites biosynthesis, transport and catabolism	5.7e-58	200
1_1908	ENOG4105T58	Dithiol-disulfide isomerase	Q	Secondary metabolites biosynthesis, transport and catabolism	3.2e-62	213.1
1_1936	ENOG4105ERH	Fumarylacetoacetate hydrolase	Q	Secondary metabolites biosynthesis, transport and catabolism	1.3e-99	337.5
1_2142	ENOG4108XA3	MCE family	Q	Secondary metabolites biosynthesis, transport and catabolism	0.097	14.5
1_2442	ENOG4105IKQ	hydratase	Q	Secondary metabolites biosynthesis, transport and catabolism	7.5e-92	310.7
1_2443	ENOG4105DF3	Catalyzes the retro-aldol cleavage of 4-hydroxy-2- oxopentanoate to pyruvate and acetaldehyde. Is involved in the meta-cleavage pathway for the degradation of aromatic compounds (By similarity)	Q	Secondary metabolites biosynthesis, transport and catabolism	2.9e-134	451.7
1_2444	ENOG4105DIV	Catalyzes the conversion of acetaldehyde to acetyl-CoA, using NAD( ) and coenzyme A. Is the final enzyme in the meta- cleavage pathway for the degradation of aromatic compounds (By similarity)	Q	Secondary metabolites biosynthesis, transport and catabolism	1.1e-138	464.4
1_2445	ENOG4105IKQ	hydratase	Q	Secondary metabolites biosynthesis, transport and catabolism	2.3e-101	341.9
1_2446	ENOG4105F53	2,3-dioxygenase	Q	Secondary metabolites biosynthesis, transport and catabolism	1.1e-108	365.9
1_2449	ENOG4105EFA	4-hydroxyphenylacetate	Q	Secondary metabolites biosynthesis, transport and catabolism	8.6e-137	460.5
1_2505	ENOG4107WT9	DSBA-like thioredoxin domain	Q	Secondary metabolites biosynthesis, transport and catabolism	9.2e-98	330
1_2686	ENOG41082BV	acetyltransferase	Q	Secondary metabolites biosynthesis, transport and catabolism	2.7e-51	178.1
1_2734	ENOG4105CU1	amidohydrolase	Q	Secondary metabolites biosynthesis, transport and catabolism	3.1e-167	561.3
1_2865	ENOG4108VFE	Methyltransferase	Q	Secondary metabolites biosynthesis, transport and catabolism	2.5e-60	206.6
1_2872	ENOG4105WTX	FecR protein	Q	Secondary metabolites biosynthesis, transport and catabolism	0.13	13.5
1_2893	ENOG4105K4I	Scp-like extracellular	Q	Secondary metabolites biosynthesis, transport and catabolism	1.7e-58	202.4
1_2894	ENOG4105DHI	Methyltransferase	Q	Secondary metabolites biosynthesis, transport and catabolism	1.7e-88	299.7
1_2916	ENOG4105EZF	methyltransferase	Q	Secondary metabolites biosynthesis, transport and catabolism	3.6e-137	460.5
1_2945	ENOG4108Z1M	DSBA oxidoreductase	Q	Secondary metabolites biosynthesis, transport and catabolism	3.6e-84	285.2
1_3064	ENOG4108Z1M	DSBA oxidoreductase	Q	Secondary metabolites biosynthesis, transport and catabolism	2.2e-78	266.2
1_2026	ENOG4105M9G	Leucine-rich protein	QT		1.6e-55	191.6
1_4	ENOG4107Y7I	K07001 NTE family protein	S	Function unknown	1.2e-105	356.6
1_7	ENOG4108R5T	secreted protein	S	Function unknown	2.8e-94	319.2
1_8	ENOG4105KGF	protein, YerC YecD	S	Function unknown	1.7e-46	159.9
1_9	ENOG4108RTE	35 carbon atoms) to the C3 hydroxyl of sn-glycerol-1-phosphate (G1P), producing heptaprenylglyceryl phosphate (HepGP). This reaction is an ether-bond-formation step in the biosynthesis of archaea-type G1P-based membrane lipids found in Bacillales (By similarity)	S	Function unknown	3.5e-109	366.7
1_12	ENOG4105CRF	Sex pheromone	S	Function unknown	2.2e-126	424.8
1_21	ENOG4108T0G	NA	S	Function unknown	6.8e-125	420.1
1_23	ENOG4105WME	NA	S	Function unknown	8.9e-27	95.7
1_28	ENOG4107RHY	Inherit from COG: Phosphoesterase, DHHA1	S	Function unknown	1.4e-140	471.3
1_29	ENOG4105XX1	NA	S	Function unknown	7.1e-116	390.6
1_35	ENOG41067KD	NA	S	Function unknown	2.8e-49	169.9
1_40	ENOG4107AEF	Small hydrophilic plant seed protein	S	Function unknown	3.9e-32	113.5
1_44	ENOG4105FHI	Bacterial protein YqhG of unknown function	S	Function unknown	1.5e-93	315.7
1_50	ENOG4107J1K	NA	S	Function unknown	0.78	13
1_52	ENOG4106QZT	NA	S	Function unknown	4e-15	58.8
1_53	ENOG4106QZT	NA	S	Function unknown	4.9e-109	368.2
1_54	ENOG4106KK8	NA	S	Function unknown	3.5e-230	767.4
1_55	ENOG4106PVT	NA	S	Function unknown	2.8e-116	389.9
1_56	ENOG4106MAS	NA	S	Function unknown	0	1268.6
1_57	ENOG4108VY8	Methyltransferase	S	Function unknown	2.6e-72	245.5
1_60	ENOG4106AKX	UPF0229 protein	S	Function unknown	7.2e-134	449.8
1_61	ENOG4105ED1	spovr family	S	Function unknown	4.9e-182	608.7
1_64	ENOG4108WE4	NA	S	Function unknown	1.5e-79	269.5
1_65	ENOG4108JYZ	YitT family	S	Function unknown	4.4e-93	314.5
1_68	ENOG4106K3K	Inherit from COG: ATP-grasp	S	Function unknown	4e-155	519.7
1_74	ENOG41088AD	NA	S	Function unknown	3.8e-34	120.3
1_75	ENOG41084PM	thiamine transporter	S	Function unknown	1.1e-59	204.3
1_76	ENOG4108Z0G	Membrane	S	Function unknown	2.3e-45	157.6
1_84	ENOG41068PA	UPF0435 protein	S	Function unknown	2.8e-30	107.2
1_86	ENOG4106WUV	NA	S	Function unknown	9e-41	141.6
1_87	ENOG4105DXZ	ribonuclease BN	S	Function unknown	3.5e-99	335.6
1_91	ENOG410902V	Modulates RecA activity (By similarity)	S	Function unknown	7.9e-86	291
1_92	ENOG4105P0G	Protein of unknown function (DUF1811)	S	Function unknown	9.5e-49	166.9
1_93	ENOG41067AE	Membrane-bound metal-dependent hydrolase	S	Function unknown	7.6e-119	399.4
1_95	ENOG4105CAN	Short-chain dehydrogenase reductase Sdr	S	Function unknown	1.5e-89	303.6
1_96	ENOG4106ZDK	Small, acid-soluble spore protein, gamma-type	S	Function unknown	2.3e-19	72.4
1_104	ENOG4107NBY	Membrane	S	Function unknown	2.2e-126	425.1
1_109	ENOG4105TUA	UPF0295 protein	S	Function unknown	1.8e-46	159.5
1_110	ENOG4108KPF	NA	S	Function unknown	1.3e-111	375.5
1_111	ENOG4106DZ8	NA	S	Function unknown	6.3e-30	106.5
1_112	ENOG4108TZM	B3 4 domain protein	S	Function unknown	2.4e-83	281.9
1_115	ENOG4106FSD	Pfam:DUF1200	S	Function unknown	3.2e-48	166.3
1_116	ENOG4107DCA	NA	S	Function unknown	2.2e-09	39.6
1_117	ENOG4105C7N	Xanthine uracil vitamin C permease	S	Function unknown	3.1e-166	557.5
1_126	ENOG4105DGM	nitrilase cyanide hydratase and apolipoprotein n-acyltransferase	S	Function unknown	5.3e-72	245.7
1_132	ENOG4106ZH7	NA	S	Function unknown	7.8e-38	131.3
1_133	ENOG4105HRW	Rubrerythrin	S	Function unknown	2.8e-26	95.4
1_134	ENOG4108UH6	UPF0754 membrane protein	S	Function unknown	2.6e-121	408.8
1_135	ENOG4105WZB	UPF0342 protein	S	Function unknown	2e-36	127.8
1_139	ENOG41068TJ	NA	S	Function unknown	1.9e-25	91.8
1_140	ENOG4108IUX	(ABC) transporter	S	Function unknown	1e-122	412.3
1_143	ENOG4106D4I	domain protein	S	Function unknown	1.6e-141	476.4
1_144	ENOG4105EQI	Metal Dependent Phosphohydrolase	S	Function unknown	1.3e-118	399.7
1_145	ENOG41074CR	NA	S	Function unknown	0.0048	20
1_146	ENOG4106IJS	NA	S	Function unknown	2e-27	97.9
1_148	ENOG410639M	NA	S	Function unknown	2.6e-36	127.3
1_152	ENOG41076KT	IDEAL	S	Function unknown	3.5e-20	74.9
1_155	ENOG4108PY7	NA	S	Function unknown	1.5e-94	320.4
1_158	ENOG410900E	HAD hydrolase, family IA, variant	S	Function unknown	1.5e-64	220.3
1_159	ENOG4108S4C	acetyltransferase	S	Function unknown	1.1e-77	263.7
1_160	ENOG4105RHP	Tetratricopeptide tpr_2 repeat protein	S	Function unknown	7.4e-139	466.9
1_163	ENOG4105C21	Displays ATPase and GTPase activities (By similarity)	S	Function unknown	9.3e-116	389.9
1_164	ENOG4105CHW	UPF0052 protein	S	Function unknown	2.6e-132	445.5
1_168	ENOG410693D	NA	S	Function unknown	0.72	12.4
1_169	ENOG41090R0	NA	S	Function unknown	0.23	13.9
1_170	ENOG4108V0P	LemA family	S	Function unknown	2.3e-82	280.3
1_171	ENOG4105HA9	of methanol dehydrogenase type	S	Function unknown	6.6e-41	142.7
1_172	ENOG4105XIN	Glutaredoxin-like domain (DUF836)	S	Function unknown	2.5e-33	116.7
1_183	ENOG4105Z0K	NA	S	Function unknown	1.7e-29	104.6
1_188	ENOG41063Y9	NA	S	Function unknown	0.00056	23.1
1_190	ENOG4108VVW	cytoplasmic chaperone TorD	S	Function unknown	2.1e-69	236.6
1_193	ENOG4105G0U	reductase chain c	S	Function unknown	4e-57	196.9
1_198	ENOG4108VY7	phosphate-starvation-inducible protein PsiE	S	Function unknown	3.9e-43	149.3
1_199	ENOG4106ASY	NA	S	Function unknown	2.4e-15	59.7
1_200	ENOG4106ASY	NA	S	Function unknown	1.7e-43	152
1_201	ENOG4106H4A	NA	S	Function unknown	9e-42	144
1_202	ENOG4105YCQ	EamA-like transporter family	S	Function unknown	0.062	15.7
1_211	ENOG4105WJ9	NA	S	Function unknown	5.9e-36	127.3
1_212	ENOG4105HER	NA	S	Function unknown	3.9e-77	261.2
1_220	ENOG4105GKY	NA	S	Function unknown	2.1e-63	215.8
1_239	ENOG410692T	Protein of unknown function (DUF2642)	S	Function unknown	4.9e-26	93.2
1_241	ENOG4105I3N	Conserved Protein	S	Function unknown	2.6e-88	299
1_242	ENOG4107SV7	Membrane	S	Function unknown	3.4e-66	226.3
1_244	ENOG4108YTE	sporulation protein YunB	S	Function unknown	6.6e-53	182.2
1_247	ENOG41073SP	NA	S	Function unknown	9.6e-05	25.1
1_249	ENOG4105MMD	transcriptional regulator	S	Function unknown	1.7e-45	158.3
1_250	ENOG4108WKV	Protein of unknown function (DUF3231)	S	Function unknown	1.1e-68	233.4
[truncated: 1,077 more rows]
