# Supplementary material for: Beneficial factors for biomineralization by ureolytic bacterium Sporosarcina pasteurii
Source: Microb Cell Fact. 2020 Jan 23;19:12. doi: 10.1186/s12934-020-1281-z (PMC6979283; doi:10.1186/s12934-020-1281-z)
Supplement: Supplementary file 4 — Additional file 4. The list of the significant differential expression genes of SP2 VS SP1 and SP3 VS SP1. [file 12934_2020_1281_MOESM4_ESM.xlsx]

## Sheet: SP2 VS SP1
SP2 VS SP1
geneID	length	Urea-1.rawreads	Urea-1.RPKM	Urea-2.rawreads	Urea-2.RPKM	No-urea-1.rawreads	No-urea-1.RPKM	No-urea-2.rawreads	No-urea-2.RPKM	baseMean	log2FoldChange	lfcSE	stat	pvalue	padj	Regulation
1_1034	1134	5773	486	6362	502.6	3347	271.72	2434	326.52	4537.93	-1.09297	0.219411	-4.98137	6.31367e-07	2.57282e-06	Down
1_1054	2814	23950	812.5	28232	898.79	15780	516.25	8391	453.62	19024.3	-1.20319	0.184197	-6.53206	6.48709e-11	3.97046e-10	Down
1_1121	2727	65413	2289.93	74006	2431.22	52674	1778.24	20198	1126.74	52028.7	-1.09697	0.218775	-5.01416	5.32648e-07	2.19072e-06	Down
1_1141	1020	3025	283.12	4211	369.85	1413	127.53	843	125.73	2377.18	-1.73181	0.201877	-8.57854	9.60824e-18	1.13575e-16	Down
1_1476	1035	1141	105.24	1308	113.22	3652	324.84	2515	369.66	2145.23	1.26434	0.208454	6.06533	1.31686e-09	7.15494e-09	Ups
1_1490	285	232	77.71	299	93.99	712	229.99	439	234.33	413.806	1.02975	0.204935	5.02476	5.04057e-07	2.0842e-06	Ups
1_1593	1422	298	20.01	283	17.83	841	54.45	500	53.49	472.346	1.09882	0.206512	5.32087	1.03272e-07	4.66229e-07	Ups
1_1817	912	393	41.14	406	39.88	931	93.98	880	146.79	673.749	1.16529	0.271948	4.28497	1.82761e-05	5.8412e-05	Ups
1_1825	363	42574	11196.5	39035	9633.63	28158	7141.23	11717	4910.33	30092.7	-1.18548	0.226249	-5.23971	1.60825e-07	7.04493e-07	Down
1_1826	627	45523	6931.18	47694	6814.58	30854	4530.25	10719	2600.69	33111.2	-1.34044	0.245501	-5.46002	4.76069e-08	2.24412e-07	Down
1_1827	1875	221799	11292.8	223957	10700.5	134544	6606.04	52492	4258.86	156553	-1.41514	0.19983	-7.08173	1.42369e-12	1.0399e-11	Down
1_1828	1092	84926	7424.41	97581	8005.44	37167	3133.38	21156	2947.22	60517.6	-1.72081	0.177012	-9.7214	2.44395e-22	4.30052e-21	Down
1_1847	978	68909	6726.37	56235	5151.22	26760	2518.98	28787	4477.74	46997.4	-1.10271	0.314027	-3.5115	0.00044559	0.00113114	Down
1_1848	1116	62725	5365.63	55085	4421.93	15967	1317.16	15243	2077.82	38444.4	-1.85537	0.288039	-6.44138	1.1839e-10	7.06464e-10	Down
1_191	2586	14591	538.64	8913	308.77	2131	75.86	1084	63.77	6887.62	-2.93944	0.286279	-10.2677	9.84981e-25	2.0069e-23	Down
1_192	537	2003	356.08	1188	198.19	256	43.89	137	38.81	926.4	-3.0723	0.294207	-10.4426	1.5833e-25	3.52768e-24	Down
1_194	918	4085	424.81	2201	214.79	514	51.55	225	37.29	1816.52	-3.16788	0.315609	-10.0374	1.04425e-23	1.97198e-22	Down
1_1951	336	22782	6472.86	18796	5011.51	11631	3186.81	8337	3774.61	15688.1	-1.09359	0.249384	-4.38517	1.15893e-05	3.82236e-05	Down
1_1999	1317	5557	402.81	6519	443.44	1428	99.82	902	104.19	3645.14	-2.41381	0.195196	-12.3661	3.98579e-35	1.78899e-33	Down
1_2017	1452	2476	162.79	3984	245.81	1705	108.1	884	92.62	2239.18	-1.39262	0.221934	-6.27492	3.49814e-10	1.9915e-09	Down
1_2116	1512	15947	1006.86	11418	676.52	1711	104.18	1467	147.6	7910.92	-3.04452	0.293942	-10.3575	3.86788e-25	8.0938e-24	Down
1_2190	2691	6232	221.08	8888	295.89	1823	62.37	903	51.05	4466.19	-2.54882	0.203613	-12.518	5.95502e-36	2.88167e-34	Down
1_2213	1050	173	15.73	212	18.09	716	62.78	255	36.94	314.806	1.12976	0.248041	4.55472	5.24556e-06	1.84608e-05	Ups
1_2285	405	4715	1111.4	4889	1081.45	21623	4915.17	9258	3477.47	9538.47	1.50492	0.206856	7.27519	3.4594e-13	2.67176e-12	Ups
1_2286	1416	16536	1114.84	14720	931.29	87462	5686.36	37827	4063.87	36811.8	1.80838	0.224063	8.07086	6.98028e-16	7.11116e-15	Ups
1_2287	858	4832	537.63	5111	533.66	37163	3987.51	16366	2901.73	14866.3	2.24642	0.202787	11.0777	1.60889e-28	4.52975e-27	Ups
1_2288	1509	9200	582.03	9617	570.94	59067	3603.58	27053	2727.27	24757	2.02384	0.199036	10.1682	2.74967e-24	5.42402e-23	Ups
1_2289	540	1086	191.99	1078	178.84	6290	1072.35	3580	1008.53	2917.06	2.06482	0.193893	10.6493	1.75674e-26	4.1851e-25	Ups
1_2290	555	2391	411.27	2225	359.15	9167	1520.59	5646	1547.57	4775.34	1.57441	0.209452	7.51682	5.61234e-14	4.71041e-13	Ups
1_2291	213	687	307.91	693	291.47	2806	1212.79	1905	1360.56	1512.56	1.68685	0.212312	7.94515	1.93954e-15	1.87711e-14	Ups
1_2292	708	4030	543.4	3047	385.55	13332	1733.56	7249	1557.56	6723.51	1.38999	0.24128	5.7609	8.36665e-09	4.23391e-08	Ups
1_2293	372	1025	263.04	994	239.38	4225	1045.59	4080	1668.47	2676.72	2.00543	0.281304	7.12906	1.01053e-12	7.48713e-12	Ups
1_231	1179	1198	97	1711	130.01	6383	498.41	4348	561.02	3377.45	1.81319	0.22131	8.19297	2.54864e-16	2.71242e-15	Ups
1_245	1608	22943	1362.1	24407	1359.79	8853	506.85	6284	594.5	15862.8	-1.66618	0.219557	-7.58886	3.22726e-14	2.76865e-13	Down
1_2474	1272	16594	1245.4	19737	1390.07	2154	155.9	1117	133.59	10028.6	-3.54568	0.184316	-19.237	1.81534e-82	5.111e-80	Down
1_2518	720	108	14.32	146	18.17	385	49.23	181	38.24	195.985	1.01284	0.241332	4.19688	2.70623e-05	8.50881e-05	Ups
1_2697	1515	4945	311.6	4372	258.53	52074	3164.36	28099	2821.5	21429.2	2.94414	0.214008	13.7571	4.61632e-43	3.24926e-41	Ups
1_2937	1200	489	38.9	963	71.89	489	37.52	172	21.8	510.855	-1.26189	0.288299	-4.37702	1.20315e-05	3.9545e-05	Down
1_2938	1446	1021	67.41	2294	142.12	849	54.05	281	29.56	1076.19	-1.66654	0.31673	-5.26171	1.42721e-07	6.3144e-07	Down
1_30	1524	282	17.66	351	20.63	1681	101.55	1034	103.21	818.652	2.00291	0.197422	10.1453	3.47644e-24	6.81426e-23	Ups
1_3083	1341	1080	76.88	1020	68.14	4643	318.75	1443	163.7	1873.62	1.27712	0.269558	4.73782	2.16026e-06	8.03162e-06	Ups
1_309	1587	66609	4006.82	50106	2828.49	14935	866.38	10761	1031.52	36610.7	-2.19444	0.263826	-8.31775	8.96474e-17	9.77598e-16	Down
1_368	240	1807	718.77	2761	1030.62	502	192.56	426	270.02	1389.96	-2.24274	0.262231	-8.55255	1.20398e-17	1.40707e-16	Down
1_441	573	609	101.46	593	92.71	458	73.58	190	50.44	456.349	-1.03661	0.217907	-4.75711	1.96388e-06	7.33671e-06	Down
1_508	1200	898	71.44	1172	87.5	3351	257.08	1898	240.61	1780.9	1.24081	0.189288	6.55514	5.55891e-11	3.42947e-10	Ups
1_524	1116	24706	2113.4	30832	2475.03	10340	852.97	7390	1007.35	18523	-1.65807	0.220948	-7.50437	6.1726e-14	5.13886e-13	Down
1_525	1269	35773	2691.15	45049	3180.29	21308	1545.82	15891	1904.98	29837.1	-1.12701	0.229043	-4.92052	8.63129e-07	3.4403e-06	Down
1_568	222	7750	3332.67	6875	2774.36	5244	2174.64	2161	1480.82	5454.07	-1.13749	0.229454	-4.95739	7.14465e-07	2.88864e-06	Down
1_569	1128	23922	2024.57	21326	1693.72	10242	835.9	5459	736.22	15369.1	-1.62349	0.211791	-7.66551	1.78124e-14	1.58066e-13	Down
1_598	609	2530	396.59	2578	379.23	1246	188.36	994	248.3	1873.91	-1.19223	0.238758	-4.99345	5.93094e-07	2.42323e-06	Down
1_630	1458	1088	71.24	2270	139.48	686	43.32	301	31.41	1066.18	-1.83653	0.279354	-6.57421	4.89124e-11	3.0418e-10	Down
1_645	1182	2378	192.06	2642	200.24	1076	83.81	507	65.25	1650.3	-1.77813	0.188745	-9.42081	4.47637e-21	7.18307e-20	Down
1_665	1716	302	16.8	373	19.47	11352	609.02	3216	285.1	3327.02	4.08806	0.287241	14.2321	5.78856e-46	4.71768e-44	Ups
1_666	468	43	8.77	65	12.44	2383	468.77	544	176.83	644.882	3.99132	0.562384	7.09714	1.27361e-12	9.34685e-12	Ups
1_677	999	687	65.65	1190	106.71	540	49.76	300	45.68	672.223	-1.21624	0.236695	-5.13841	2.77069e-07	1.18356e-06	Down
1_731	1149	297	24.68	318	24.79	1426	114.26	754	99.83	673.128	1.69475	0.18917	8.95888	3.27996e-19	4.39741e-18	Ups
1_736	1446	186	12.28	243	15.05	688	43.8	299	31.46	335.699	1.04494	0.218105	4.791	1.65956e-06	6.29861e-06	Ups
1_748	1332	2986	214.01	2244	150.93	486	33.59	227	25.93	1520.25	-2.96962	0.248493	-11.9505	6.45314e-33	2.40788e-31	Down
1_783	1479	1370	88.43	1918	116.18	5100	317.45	2515	258.68	2615.73	1.08418	0.198723	5.45576	4.87629e-08	2.29512e-07	Ups
1_816	1236	2332	180.12	2490	180.48	1126	83.87	664	81.72	1664.15	-1.50203	0.189022	-7.94633	1.92119e-15	1.86518e-14	Down
1_826	654	9568	1396.65	7933	1086.68	3206	451.3	1448	336.82	5592.76	-2.03492	0.230584	-8.82507	1.09393e-18	1.39996e-17	Down
1_992	2184	213	9.31	247	10.13	798	33.64	288	20.06	360.254	1.03731	0.240236	4.3179	1.57521e-05	5.09762e-05	Ups
1_119	477	145	29.02	122	22.91	565	109.05	532	169.67	352.886	1.98365	0.294244	6.74151	1.56748e-11	1.01558e-10	Ups
1_141	1260	1426	108.04	1610	114.47	5471	399.74	2056	248.23	2468.41	1.11051	0.224514	4.9463	7.56362e-07	3.04215e-06	Ups
1_1650	2343	25814	1051.79	23196	886.92	11828	464.75	6953	451.44	17131.5	-1.46005	0.214234	-6.81523	9.411e-12	6.22775e-11	Down
1_1832	1170	15030	1226.36	26111	1999.31	5365	422.15	2702	351.32	12238	-2.40335	0.240615	-9.98836	1.71402e-23	3.15972e-22	Down
1_2279	1014	5702	536.83	6464	571.09	1813	164.6	1428	214.24	3921.25	-1.89625	0.234017	-8.10306	5.35933e-16	5.55112e-15	Down
1_2576	420	3994	907.83	3106	662.51	1326	290.65	1393	504.55	2552.67	-1.31826	0.31329	-4.20778	2.57886e-05	8.13313e-05	Down
1_2852	1059	17483	1576.03	16448	1391.42	4173	362.77	3267	469.3	10590.4	-2.17796	0.24545	-8.8733	7.10078e-19	9.2013e-18	Down
1_38	699	100	13.66	119	15.25	6856	902.97	2672	581.51	2210.5	5.17556	0.238155	21.7319	1.02461e-104	1.05774e-101	Ups
1_952	681	2430	340.65	2911	382.95	1377	186.15	716	159.94	1854.48	-1.44605	0.181946	-7.94768	1.90034e-15	1.85074e-14	Down
1_100	1014	152	14.31	211	18.64	625	56.74	227	34.06	282.744	1.03641	0.253771	4.08401	4.42649e-05	0.000134006	Ups
1_101	1638	558	32.52	698	38.18	2023	113.7	902	83.77	993.998	1.06637	0.196987	5.4134	6.18399e-08	2.88356e-07	Ups
1_1140	828	356	41.05	888	96.08	298	33.13	101	18.56	397.598	-1.61281	0.547379	-2.94641	0.00321483	0.00683344	Down
1_1186	441	77	16.67	57	11.58	130	27.14	174	60.02	117.684	1.1769	0.406593	2.89454	0.00379712	0.00790833	Ups
1_1195	714	846	113.11	1914	240.15	460	59.31	253	53.9	857.621	-1.96517	0.290417	-6.76672	1.31736e-11	8.58918e-11	Down
1_1196	708	3695	498.22	5830	737.7	636	82.7	320	68.76	2627.16	-3.36467	0.223203	-15.0745	2.3822e-51	2.3799e-49	Down
1_1197	864	2647	292.47	5543	574.74	949	101.12	508	89.44	2391.69	-2.50403	0.276178	-9.06672	1.22649e-19	1.6882e-18	Down
1_1200	1368	13562	946.42	11058	724.16	8163	549.34	3924	436.36	9177.73	-1.15366	0.229664	-5.02328	5.07972e-07	2.09479e-06	Down
1_1201	1098	10932	950.48	8854	722.4	4151	348.04	2401	332.65	6683.41	-1.67271	0.229965	-7.27375	3.49636e-13	2.69359e-12	Down
1_1285	843	478	54.13	612	65.04	1602	174.95	1024	184.79	916.89	1.19042	0.200392	5.94048	2.84186e-09	1.49936e-08	Ups
1_130	1302	1661	121.79	1271	87.45	4196	296.69	2476	289.3	2364.66	1.06158	0.239177	4.43848	9.05961e-06	3.02544e-05	Ups
1_1303	1143	1184	98.89	2223	174.24	981	79.01	604	80.39	1238.29	-1.13141	0.255519	-4.42787	9.51667e-06	3.16575e-05	Down
1_1348	1326	1628	117.21	2173	146.81	495	34.37	277	31.78	1148.74	-2.36076	0.195646	-12.0665	1.58738e-33	6.14515e-32	Down
1_1368	954	12513	1252.15	10770	1011.37	3406	328.68	2825	450.48	7583.53	-1.88179	0.264287	-7.12024	1.07738e-12	7.96332e-12	Down
1_1459	1302	2272	166.59	4267	293.6	1079	76.29	549	64.14	2022.61	-2.05478	0.2537	-8.09928	5.52868e-16	5.70744e-15	Down
1_1460	1098	1793	155.89	3149	256.93	1005	84.26	512	70.94	1598.93	-1.76589	0.239684	-7.36759	1.73745e-13	1.38683e-12	Down
1_1463	1101	744	64.51	1396	113.59	674	56.36	298	41.17	760.501	-1.23241	0.257682	-4.78267	1.72982e-06	6.50153e-06	Down
1_1464	1182	1698	137.14	2860	216.77	680	52.96	393	50.58	1404.54	-2.12013	0.233575	-9.07686	1.11757e-19	1.55207e-18	Down
1_1505	1329	3212	230.72	4533	305.56	1516	105.02	1152	131.86	2629.34	-1.52836	0.236705	-6.45681	1.06933e-10	6.43053e-10	Down
1_1531	894	6431	686.73	9742	976.23	440	45.31	214	36.41	4238.2	-4.66457	0.221106	-21.0965	8.55968e-99	6.62733e-96	Down
1_1532	654	2263	330.33	3170	434.23	173	24.35	98	22.8	1441.02	-4.3467	0.216594	-20.0685	1.39236e-89	7.18692e-87	Down
1_1533	1137	6827	573.21	8877	699.44	501	40.57	260	34.79	4168.04	-4.41824	0.195824	-22.5623	1.01654e-112	1.57412e-109	Down
1_1536	990	2228	214.84	3853	348.66	1254	116.61	649	99.73	1977.88	-1.73696	0.236422	-7.34686	2.02921e-13	1.60318e-12	Down
1_1652	888	7930	852.52	14098	1422.29	5493	569.47	3488	597.54	7719.94	-1.31332	0.250445	-5.24394	1.57186e-07	6.89525e-07	Down
1_1820	732	136	17.74	124	15.18	458	57.6	218	45.31	224.309	1.21837	0.239123	5.09517	3.48432e-07	1.47417e-06	Ups
1_1857	1107	145	12.5	149	12.06	1123	93.39	793	108.97	549.537	2.60921	0.227857	11.4511	2.32312e-30	7.41723e-29	Ups
1_1860	1074	734	65.24	794	66.23	3108	266.41	1876	265.72	1594.35	1.60424	0.191037	8.39753	4.55955e-17	5.04319e-16	Ups
1_1910	1821	2435	127.65	3417	168.1	2053	103.79	824	68.84	2135.62	-1.1614	0.222559	-5.21841	1.80465e-07	7.86078e-07	Down
1_1932	1611	1357	80.41	3187	177.23	833	47.6	370	34.94	1408.47	-1.96763	0.301917	-6.51712	7.16692e-11	4.3607e-10	Down
1_1976	1977	5069	244.77	5125	232.24	1441	67.1	737	56.71	3125.4	-2.32143	0.191282	-12.1361	6.79527e-34	2.73311e-32	Down
1_2016	1086	2050	180.21	3247	267.85	1639	138.94	724	101.42	1880.17	-1.27308	0.227727	-5.59036	2.26594e-08	1.09479e-07	Down
1_2022	1104	3126	270.31	3876	314.53	2186	182.29	1269	174.86	2610.77	-1.09151	0.186646	-5.84806	4.97347e-09	2.57143e-08	Down
1_204	1611	4105	243.25	4269	237.4	2953	168.75	1537	145.14	3203.89	-1.00507	0.186151	-5.39922	6.69305e-08	3.1077e-07	Down
1_2149	1122	211	17.95	244	19.48	2463	202.09	2502	339.23	1416.52	3.38997	0.290557	11.6671	1.87615e-31	6.45603e-30	Ups
1_2160	627	89	13.55	94	13.43	312	45.81	148	35.91	153.896	1.17309	0.257433	4.55689	5.19168e-06	1.8292e-05	Ups
1_2194	981	85	8.27	108	9.86	353	33.13	135	20.93	159.12	1.14566	0.274815	4.16883	3.0617e-05	9.52016e-05	Ups
1_2195	1395	244	16.7	320	20.55	818	53.98	426	46.46	436.874	1.02269	0.197021	5.19075	2.0945e-07	9.08495e-07	Ups
1_2216	912	365	38.21	557	54.71	5276	532.58	1969	328.44	1861.21	2.7517	0.24579	11.1954	4.29701e-29	1.31761e-27	Ups
1_2221	648	171	25.19	140	19.36	1583	224.9	1204	282.65	778.212	3.05471	0.256384	11.9146	9.93473e-33	3.66284e-31	Ups
1_2234	1215	658	51.7	853	62.89	2033	154.04	1318	165.02	1202.18	1.07638	0.202626	5.31214	1.08342e-07	4.87698e-07	Ups
1_2263	1611	1056	62.58	1093	60.78	545	31.14	268	25.31	740.568	-1.51156	0.192625	-7.84716	4.25579e-15	3.96994e-14	Down
1_234	1230	12743	989.03	16538	1204.54	5473	409.64	3548	438.81	9640.34	-1.73234	0.205056	-8.44816	2.9594e-17	3.34498e-16	Down
1_237	1167	3369	275.6	4312	331.02	2390	188.54	1328	173.11	2838.41	-1.12658	0.186618	-6.03681	1.57193e-09	8.4961e-09	Down
1_2378	1398	2064	140.94	3151	201.92	1575	103.72	900	97.93	1909.66	-1.13615	0.213198	-5.32909	9.8708e-08	4.48238e-07	Down
1_2455	1293	1519	112.15	2955	204.74	1085	77.25	390	45.88	1450.31	-1.71577	0.284888	-6.02263	1.71602e-09	9.22657e-09	Down
1_2504	1101	843	73.09	1463	119.04	3325	278.02	1700	234.89	1762.71	1.0102	0.234882	4.3009	1.70107e-05	5.46494e-05	Ups
1_2534	756	10007	1263.65	9651	1143.65	6314	768.88	3176	639.09	7275.3	-1.16448	0.197736	-5.88905	3.88431e-09	2.02521e-08	Down
1_2618	912	6783	710.02	25456	2500.56	1552	156.67	718	119.77	8446.76	-3.29219	0.64888	-5.07365	3.90255e-07	1.64294e-06	Down
1_2619	1056	8896	804.22	32354	2744.77	1543	134.52	736	106.03	10673.1	-3.60906	0.637777	-5.65882	1.52421e-08	7.52869e-08	Down
1_2620	1299	3882	285.29	12718	877.11	1340	94.97	613	71.79	4544.76	-2.7552	0.605376	-4.55123	5.33338e-06	1.87485e-05	Down
1_2621	1371	4594	319.89	14914	974.54	1090	73.19	459	50.93	5165.02	-3.25309	0.609382	-5.33834	9.38014e-08	4.26583e-07	Down
1_2704	789	68	8.23	113	12.83	284	33.14	123	23.72	139.034	1.0099	0.289243	3.49152	0.000480288	0.00120833	Ups
1_2705	615	47	7.3	81	11.8	204	30.54	95	23.5	101.592	1.07167	0.314968	3.40248	0.000667782	0.00164006	Ups
1_2710	936	972	99.14	937	89.68	756	74.36	277	45.02	721.68	-1.05597	0.234274	-4.50743	6.56186e-06	2.26466e-05	Down
1_2713	1830	35142	1833.24	83582	4091.7	21998	1106.65	6227	517.64	35656.4	-1.99583	0.584057	-3.41719	0.000632718	0.00156383	Down
1_2719	1017	2356	221.16	3261	287.26	1602	145.02	904	135.22	2022.36	-1.23433	0.196799	-6.27203	3.56368e-10	2.02508e-09	Down
1_2738	1272	2518	188.98	4878	343.56	1411	102.12	758	90.65	2367.11	-1.80887	0.259374	-6.97399	3.08077e-12	2.17338e-11	Down
1_2740	819	1656	193.03	3570	390.51	1176	132.19	627	116.46	1731.67	-1.57031	0.280255	-5.60313	2.10516e-08	1.0235e-07	Down
1_277	1173	724	58.92	1118	85.39	3062	240.32	1990	258.08	1699.25	1.38436	0.224699	6.16096	7.23062e-10	4.03482e-09	Ups
1_2772	1236	561	43.33	747	54.14	7499	558.55	3313	407.76	2821.97	2.86812	0.205662	13.9458	3.33586e-44	2.4598e-42	Ups
1_2773	1176	649	52.68	952	72.52	14061	1100.75	5992	775.11	4998.74	3.44864	0.222325	15.5117	2.89273e-54	2.98626e-52	Ups
1_2786	1092	8913	779.19	9488	778.39	6310	531.97	3461	482.15	7032.35	-1.00664	0.185175	-5.43614	5.44459e-08	2.55097e-07	Down
1_2793	663	2023	291.29	2967	400.91	894	124.14	531	121.84	1605.23	-1.85381	0.209674	-8.84139	9.45328e-19	1.21609e-17	Down
1_2931	972	290	28.48	293	27	1261	119.43	507	79.35	551.037	1.40882	0.219944	6.40537	1.50006e-10	8.84891e-10	Ups
1_2932	639	41	6.13	46	6.45	198	28.53	104	24.76	93.6008	1.63304	0.309212	5.28129	1.28274e-07	5.71605e-07	Ups
1_31	1326	406	29.23	494	33.38	2046	142.05	1339	153.62	1057.02	1.82741	0.202564	9.02136	1.85777e-19	2.51244e-18	Ups
1_347	924	523	54.03	748	72.52	2683	267.32	1133	186.53	1194.74	1.41928	0.216992	6.54068	6.12394e-11	3.75561e-10	Ups
1_373	1716	5730	318.77	5286	275.96	3158	169.42	1699	150.62	3984.99	-1.2806	0.203021	-6.3077	2.83209e-10	1.62727e-09	Down
1_397	1008	811	76.81	621	55.19	446	40.73	277	41.8	546.063	-1.0615	0.243293	-4.36305	1.28264e-05	4.19908e-05	Down
1_406	1257	703	53.39	2070	147.53	485	35.52	197	23.84	840.837	-1.88875	0.57739	-3.27119	0.00107097	0.00252612	Down
1_407	849	397	44.64	1378	145.41	178	19.3	70	12.54	493.104	-2.48374	0.653532	-3.80049	0.000144408	0.000401464	Down
1_408	909	766	80.45	4187	412.65	488	49.42	178	29.79	1355.83	-2.25429	0.771761	-2.92096	0.00348949	0.00734169	Down
1_420	1818	3024	158.79	3931	193.71	1942	98.34	1043	87.28	2474.45	-1.30454	0.187468	-6.95874	3.43324e-12	2.41105e-11	Down
1_475	1074	1847	164.17	2511	209.45	1068	91.55	545	77.2	1484.69	-1.52276	0.194111	-7.84477	4.33733e-15	4.03384e-14	Down
1_566	963	932	92.39	1031	95.91	639	61.09	314	49.6	724.47	-1.15378	0.187492	-6.15372	7.56839e-10	4.20813e-09	Down
1_613	1713	50792	2830.62	59915	3133.44	202461	10880.8	90626	8048.16	95846.1	1.24825	0.180025	6.93376	4.09794e-12	2.84559e-11	Ups
1_627	915	1318	137.51	2660	260.44	604	60.77	328	54.53	1216.54	-2.11879	0.267897	-7.90897	2.59524e-15	2.4807e-14	Down
1_69	696	818	112.2	988	127.17	2542	336.24	1690	369.38	1497.51	1.15718	0.202833	5.70508	1.16286e-08	5.82746e-08	Ups
1_77	1794	5729	304.86	7887	393.85	2662	136.6	1430	121.26	4421.74	-1.80807	0.195571	-9.24508	2.35055e-20	3.49983e-19	Down
1_790	1290	722	53.43	996	69.17	5428	387.37	3135	369.7	2489.35	2.20928	0.198128	11.1508	7.09785e-29	2.11366e-27	Ups
1_792	1443	218	14.42	229	14.22	1921	122.56	1428	150.54	950.028	2.81883	0.230855	12.2104	2.73518e-34	1.12945e-32	Ups
1_804	168	37	21.03	44	23.46	133	72.88	55	49.8	63.5183	1.02005	0.360183	2.83203	0.00462541	0.00941808	Ups
1_819	1488	315	20.21	422	25.41	1186	73.38	501	51.22	572.956	1.03289	0.211992	4.87229	1.1031e-06	4.28645e-06	Ups
1_844	885	2692	290.39	2214	224.12	1331	138.46	662	113.79	1733.93	-1.41495	0.224542	-6.30149	2.94797e-10	1.69071e-09	Down
1_927	849	307	34.52	275	29.02	1271	137.82	506	90.67	552.899	1.40813	0.232079	6.06746	1.2995e-09	7.07305e-09	Ups
1_1079	1353	6636	468.22	4712	312	4230	287.82	1536	172.7	4236.15	-1.15891	0.280428	-4.13264	3.5862e-05	0.000110402	Down
1_1578	294	9764	3170.48	7030	2142.15	4013	1256.61	1647	852.21	5646.02	-1.7161	0.264972	-6.47655	9.38435e-11	5.67643e-10	Down
1_2115	1284	2278	169.37	1691	117.98	452	32.41	253	29.97	1196.78	-2.56128	0.24715	-10.3633	3.6426e-25	7.7268e-24	Down
1_2260	906	318	33.51	640	63.28	277	28.15	167	28.04	346.878	-1.13723	0.275572	-4.1268	3.67847e-05	0.000112906	Down
1_2702	1374	304	21.12	398	25.95	1166	78.12	450	49.82	543.188	1.02046	0.224821	4.539	5.65215e-06	1.98241e-05	Ups
1_629	1692	1018	57.44	2151	113.89	753	40.97	358	32.19	1050.23	-1.57292	0.277479	-5.66864	1.43939e-08	7.15537e-08	Down
1_1929	1026	739	68.76	1179	102.95	2842	255.01	1785	264.66	1608.03	1.19603	0.226252	5.28628	1.24829e-07	5.57052e-07	Ups
1_207	924	5462	564.32	4991	483.9	3016	300.5	1648	271.32	3797.99	-1.26049	0.204814	-6.15434	7.53916e-10	4.19942e-09	Down
1_208	594	6563	1054.78	5888	888.02	3279	508.2	1925	493	4456.26	-1.33778	0.211353	-6.3296	2.45802e-10	1.43092e-09	Down
1_2709	1014	2702	254.38	3026	267.35	1426	129.47	514	77.11	1896.54	-1.71967	0.230761	-7.45219	9.18057e-14	7.5417e-13	Down
1_2716	1026	226	21.03	208	18.16	740	66.4	318	47.15	354.279	1.10835	0.226308	4.89754	9.70441e-07	3.79477e-06	Ups
1_99	1020	176	16.47	149	13.09	575	51.9	234	34.9	267.92	1.12017	0.251876	4.44731	8.69517e-06	2.92071e-05	Ups
1_2956	1032	6387	590.83	6154	534.22	2105	187.78	1737	256.05	4194.21	-1.69108	0.251054	-6.73594	1.62871e-11	1.05305e-10	Down
1_1048	705	995	134.73	1134	144.1	3719	485.64	2093	451.63	1931.79	1.33916	0.182742	7.32815	2.33356e-13	1.82501e-12	Ups
1_1189	1758	151909	8249.14	135161	6887.71	66990	3508.08	44527	3853.06	101254	-1.41448	0.211179	-6.69801	2.11283e-11	1.35756e-10	Down
1_1190	795	84136	10103.2	70625	7958.55	30866	3574.3	20826	3985.11	52633.2	-1.62363	0.233496	-6.95357	3.56158e-12	2.49552e-11	Down
1_1278	564	2124	359.52	2062	327.53	423	69.05	268	72.29	1242.56	-2.64371	0.208628	-12.6719	8.46379e-37	4.68078e-35	Down
1_1290	693	1666	229.5	2386	308.45	1491	198.07	676	148.39	1526.58	-1.01793	0.20872	-4.87702	1.07702e-06	4.19036e-06	Down
1_1576	897	174	18.52	163	16.28	500	51.32	249	42.23	262.227	1.00753	0.225176	4.47441	7.66226e-06	2.59344e-05	Ups
1_1582	933	681	69.68	645	61.93	2818	278.06	1970	321.21	1523.86	1.76745	0.222979	7.9265	2.25405e-15	2.16124e-14	Ups
1_1583	1236	487	37.61	586	42.47	2163	161.11	1389	170.96	1139.45	1.64192	0.198616	8.26681	1.37587e-16	1.49511e-15	Ups
1_1759	609	3210	503.19	3081	453.23	731	110.5	714	178.35	1991.58	-2.05306	0.281123	-7.30306	2.81286e-13	2.1888e-12	Down
1_1764	915	1914	199.69	1040	101.83	934	93.97	496	82.46	1112.16	-1.15571	0.304756	-3.79224	0.000149292	0.000413559	Down
1_1767	1104	3707	320.55	2240	181.77	2149	179.2	1088	149.92	2312.81	-1.00092	0.285572	-3.50495	0.000456691	0.00115743	Down
1_1768	1281	2962	220.74	2008	140.43	1257	90.34	726	86.22	1767.58	-1.40985	0.263182	-5.35693	8.46475e-08	3.87228e-07	Down
1_1769	879	1608	174.64	1232	125.56	586	61.37	362	62.65	964.897	-1.6482	0.242443	-6.79828	1.05872e-11	6.96147e-11	Down
1_1770	1287	11023	817.65	8328	579.7	2695	192.78	1509	178.37	6014.92	-2.27655	0.242811	-9.37582	6.86375e-21	1.07904e-19	Down
1_1771	543	3976	699.02	3566	588.33	802	135.97	520	145.68	2264.18	-2.55044	0.221075	-11.5365	8.63236e-31	2.81415e-29	Down
1_1779	690	5621	777.69	4953	643.08	810	108.07	1078	237.67	3238.27	-2.12356	0.573149	-3.70506	0.000211337	0.000570629	Down
1_2109	1212	1028	80.97	1140	84.26	8733	663.34	4383	550.14	3632.74	2.44857	0.184595	13.2645	3.71785e-40	2.39879e-38	Ups
1_2179	1251	197	15.03	412	29.5	1155	85	689	83.78	596.695	1.50713	0.269726	5.58762	2.30206e-08	1.10706e-07	Ups
1_2295	630	274	41.52	325	46.22	2483	362.84	1728	417.26	1192.53	2.72581	0.215478	12.6501	1.11784e-36	6.07358e-35	Ups
1_259	498	658	126.14	752	135.28	357	66	113	34.52	463.054	-1.74798	0.251957	-6.9376	3.98816e-12	2.78811e-11	Down
1_2609	633	654	98.63	738	104.45	391	56.87	284	68.25	523.158	-1.07475	0.217466	-4.94215	7.72642e-07	3.09958e-06	Down
1_2879	336	72	20.46	91	24.26	296	81.1	131	59.31	139.806	1.22259	0.270812	4.51454	6.34544e-06	2.20065e-05	Ups
1_3061	432	939	207.5	922	191.2	238	50.72	97	34.16	553.712	-2.59082	0.221715	-11.6853	1.51478e-31	5.27109e-30	Down
1_3097	675	490	69.3	532	70.61	355	48.42	186	41.92	389.091	-1.0176	0.196881	-5.16863	2.35812e-07	1.01573e-06	Down
1_3098	2220	7045	302.95	5963	240.63	2805	116.32	1440	98.68	4355.14	-1.71952	0.219293	-7.84118	4.46321e-15	4.12613e-14	Down
1_3099	1428	4745	317.21	3646	228.73	1783	114.95	805	85.76	2769.69	-1.82431	0.243693	-7.48613	7.09353e-14	5.85831e-13	Down
1_3100	1056	2879	260.27	2068	175.44	1144	99.73	553	79.66	1679.5	-1.66034	0.252313	-6.5805	4.68861e-11	2.92165e-10	Down
1_3101	576	373	61.82	373	58.01	267	42.67	126	33.28	282.673	-1.04238	0.219644	-4.74579	2.07698e-06	7.73125e-06	Down
1_3102	1536	1877	116.66	1515	88.36	918	55.02	405	40.11	1181.02	-1.49483	0.235139	-6.35719	2.05477e-10	1.19842e-09	Down
1_552	1659	44316	2550.11	38167	2061.03	16571	919.56	11189	1026	28084.8	-1.61105	0.235216	-6.84923	7.42487e-12	4.97723e-11	Down
1_6	1719	4638	257.57	3313	172.66	1153	61.75	606	53.63	2478.95	-2.26322	0.252872	-8.95007	3.5527e-19	4.7222e-18	Down
1_745	1215	160	12.57	179	13.2	1796	136.08	1454	182.05	908.409	3.1812	0.24818	12.8181	1.29828e-37	7.44589e-36	Ups
1_746	957	85	8.48	135	12.64	886	85.23	814	129.39	493.926	2.8953	0.288816	10.0247	1.18691e-23	2.21438e-22	Ups
1_149	429	1155	257.02	1875	391.55	447	95.92	288	102.13	942.879	-2.05839	0.23393	-8.79916	1.37838e-18	1.75673e-17	Down
1_2625	501	630	120.05	667	119.27	320	58.8	186	56.48	453.349	-1.43537	0.19818	-7.24274	4.39694e-13	3.37063e-12	Down
1_2919	468	512	104.44	780	149.31	275	54.1	128	41.61	419.838	-1.76852	0.225992	-7.82556	5.05386e-15	4.63071e-14	Down
1_1114	1221	979	76.54	1214	89.07	647	48.78	255	31.77	762.235	-1.42139	0.214462	-6.6277	3.40947e-11	2.15492e-10	Down
1_122	1248	1897	145.11	1776	127.49	659	48.61	253	30.84	1149.78	-2.15373	0.230448	-9.34582	9.11763e-21	1.41896e-19	Down
1_1535	1278	1187	88.67	1866	130.8	723	52.08	380	45.23	1030.96	-1.53931	0.217626	-7.07317	1.51429e-12	1.10089e-11	Down
1_1584	891	210	22.5	205	20.61	1134	117.17	703	120.03	551.999	2.03573	0.208958	9.74227	1.99065e-22	3.54312e-21	Ups
1_1749	669	2518	359.31	3912	523.86	1873	257.74	1220	277.42	2378.74	-1.08552	0.226823	-4.78574	1.70362e-06	6.41864e-06	Down
1_1750	651	3060	448.73	4754	654.22	2522	356.65	1425	332.99	2915.65	-1.04829	0.216277	-4.84699	1.2535e-06	4.8312e-06	Down
1_1844	819	405	47.21	497	54.36	1349	151.64	719	133.55	719.497	1.08131	0.18548	5.82981	5.54911e-09	2.85475e-08	Ups
1_1861	1209	981	77.46	1072	79.43	453	34.49	279	35.11	702.035	-1.5508	0.194802	-7.9609	1.70796e-15	1.68995e-14	Down
1_2008	1725	14588	807.33	12838	666.73	3061	163.36	2116	186.61	8341.35	-2.42579	0.233001	-10.4111	2.20689e-25	4.77954e-24	Down
1_2009	267	1792	640.72	1679	563.35	434	149.64	286	162.95	1068.32	-2.30966	0.216548	-10.6658	1.47146e-26	3.53264e-25	Down
1_2027	2289	506	21.1	595	23.29	1774	71.35	922	61.28	916.898	1.16854	0.182697	6.39602	1.59484e-10	9.38914e-10	Ups
1_2032	1263	3396	256.69	4096	290.54	8046	586.48	7882	949.37	6056.8	1.09201	0.280145	3.898	9.69897e-05	0.000279161	Ups
1_2066	1302	160	11.73	228	15.69	640	45.25	253	29.56	300.581	1.02762	0.240697	4.26935	1.96044e-05	6.25283e-05	Ups
1_2121	498	65	12.46	62	11.15	235	43.44	96	29.33	107.98	1.18401	0.304157	3.89277	9.91062e-05	0.000284724	Ups
1_2122	1053	190	17.23	198	16.85	653	57.09	274	39.58	311.216	1.08171	0.224556	4.81711	1.45655e-06	5.57592e-06	Ups
1_2144	957	205	20.45	280	26.21	1735	166.9	1451	230.65	932.727	2.6595	0.255218	10.4205	1.99856e-25	4.35884e-24	Ups
1_2145	651	263	38.57	353	48.58	3023	427.5	3168	740.3	1785.59	3.28332	0.298419	11.0024	3.72254e-28	1.01129e-26	Ups
1_2146	1005	250	23.75	388	34.59	2479	227.09	2297	347.69	1394.42	2.85911	0.283145	10.0977	5.65551e-24	1.08118e-22	Ups
1_2147	471	49	9.93	51	9.7	445	86.98	450	145.34	259.866	3.0803	0.322466	9.55231	1.26832e-21	2.13478e-20	Ups
1_2148	1266	173	13.05	261	18.47	1946	141.51	1860	223.5	1097.27	3.08352	0.2876	10.7216	8.06098e-27	1.98134e-25	Ups
1_2154	1905	40746	2041.9	38492	1810.16	11373	549.61	9260	739.46	25580.1	-1.92257	0.254206	-7.56303	3.93781e-14	3.323e-13	Down
1_2155	927	14229	1465.34	12876	1244.35	3910	388.31	2411	395.66	8506.28	-2.15528	0.21512	-10.019	1.25822e-23	2.33336e-22	Down
1_22	615	80	12.42	93	13.55	302	45.21	112	27.7	137.083	1.05757	0.287988	3.67227	0.000240404	0.000642662	Ups
1_2251	2967	2506	80.63	4029	121.65	13303	412.77	8804	451.4	7063.72	1.68633	0.23602	7.14484	9.00993e-13	6.70763e-12	Ups
1_2515	1299	406	29.84	549	37.86	1835	130.05	960	112.43	902.492	1.42906	0.192583	7.42052	1.16663e-13	9.48305e-13	Ups
1_252	783	1315	160.33	1089	124.6	819	96.29	445	86.46	920.896	-1.03039	0.221391	-4.65417	3.25282e-06	1.17824e-05	Down
1_2681	1245	949	72.77	1224	88.08	2782	205.71	1794	219.21	1668.67	1.00188	0.20153	4.97137	6.64822e-07	2.70204e-06	Ups
1_2694	1257	191	14.51	255	18.17	758	55.52	353	42.72	371.048	1.17306	0.20948	5.59986	2.14519e-08	1.04133e-07	Ups
1_274	1239	1483	114.27	1324	95.73	551	40.94	226	27.75	899.653	-1.98957	0.227503	-8.74527	2.22478e-18	2.76712e-17	Down
1_2929	1203	2283	181.17	2707	201.59	748	57.24	290	36.67	1506.13	-2.39603	0.216677	-11.0581	2.00332e-28	5.53955e-27	Down
1_2976	1266	1620	122.16	2843	201.18	1069	77.74	694	83.39	1552.31	-1.35609	0.247256	-5.48458	4.14447e-08	1.97165e-07	Down
1_318	1200	550	43.75	703	52.48	4328	332.04	3847	487.69	2416.05	2.65865	0.262421	10.1313	4.01478e-24	7.77111e-23	Ups
1_376	132	21	15.19	23	15.61	212	147.86	125	144.06	92.3373	2.73834	0.3424	7.99749	1.26983e-15	1.27683e-14	Ups
1_463	1185	236	19.01	253	19.13	1013	78.7	662	84.98	534.639	1.6857	0.208209	8.09618	5.67096e-16	5.83487e-15	Ups
1_535	1023	15707	1465.76	13718	1201.32	6817	613.47	5900	877.36	10830.7	-1.19385	0.270928	-4.40652	1.05047e-05	3.47946e-05	Down
1_764	342	61	17.03	83	21.74	276	74.3	73	32.47	111.456	1.00836	0.356212	2.8308	0.00464321	0.0094481	Ups
1_785	1278	209	15.61	267	18.72	837	60.29	350	41.66	392.145	1.15071	0.217151	5.29913	1.16354e-07	5.21489e-07	Ups
1_873	1014	131	12.33	169	14.93	497	45.12	209	31.36	237.636	1.06816	0.237304	4.50122	6.75659e-06	2.31986e-05	Ups
1_875	1275	152	11.38	238	16.72	744	53.72	290	34.6	332.24	1.22657	0.249096	4.92408	8.47564e-07	3.38261e-06	Ups
1_88	1182	1846	149.09	2771	210.02	1295	100.86	561	72.2	1592.87	-1.42825	0.221009	-6.46239	1.03062e-10	6.22187e-10	Down
1_89	801	1529	182.23	1297	145.06	415	47.7	213	40.45	876.789	-2.26332	0.221663	-10.2106	1.77718e-24	3.55093e-23	Down
1_890	1011	35601	3361.67	32463	2876.6	19607	1785.41	9358	1408.1	24257.3	-1.35576	0.212473	-6.38085	1.76108e-10	1.02907e-09	Down
1_975	2037	5847	274.02	6680	293.78	2095	94.68	933	69.68	3894.63	-2.16676	0.195259	-11.0969	1.29932e-28	3.79622e-27	Down
1_2360	951	342	34.33	362	34.1	1587	153.63	854	136.61	759.282	1.66645	0.188486	8.84127	9.46327e-19	1.21609e-17	Ups
1_1282	570	132	22.11	220	34.58	707	114.19	501	133.71	387.78	1.71294	0.250979	6.82504	8.79033e-12	5.84199e-11	Ups
1_1283	585	251	40.96	336	51.45	1127	177.36	855	222.34	645.051	1.70169	0.234058	7.27037	3.58515e-13	2.75514e-12	Ups
1_1345	576	173	28.67	197	30.64	130	20.78	55	14.53	136.758	-1.11537	0.270687	-4.1205	3.7805e-05	0.000115694	Down
1_1446	984	2621	254.28	3279	298.53	1645	153.9	1009	155.99	2143.12	-1.21063	0.192678	-6.28317	3.31739e-10	1.89556e-09	Down
1_1982	993	367	35.28	377	34.01	1419	131.56	916	140.33	760.438	1.55802	0.20473	7.61013	2.73825e-14	2.38212e-13	Ups
1_1985	1044	15299	1398.96	10524	903.07	8382	739.14	4555	663.73	9783.29	-1.1013	0.26163	-4.20938	2.5607e-05	8.08408e-05	Down
1_2012	1539	13067	810.55	10605	617.33	4407	263.62	2029	200.56	7606.28	-1.99995	0.233333	-8.57123	1.02386e-17	1.20566e-16	Down
1_2110	1428	450	30.08	460	28.86	8098	522.07	2631	280.28	2598.94	3.27189	0.259856	12.5912	2.361e-36	1.21867e-34	Ups
1_2329	765	1687	210.52	2901	339.73	1491	179.43	738	146.76	1676.03	-1.12353	0.235332	-4.77425	1.80376e-06	6.76301e-06	Down
1_248	945	4250	429.34	4454	422.24	1736	169.12	1310	210.88	2989.7	-1.52455	0.227663	-6.69653	2.13421e-11	1.36846e-10	Down
1_2549	369	128	33.12	147	35.69	445	111.02	220	90.7	225.908	1.13437	0.225033	5.04089	4.63367e-07	1.92883e-06	Ups
1_2550	852	320	35.86	348	36.59	887	95.84	604	107.84	537.695	1.08479	0.210908	5.14344	2.69751e-07	1.1539e-06	Ups
1_2764	768	416	51.71	658	76.76	244	29.25	115	22.78	354.369	-1.66404	0.235442	-7.06772	1.57499e-12	1.13966e-11	Down
1_2765	837	15947	1818.85	19082	2042.4	7676	844.28	3511	638.13	11513	-1.76323	0.193606	-9.10727	8.44771e-20	1.17915e-18	Down
1_2766	660	7933	1147.46	9996	1356.83	4296	599.24	2003	461.68	6021.08	-1.6205	0.192813	-8.40448	4.29749e-17	4.77037e-16	Down
1_2882	1017	5997	562.93	9798	863.1	554	50.15	254	37.99	4166.53	-4.32921	0.236113	-18.3353	4.32331e-75	9.56378e-73	Down
1_2883	768	1633	202.99	2810	327.78	163	19.54	75	14.86	1172.53	-4.24339	0.254241	-16.6904	1.53853e-62	2.50781e-60	Down
1_2884	207	12	5.53	27	11.69	4	1.78	0	0	10.4468	-2.41418	0.814368	-2.96449	0.0030319	0.00650262	Down
1_2885	594	665	106.88	764	115.23	268	41.54	104	26.63	448.63	-2.06831	0.21988	-9.40653	5.12786e-21	8.18607e-20	Down
1_296	1389	4914	337.74	5011	323.2	1389	92.06	942	103.17	3116.22	-2.12075	0.211175	-10.0426	9.90058e-24	1.88111e-22	Down
1_297	1713	15348	855.34	15569	814.23	6720	361.15	3988	354.16	10502.1	-1.5996	0.195874	-8.16649	3.17502e-16	3.35598e-15	Down
1_298	831	4706	540.62	5218	562.53	2011	222.79	1251	229.01	3326.5	-1.66064	0.193093	-8.60023	7.9554e-18	9.47611e-17	Down
1_301	1113	1230	105.5	1325	106.65	809	66.92	373	50.98	927.281	-1.23593	0.192347	-6.42555	1.31397e-10	7.78083e-10	Down
1_409	1089	3771	330.58	4102	337.45	911	77.01	597	83.4	2381.37	-2.41916	0.201644	-11.9972	3.6756e-33	1.38821e-31	Down
1_410	651	623	91.36	807	111.05	246	34.79	110	25.7	445.374	-2.10564	0.209991	-10.0273	1.15661e-23	2.17092e-22	Down
1_411	1194	2011	160.79	2541	190.65	614	47.34	291	37.08	1367.92	-2.42594	0.193292	-12.5507	3.94176e-36	1.96897e-34	Down
1_412	465	759	155.82	825	158.94	403	79.79	150	49.07	529.152	-1.665	0.224649	-7.41156	1.24824e-13	1.01199e-12	Down
1_631	777	274	33.66	595	68.6	281	33.29	148	28.98	318.317	-1.06805	0.289563	-3.68849	0.000225587	0.000603839	Down
1_735	303	6	1.89	5	1.48	31	9.42	18	9.04	14.6018	1.69015	0.676745	2.49748	0.012508	0.0229487	Ups
1_775	1113	248	21.27	291	23.42	969	80.15	414	56.59	454.346	1.1929	0.208371	5.72487	1.03515e-08	5.19589e-08	Ups
1_791	1512	197	12.44	237	14.04	4407	268.33	2437	245.19	1741.16	3.83587	0.193893	19.7834	4.13605e-87	1.8299e-84	Ups
1_799	438	151	32.91	172	35.18	21	4.41	27	9.38	95.4496	-2.61341	0.377909	-6.91547	4.66331e-12	3.20228e-11	Down
1_800	723	599	79.09	839	103.96	271	34.51	121	25.46	454.675	-1.9725	0.216586	-9.10721	8.45244e-20	1.17915e-18	Down
1_914	1371	69872	4865.3	53262	3480.35	12346	829.02	8285	919.3	36944	-2.59933	0.25355	-10.2518	1.16219e-24	2.35249e-23	Down
1_916	948	23577	2374.24	16988	1605.37	5615	545.28	3471	556.99	12725.1	-2.20839	0.25801	-8.55934	1.13515e-17	1.33165e-16	Down
1_917	762	9437	1182.29	6578	773.36	1368	165.28	708	141.34	4648.68	-3.01985	0.259245	-11.6486	2.33137e-31	7.84809e-30	Down
1_918	981	12866	1252.04	9445	862.53	3137	294.39	1953	302.85	7018.95	-2.18182	0.253564	-8.60459	7.65902e-18	9.1583e-17	Down
1_919	1293	26718	1972.65	20118	1393.89	13810	983.27	7502	882.63	17194.4	-1.23619	0.24501	-5.04548	4.52372e-07	1.88814e-06	Down
1_934	1221	340	26.58	395	28.98	952	71.78	637	79.36	577.419	1.03941	0.206278	5.03885	4.6834e-07	1.94691e-06	Ups
1_1193	780	5952	728.47	8881	1020.02	1025	120.98	520	101.42	4112.18	-3.31879	0.21178	-15.671	2.38939e-55	2.64284e-53	Down
1_1198	1173	2273	184.99	4679	357.35	708	55.57	467	60.56	2025.67	-2.53131	0.280312	-9.03033	1.71155e-19	2.33509e-18	Down
1_1227	1125	6388	542.07	5829	464.18	2982	244.02	1990	269.09	4362.48	-1.34483	0.221748	-6.06469	1.32207e-09	7.17066e-09	Down
1_1236	972	6774	665.31	6327	583.14	2413	228.54	1426	223.18	4291.41	-1.84098	0.205544	-8.95659	3.34862e-19	4.47012e-18	Down
1_1240	1140	402	33.66	514	40.39	1556	125.66	852	113.69	805.634	1.28361	0.187986	6.82824	8.59649e-12	5.72545e-11	Ups
1_1569	213	7	3.14	10	4.21	52	22.48	12	8.57	17.8241	1.41238	0.647824	2.18019	0.0292432	0.0485183	Ups
1_1590	945	4425	447.02	5083	481.87	1729	168.44	1064	171.28	3102.2	-1.82209	0.19106	-9.53676	1.4736e-21	2.4405e-20	Down
1_1613	1185	5404	435.35	5171	390.93	2907	225.84	2264	290.64	4015.39	-1.04452	0.240894	-4.33602	1.45087e-05	4.70016e-05	Down
1_1802	1542	4275	264.66	5113	297.05	2805	167.47	1307	128.94	3346.06	-1.30918	0.189248	-6.91778	4.58767e-12	3.15734e-11	Down
1_1804	1362	1636	114.67	2019	132.8	1219	82.4	678	75.73	1382.41	-1.02945	0.183894	-5.59805	2.16775e-08	1.04899e-07	Down
1_1919	1239	3757	289.48	4187	302.74	11636	864.59	7070	868.06	6551.17	1.14293	0.190669	5.99431	2.04356e-09	1.09119e-08	Ups
1_2106	792	883	106.43	1212	137.09	546	63.47	251	48.21	715.698	-1.50037	0.204051	-7.35295	1.93875e-13	1.53563e-12	Down
1_2117	909	5208	546.95	4035	397.67	763	77.27	493	82.51	2698.14	-2.90834	0.246283	-11.8089	3.50923e-32	1.26373e-30	Down
1_2176	1179	220	17.81	210	15.96	623	48.65	352	45.42	343.506	1.06274	0.211557	5.02342	5.07602e-07	2.09479e-06	Ups
1_2320	1137	1942	163.05	2108	166.09	1274	103.15	741	99.14	1519.17	-1.08654	0.186311	-5.83187	5.48085e-09	2.82433e-08	Down
1_2321	852	3306	370.43	4263	448.25	1482	160.14	895	159.8	2497.06	-1.72454	0.193957	-8.89137	6.03611e-19	7.92112e-18	Down
1_2322	1194	7251	579.75	10049	753.98	2779	214.27	1604	204.36	5435.06	-2.03463	0.199585	-10.1943	2.10217e-24	4.17334e-23	Down
1_2385	1317	900	65.24	1078	73.33	2930	204.81	1765	203.87	1637.39	1.1557	0.188801	6.12125	9.28453e-10	5.12553e-09	Ups
1_2732	663	557	80.2	719	97.15	477	66.23	198	45.43	478.203	-1.05078	0.21198	-4.95695	7.16101e-07	2.89148e-06	Down
1_2735	1053	56057	5082.13	41656	3543.98	484	42.32	187	27.02	25471.1	-7.20209	0.272532	-26.4266	6.77443e-154	2.09804e-150	Down
1_2790	681	10072	1411.93	8813	1159.36	5534	748.12	3337	745.44	7007.41	-1.16581	0.218206	-5.3427	9.15726e-08	4.17059e-07	Down
1_673	1233	846	65.5	1296	94.16	739	55.18	320	39.48	784.042	-1.1318	0.22375	-5.05832	4.22975e-07	1.77741e-06	Down
1_1571	1578	175	10.59	189	10.73	749	43.7	298	28.73	330.543	1.33493	0.229773	5.80975	6.25666e-09	3.1975e-08	Ups
1_2114	765	6130	764.97	7520	880.64	524	63.06	227	45.14	3646.52	-4.26894	0.204306	-20.8949	5.95861e-97	3.69076e-94	Down
1_118	837	932	106.3	865	92.58	4145	455.91	2605	473.46	2102.46	1.80235	0.211068	8.53917	1.35184e-17	1.56356e-16	Ups
1_1184	558	423	72.37	457	73.37	2159	356.2	1289	351.41	1056.31	1.86301	0.191616	9.72264	2.41434e-22	4.27268e-21	Ups
1_1216	150	432	274.94	647	386.42	2209	1355.76	1746	1770.74	1269.04	1.83007	0.249518	7.33443	2.2267e-13	1.75027e-12	Ups
1_1274	252	2262	856.91	2902	1031.67	7260	2652.25	6945	4192.5	4998.72	1.45316	0.276706	5.25163	1.50762e-07	6.64166e-07	Ups
1_1284	291	4	1.31	17	5.23	51	16.13	32	16.73	25.3105	1.70197	0.587022	2.89933	0.00373965	0.00780963	Ups
1_13	291	170	55.77	285	87.74	712	225.25	529	276.54	424.154	1.39837	0.255863	5.46531	4.62092e-08	2.18488e-07	Ups
1_1302	1122	1797	152.9	3198	255.35	1424	116.84	865	117.28	1808.13	-1.15966	0.24515	-4.73043	2.24049e-06	8.29998e-06	Down
1_1308	1389	1383	95.05	2397	154.6	642	42.55	336	36.8	1181.46	-2.00383	0.237354	-8.44235	3.11016e-17	3.50261e-16	Down
1_1353	489	651	127.09	663	121.46	358	67.4	210	65.33	473.25	-1.28865	0.200092	-6.44025	1.19274e-10	7.10369e-10	Down
1_1372	699	1123	153.37	1226	157.13	465	61.24	273	59.41	777.833	-1.74125	0.19078	-9.127	7.04248e-20	9.91389e-19	Down
1_14	1464	3612	235.53	4823	295.13	11517	724.23	7567	786.29	6810.69	1.10979	0.209137	5.30653	1.11729e-07	5.01486e-07	Ups
1_1447	1191	3018	241.91	3850	289.6	1646	127.23	1041	132.97	2399.2	-1.401	0.198124	-7.07133	1.53461e-12	1.11304e-11	Down
1_15	1431	6027	402.07	8404	526.13	25087	1613.94	15824	1682.2	13604.5	1.42373	0.210425	6.76598	1.32414e-11	8.61527e-11	Ups
1_1659	270	6553	2316.97	7816	2593.36	19875	6776.75	17399	9803.06	13202.2	1.35224	0.258893	5.22317	1.75885e-07	7.67206e-07	Ups
1_1677	888	7474	803.5	9987	1007.55	28044	2907.4	18935	3243.8	15976.7	1.36134	0.215753	6.30971	2.7956e-10	1.61229e-09	Ups
1_1678	738	3880	501.9	5218	633.42	15165	1891.75	11484	2367.22	8976.6	1.50372	0.234393	6.41537	1.40479e-10	8.30275e-10	Ups
1_1726	345	2143	592.99	3145	816.67	11809	3151.17	12535	5527.22	7756.47	2.19481	0.304929	7.19778	6.11994e-13	4.62279e-12	Ups
1_1730	273	871	304.58	1164	381.97	2688	906.45	2020	1125.62	1693.06	1.1668	0.229906	5.07513	3.87228e-07	1.63385e-06	Ups
1_1746	189	729	368.22	1523	721.91	3749	1826.13	2873	2312.46	2222.9	1.51618	0.294314	5.15157	2.58311e-07	1.10649e-06	Ups
1_1776	777	833	102.35	1136	130.98	528	62.56	323	63.24	705.188	-1.26496	0.202449	-6.24828	4.15009e-10	2.354e-09	Down
1_1878	1575	927	56.19	1248	70.99	6378	372.81	4036	389.83	3085.4	2.16932	0.204453	10.6103	2.66823e-26	6.26024e-25	Ups
1_1889	516	11946	2210.12	12281	2132.19	2802	499.92	2417	712.57	7538.37	-2.17342	0.256597	-8.47016	2.45055e-17	2.77998e-16	Down
1_1952	984	1815	176.09	2855	259.93	7395	691.86	5566	860.5	4418.39	1.43005	0.249281	5.73668	9.65481e-09	4.86986e-08	Ups
1_1954	561	236625	40266.3	292859	46766.9	75723	12426.3	52723	14296.8	166438	-2.06341	0.186748	-11.0492	2.21286e-28	6.06481e-27	Down
1_2496	600	509	80.99	391	58.38	3133	480.71	2485	630.05	1649.04	2.54351	0.269518	9.43723	3.82775e-21	6.17425e-20	Ups
1_2575	453	38562	8126.53	37518	7419.66	7889	1603.25	6592	2213.71	23205.9	-2.35721	0.256766	-9.18038	4.29579e-20	6.2755e-19	Down
1_2626	1275	4216	315.67	8160	573.35	1807	130.47	761	90.8	3687.44	-2.343	0.270144	-8.67316	4.20274e-18	5.14462e-17	Down
1_2657	288	3150	1044.15	3964	1233.06	10219	3266.58	10399	5492.88	7210.81	1.53554	0.289088	5.31167	1.08627e-07	4.88272e-07	Ups
1_2659	237	713	287.2	881	333.02	2835	1101.24	1683	1080.28	1493.91	1.40699	0.18904	7.4428	9.85734e-14	8.07624e-13	Ups
1_2662	447	2036	434.82	2302	461.36	808	166.41	575	195.69	1450.04	-1.6718	0.212733	-7.85866	3.88279e-15	3.64394e-14	Down
1_2794	1401	9718	662.19	18032	1153.05	2732	179.52	1443	156.69	7948.84	-2.7597	0.25259	-10.9256	8.69498e-28	2.28206e-26	Down
1_2796	759	9594	1206.71	15487	1827.97	1367	165.81	762	152.73	6829.46	-3.57885	0.226379	-15.8091	2.69359e-56	3.08965e-54	Down
1_2797	519	3479	639.93	5976	1031.54	879	155.92	413	121.06	2678.3	-2.92876	0.240656	-12.1699	4.49628e-34	1.83223e-32	Down
1_2801	426	7269	1628.95	12052	2534.5	21278	4598.32	18278	6527.1	14961.1	1.02642	0.28017	3.66356	0.000248731	0.000663498	Ups
1_2802	699	5350	730.67	8247	1056.97	30664	4038.59	24291	5286.52	17282.1	1.96934	0.258299	7.62426	2.45432e-14	2.15938e-13	Ups
1_2803	504	6783	1284.8	10398	1848.25	33578	6133.41	25436	7677.5	19106.7	1.73177	0.250514	6.91285	4.75006e-12	3.25463e-11	Ups
1_2804	366	6857	1788.53	10434	2553.95	26662	6706.4	22058	9168.25	16729	1.46743	0.264161	5.55507	2.77507e-08	1.32834e-07	Ups
1_2808	249	3058	1172.42	4492	1616.15	11572	4278.46	12696	7756.55	8340.44	1.69693	0.31116	5.45357	4.93683e-08	2.32008e-07	Ups
1_2809	420	6217	1413.11	10045	2142.61	22153	4855.81	18141	6570.72	14306.3	1.28569	0.269025	4.77908	1.76102e-06	6.61076e-06	Ups
1_2810	471	8140	1649.86	12098	2301.1	33593	6566.08	23700	7654.71	19294.3	1.44462	0.235381	6.13736	8.39051e-10	4.64855e-09	Ups
1_2811	2079	95890	4403.14	122913	5296.46	322369	14275	201214	14723.3	182712	1.18234	0.167682	7.05111	1.77501e-12	1.27842e-11	Ups
1_2812	1188	103502	8317.18	115235	8689.82	338982	26268.7	201683	25825.8	186150	1.21227	0.15565	7.78842	6.78517e-15	6.18049e-14	Ups
1_2814	309	1876	579.59	2376	688.86	8412	2506.22	9503	4678.47	5849.46	2.07442	0.309831	6.69535	2.15161e-11	1.37677e-10	Ups
1_2815	633	7107	1071.83	10253	1451.07	29364	4270.61	25704	6177.29	18489	1.64278	0.269536	6.09482	1.09558e-09	5.99474e-09	Ups
1_2816	624	7415	1134.41	11303	1622.75	33314	4914.96	24275	5918.01	19051.6	1.56895	0.243657	6.43918	1.20118e-10	7.14022e-10	Ups
1_2817	285	1098	367.79	1776	558.27	8162	2636.51	4395	2345.93	3703.89	2.00775	0.22246	9.0252	1.79369e-19	2.43643e-18	Ups
1_2818	831	16547	1900.91	24896	2683.93	90561	10032.7	53676	9826.08	45207.4	1.70504	0.212911	8.00823	1.16373e-15	1.17397e-14	Ups
1_2819	279	1540	526.94	2469	792.79	10743	3544.86	6637	3618.84	5223.36	2.02478	0.228116	8.87609	6.92515e-19	9.01143e-18	Ups
1_2820	345	2431	672.68	3691	958.45	16011	4272.45	12026	5302.78	8553.35	2.13762	0.245631	8.70257	3.24448e-18	3.98737e-17	Ups
1_2821	657	11988	1741.91	18215	2483.74	66126	9265.84	42147	9758.94	34000.6	1.76083	0.224145	7.85576	3.9737e-15	3.71799e-14	Ups
1_2822	435	2226	488.52	3171	653.05	12043	2548.73	6144	2148.64	5646.27	1.62608	0.201104	8.08578	6.17699e-16	6.33448e-15	Ups
1_2823	201	156	74.09	376	167.58	1326	607.33	763	577.47	633.113	1.86299	0.294414	6.32778	2.48708e-10	1.44512e-09	Ups
1_2824	264	1099	397.41	1691	573.83	6167	2150.54	3905	2250.19	3155.1	1.76967	0.222514	7.95305	1.81969e-15	1.78341e-14	Ups
1_2825	369	4457	1153.08	6991	1697.29	20826	5195.86	12593	5191.63	10961.6	1.45906	0.224016	6.51318	7.35773e-11	4.45927e-10	Ups
1_2826	381	4114	1030.82	6251	1469.83	19854	4797.35	13323	5319.59	10764.3	1.60996	0.229618	7.01144	2.35876e-12	1.68001e-11	Ups
1_2827	540	8246	1457.79	11491	1906.37	39604	6751.86	23901	6733.23	20337.1	1.59485	0.206673	7.71681	1.19278e-14	1.07074e-13	Ups
1_2828	186	235	120.61	375	180.62	1354	670.17	767	627.31	661.033	1.69241	0.218887	7.7319	1.05952e-14	9.59451e-14	Ups
1_2829	399	6562	1570.03	8749	1964.39	25819	5957.23	16657	6350.75	14250.7	1.39608	0.208303	6.70217	2.05349e-11	1.32217e-10	Ups
1_283	369	1323	342.28	1264	306.88	590	147.2	470	193.76	931.755	-1.2942	0.241387	-5.36154	8.25163e-08	3.78585e-07	Down
1_2830	540	16425	2903.73	20804	3451.4	53011	9037.54	32976	9289.78	30328.7	1.12611	0.19892	5.66113	1.5038e-08	7.45163e-08	Ups
1_2831	363	7791	2048.95	10268	2534.09	24289	6160	15720	6587.9	14352.7	1.0763	0.20759	5.18475	2.16307e-07	9.35618e-07	Ups
1_2833	183	654	341.17	742	363.24	2000	1006.14	1061	881.99	1080.96	1.01365	0.181392	5.58818	2.29462e-08	1.1052e-07	Ups
1_2838	114	123	103	243	190.96	567	457.88	268	357.63	285.868	1.05689	0.269958	3.91502	9.03964e-05	0.000261643	Ups
1_2839	357	4900	1310.3	6169	1548.06	13645	3518.71	10784	4595.29	8968.79	1.10792	0.238505	4.64526	3.39649e-06	1.22741e-05	Ups
1_319	978	1173	114.5	1215	111.3	4901	461.34	4603	715.98	3071.02	1.95945	0.272833	7.18184	6.8778e-13	5.17004e-12	Ups
1_346	765	324	40.43	432	50.59	2430	292.43	1003	199.45	974.635	1.99981	0.21505	9.29926	1.41428e-20	2.16832e-19	Ups
1_541	201	707	335.79	853	380.19	2304	1055.27	2830	2141.86	1780.89	1.73805	0.323079	5.37964	7.4635e-08	3.44992e-07	Ups
1_542	360	3116	826.3	3271	813.99	10629	2718.12	13831	5844.57	8282.45	1.81212	0.546456	3.31612	0.000912763	0.00219474	Ups
1_559	984	939	91.1	1120	101.97	9465	885.53	7068	1092.7	4652.73	2.92732	0.226331	12.9338	2.90154e-38	1.72809e-36	Ups
1_605	762	780	97.72	1056	124.15	565	68.26	377	75.26	696.727	-1.00185	0.210787	-4.75288	2.00537e-06	7.4827e-06	Down
1_63	669	94519	13487.7	92006	12320.6	49994	6879.7	25641	5830.56	65684.3	-1.41017	0.187991	-7.50127	6.3203e-14	5.24771e-13	Down
1_707	552	1510	261.15	1149	186.48	769	128.25	304	83.78	931.581	-1.46556	0.255821	-5.72884	1.01119e-08	5.08387e-08	Down
1_78	546	2359	412.46	3749	615.13	1284	216.5	595	165.78	1976.16	-1.79094	0.224985	-7.96025	1.71692e-15	1.69341e-14	Down
1_956	309	1875	579.28	2464	714.37	9990	2976.36	9000	4430.83	5984.41	2.09889	0.266277	7.88234	3.21296e-15	3.04298e-14	Ups
1_957	330	1063	307.51	1548	420.24	6236	1739.68	4662	2149.11	3382.1	2.005	0.238545	8.40512	4.27435e-17	4.77037e-16	Ups
1_958	291	1552	509.15	2284	703.15	6385	2019.97	4997	2612.27	3832.97	1.53024	0.247467	6.18359	6.26616e-10	3.52201e-09	Ups
1_108	429	37093	8254.27	35155	7341.29	6816	1462.68	4082	1447.49	21188.6	-2.78127	0.207879	-13.3793	7.99197e-41	5.2662e-39	Down
1_1111	627	706	107.49	754	107.73	275	40.38	115	27.9	462.546	-2.02546	0.212315	-9.53988	1.42995e-21	2.38094e-20	Down
1_1229	417	158	36.17	203	43.61	739	163.15	535	195.17	408.289	1.75116	0.230697	7.59077	3.18019e-14	2.73585e-13	Ups
1_1242	1131	13115	1107.01	13558	1073.93	8500	691.89	5358	720.68	10200.2	-1.0067	0.200735	-5.01507	5.30138e-07	2.18329e-06	Down
1_1245	630	2874	435.5	2141	304.45	957	139.85	821	198.25	1753.09	-1.48095	0.284914	-5.19789	2.01566e-07	8.75525e-07	Down
1_1269	1065	9093	815.08	8750	736.04	3899	337.04	2004	286.25	5971.94	-1.69845	0.197326	-8.60729	7.48085e-18	9.01486e-17	Down
1_1304	420	240	54.55	410	87.45	130	28.5	65	23.54	209.26	-1.79237	0.271612	-6.59901	4.13926e-11	2.59499e-10	Down
1_147	372	1480	379.81	1243	299.34	529	130.92	426	174.21	943.843	-1.51437	0.257447	-5.88226	4.04697e-09	2.10646e-08	Down
1_1540	411	1405	326.35	1269	276.61	736	164.86	523	193.58	1000.04	-1.12595	0.229213	-4.91223	9.0045e-07	3.56155e-06	Down
1_1585	972	359	35.26	385	35.48	1785	169.06	1215	190.16	928.542	1.92711	0.210483	9.15569	5.40135e-20	7.78046e-19	Ups
1_1622	621	26395	4057.64	23499	3390.01	7782	1153.66	6128	1501.17	16348.4	-1.83673	0.253808	-7.23667	4.59836e-13	3.50767e-12	Down
1_1713	774	5823	718.21	4351	503.61	26869	3195.87	14095	2770.29	12317	1.8411	0.245101	7.51158	5.84164e-14	4.88961e-13	Ups
1_1724	864	499	55.14	590	61.18	1354	144.27	1108	195.09	901.155	1.1436	0.240784	4.7495	2.03916e-06	7.59961e-06	Ups
1_173	1032	27742	2566.27	17826	1547.45	14768	1317.41	6944	1023.6	16913.8	-1.20233	0.279817	-4.29686	1.73234e-05	5.55389e-05	Down
1_1740	585	1356	221.28	1053	161.26	567	89.23	451	117.28	879.978	-1.25494	0.266217	-4.71397	2.42932e-06	8.94604e-06	Down
1_1758	225	857	363.62	864	344.01	379	155.07	301	203.51	612.565	-1.34795	0.236684	-5.69515	1.23263e-08	6.16713e-08	Down
1_1856	543	58	10.2	47	7.75	289	49	183	51.27	141.972	2.02625	0.292445	6.92866	4.24853e-12	2.94356e-11	Ups
1_1891	282	42735	14467	27618	8773.76	12640	4126.44	6923	3734.62	22972	-1.92807	0.276733	-6.96727	3.23139e-12	2.27446e-11	Down
1_1915	399	181060	43320.5	142398	31972.3	32894	7589.65	22427	8550.66	97265.7	-2.57257	0.235722	-10.9136	9.92889e-28	2.58401e-26	Down
1_1988	519	9466	1741.18	6496	1121.3	4122	731.17	3385	992.18	6050.1	-1.09354	0.293789	-3.72221	0.000197488	0.000536508	Down
1_2023	1308	1203	87.8	1350	92.46	669	47.09	335	38.96	887.461	-1.45055	0.185239	-7.8307	4.85149e-15	4.45847e-14	Down
1_2029	1029	279	25.88	273	23.77	789	70.59	608	89.89	492.186	1.28022	0.238725	5.36274	8.19706e-08	3.76651e-07	Ups
1_203	420	1870	425.05	1588	338.72	601	131.74	327	118.44	1112.38	-1.985	0.219056	-9.06162	1.2853e-19	1.76131e-18	Down
1_2055	1209	1649	130.21	1686	124.93	751	57.19	266	33.47	1081.31	-1.87185	0.235733	-7.94055	2.01283e-15	1.94197e-14	Down
1_2111	1083	375	33.06	325	26.88	5503	467.79	1659	233.03	1744.09	3.03649	0.284492	10.6734	1.35607e-26	3.28105e-25	Ups
1_2118	606	844	132.96	978	144.58	307	46.64	150	37.65	571.516	-2.09104	0.194285	-10.7628	5.1588e-27	1.28845e-25	Down
1_2156	672	12079	1715.95	10630	1417.12	2243	307.28	1387	313.98	6729.27	-2.69137	0.22004	-12.2313	2.11623e-34	8.97805e-33	Down
1_2189	684	1265	176.55	2140	280.29	579	77.93	278	61.83	1056.67	-2.0616	0.235237	-8.76395	1.88524e-18	2.37341e-17	Down
1_2212	513	149	27.73	188	32.83	550	98.7	230	68.2	263.879	1.04339	0.231525	4.5066	6.58735e-06	2.2693e-05	Ups
1_2376	546	1291	225.72	1001	164.24	3920	660.95	2295	639.43	2086.91	1.30962	0.235839	5.55302	2.80779e-08	1.34193e-07	Ups
1_2478	327	1475	430.61	1850	506.83	471	132.6	275	127.93	1024.81	-2.21522	0.191813	-11.5489	7.48056e-31	2.46461e-29	Down
1_2501	750	62	7.89	78	9.32	279	34.25	99	20.08	119.96	1.21745	0.307317	3.96155	7.44643e-05	0.000216948	Ups
1_2506	327	255	74.45	396	108.49	218	61.37	122	56.76	245.46	-1.00272	0.241545	-4.15129	3.30601e-05	0.000102081	Down
1_2582	537	856	152.18	1303	217.38	752	128.92	365	103.4	806.174	-1.04707	0.21362	-4.90155	9.50842e-07	3.737e-06	Down
1_2784	468	1751	357.18	2108	403.52	940	184.91	560	182.03	1344.35	-1.42878	0.187923	-7.60302	2.89308e-14	2.50275e-13	Down
1_2798	651	8940	1310.99	12542	1725.95	2737	387.05	1563	365.24	6470.82	-2.37145	0.201194	-11.7869	4.56106e-32	1.62363e-30	Down
1_2858	564	13506	2286.08	8325	1322.35	1995	325.64	869	234.39	6351.44	-3.02731	0.290317	-10.4276	1.85511e-25	4.07467e-24	Down
1_2859	621	8364	1285.78	6601	952.27	2485	368.39	918	224.88	4633.32	-2.28797	0.261989	-8.73307	2.47857e-18	3.07045e-17	Down
1_294	603	596	94.36	554	82.31	2104	321.22	1055	266.16	1037.1	1.31096	0.201072	6.51985	7.03769e-11	4.2905e-10	Ups
1_2967	492	1105	214.41	1069	194.65	336	62.87	260	80.39	707.718	-1.87473	0.235389	-7.9644	1.6603e-15	1.64806e-14	Down
1_2999	789	52956	6407.4	59173	6718.76	12228	1426.78	7014	1352.35	33244.7	-2.60583	0.186526	-13.9704	2.36449e-44	1.78606e-42	Down
1_3001	2163	9774	431.38	14593	604.41	6116	260.31	3366	236.73	8415.88	-1.42774	0.209784	-6.80575	1.00524e-11	6.62388e-11	Down
1_3009	651	4277	627.19	3765	518.12	1407	198.97	927	216.62	2642.84	-1.82951	0.225006	-8.13093	4.26002e-16	4.44219e-15	Down
1_336	693	6575	905.75	13023	1683.53	522	69.35	270	59.27	5092.28	-4.60462	0.269643	-17.0767	2.2121e-65	4.28179e-63	Down
1_361	576	107	17.73	108	16.8	420	67.13	298	78.7	232.952	1.65143	0.251487	6.56667	5.14538e-11	3.18705e-10	Ups
1_39	447	62	13.24	118	23.65	396	81.56	117	39.82	156.825	1.26403	0.341613	3.70018	0.00021545	0.000581226	Ups
1_445	711	2599	348.96	2243	282.62	1208	156.41	763	163.25	1727.45	-1.35997	0.222804	-6.10387	1.03533e-09	5.67508e-09	Down
1_455	660	2933	424.24	3735	506.98	811	113.12	478	110.18	2004.95	-2.4235	0.192094	-12.6163	1.71763e-36	9.17157e-35	Down
1_457	513	701	130.45	750	130.97	150	26.92	85	25.21	427.324	-2.68989	0.209602	-12.8333	1.06699e-37	6.23483e-36	Down
1_470	216	6040	2669.48	5008	2077.08	17090	7283.94	9667	6808.31	9249.07	1.14699	0.224588	5.10709	3.27161e-07	1.38797e-06	Ups
1_513	1308	5372	392.08	4452	304.92	2549	179.41	1724	200.51	3586.33	-1.24926	0.237866	-5.25195	1.50499e-07	6.64043e-07	Down
1_536	465	2088	428.67	2183	420.57	446	88.3	439	143.62	1323.99	-2.1969	0.27629	-7.95144	1.84349e-15	1.80104e-14	Down
1_603	471	10156	2058.48	10508	1998.67	3280	641.11	2681	865.92	6801.28	-1.77569	0.245521	-7.23236	4.74679e-13	3.61199e-12	Down
1_626	810	927	109.25	1855	205.16	572	65.01	251	47.14	885.469	-1.8315	0.271485	-6.74624	1.5173e-11	9.85131e-11	Down
1_702	198	22	10.61	27	12.22	101	46.96	60	46.1	51.2577	1.54624	0.395534	3.90925	9.25834e-05	0.000267223	Ups
1_730	669	230	32.82	260	34.82	778	107.06	463	105.28	424.133	1.23963	0.198949	6.23088	4.63825e-10	2.62129e-09	Ups
1_815	651	1462	214.39	1491	205.18	443	62.65	217	50.71	910.961	-2.26214	0.195832	-11.5514	7.26248e-31	2.41848e-29	Down
1_859	885	70	7.55	68	6.88	329	34.22	108	18.56	131.915	1.41333	0.315303	4.48245	7.37914e-06	2.50858e-05	Ups
1_616	636	7719	1158.64	9781	1377.74	36221	5243.02	15885	3799.54	16436	1.41124	0.203796	6.9248	4.36606e-12	3.01151e-11	Ups
1_1	342	12	3.35	22	5.76	70	18.84	25	11.12	29.7532	1.20265	0.51183	2.34971	0.0187881	0.0329857	Ups
1_1075	1107	30853	2660.69	20427	1653.1	10115	841.19	4317	593.25	16647.7	-1.9615	0.279761	-7.01134	2.36052e-12	1.68001e-11	Down
1_1116	1974	3386	163.75	4122	187.07	1674	78.07	937	72.21	2534.64	-1.60008	0.183746	-8.70808	3.09069e-18	3.8135e-17	Down
1_1233	909	5195	545.59	4774	470.5	12571	1273.16	10076	1686.26	8281.69	1.13363	0.251512	4.50727	6.56656e-06	2.26466e-05	Ups
1_1243	1824	19147	1002.12	19489	957.21	8281	417.96	5910	492.91	13418	-1.46932	0.222772	-6.59562	4.23487e-11	2.64958e-10	Down
1_1279	660	3034	438.85	2817	382.37	510	71.14	258	59.47	1684.68	-3.01556	0.207357	-14.5428	6.48501e-48	5.85579e-46	Down
1_1300	2415	7084	280.03	12317	456.91	4625	176.31	3212	202.33	6812.16	-1.30687	0.254872	-5.12755	2.93531e-07	1.24872e-06	Down
1_1305	1290	694	51.36	878	60.97	419	29.9	200	23.59	543.859	-1.44881	0.196069	-7.38929	1.47611e-13	1.1905e-12	Down
1_1312	387	361	89.05	339	78.47	198	47.1	125	49.14	258.439	-1.18171	0.234235	-5.04499	4.53548e-07	1.89049e-06	Down
1_1405	942	16672	1689.59	19782	1881.32	2442	238.66	975	157.45	10064.5	-3.52802	0.215159	-16.3972	2.0017e-60	2.95202e-58	Down
1_1424	1557	7050	432.26	6369	366.46	978	57.83	621	60.67	3842.4	-3.10334	0.218645	-14.1935	1.00445e-45	7.97638e-44	Down
1_1427	1902	3512	176.27	4193	197.5	1996	96.61	1019	81.5	2672.52	-1.45215	0.18217	-7.97141	1.56877e-15	1.56726e-14	Down
1_153	1980	14868	716.86	12681	573.76	6058	281.67	3553	272.98	9414.69	-1.5951	0.221399	-7.20467	5.81857e-13	4.40589e-12	Down
1_1554	756	1366	172.49	1411	167.2	767	93.4	454	91.36	1005.16	-1.26153	0.192263	-6.56148	5.32758e-11	3.29332e-10	Down
1_1579	1146	27556	2295.49	20296	1586.6	8377	672.95	3915	519.69	15258	-2.07585	0.252802	-8.21136	2.18696e-16	2.33552e-15	Down
1_1591	951	1260	126.48	1267	119.35	657	63.6	359	57.43	889.403	-1.40652	0.191996	-7.32576	2.37551e-13	1.85314e-12	Down
1_162	474	897	180.66	935	176.72	473	91.87	352	112.97	674.897	-1.17597	0.223219	-5.26825	1.37728e-07	6.11094e-07	Down
1_1637	1068	40916	3657.34	32306	2709.91	15254	1314.89	10840	1544.04	25398	-1.51789	0.255793	-5.93405	2.95545e-09	1.55664e-08	Down
1_17	429	572	127.29	383	79.98	1166	250.22	1098	389.36	834.492	1.19902	0.310885	3.85679	0.000114888	0.000325832	Ups
1_1716	900	601	63.75	622	61.91	3636	371.93	2526	426.96	1834.45	2.24606	0.215338	10.4304	1.8013e-25	3.98472e-24	Ups
1_1717	2073	8703	400.79	10332	446.51	4172	185.28	2430	178.32	6435.97	-1.59575	0.185971	-8.58066	9.43323e-18	1.11934e-16	Down
1_1718	879	2307	250.55	2355	240.02	754	78.97	381	65.94	1461.14	-2.13654	0.191489	-11.1575	6.57996e-29	1.97846e-27	Down
1_1998	840	424	48.19	237	25.28	103	11.29	71	12.86	215.841	-1.94605	0.335226	-5.80518	6.42982e-09	3.27967e-08	Down
1_2025	1458	3710	242.92	2909	178.74	1599	100.96	1263	131.78	2432.84	-1.22083	0.266305	-4.58431	4.55483e-06	1.62515e-05	Down
1_2050	837	1827	208.38	3154	337.58	1531	168.39	845	153.58	1818.47	-1.12652	0.235366	-4.78623	1.6994e-06	6.41413e-06	Down
1_219	894	1388	148.22	1374	137.69	872	89.8	558	94.95	1056.94	-1.01246	0.204073	-4.96124	7.00461e-07	2.83943e-06	Down
1_2224	309	498	153.86	820	237.74	6816	2030.72	5524	2719.55	3452.97	3.15762	0.267342	11.8112	3.41698e-32	1.24499e-30	Ups
1_2265	657	1770	257.19	1519	207.13	4691	657.32	2613	605.03	2590.1	1.02384	0.215187	4.75793	1.95589e-06	7.31568e-06	Ups
1_2270	2748	3526	122.49	5138	167.5	1968	65.93	1103	61.06	2924.77	-1.55913	0.205103	-7.60169	2.92293e-14	2.52154e-13	Down
1_2272	441	154	33.34	207	42.05	1312	273.89	245	84.51	413	1.55804	0.620337	2.51161	0.0120182	0.0221419	Ups
1_2539	654	345	50.36	508	69.59	249	35.05	83	19.31	289.15	-1.50152	0.266334	-5.63771	1.72322e-08	8.41766e-08	Down
1_2598	771	1629	201.7	1791	208.11	1044	124.66	523	103.19	1241.62	-1.23417	0.184098	-6.70386	2.02991e-11	1.30971e-10	Down
1_2606	996	5564	533.3	5659	509.01	2771	256.13	2264	345.79	4150.81	-1.15203	0.245399	-4.6945	2.67256e-06	9.76086e-06	Down
1_2636	1926	31939	1583.1	32561	1514.55	14892	711.83	9136	721.61	22343.6	-1.48705	0.200947	-7.40023	1.35945e-13	1.09927e-12	Down
1_2637	1125	23375	1983.55	23235	1850.26	6589	539.19	4682	633.11	14745.6	-2.06464	0.224374	-9.20178	3.52058e-20	5.19202e-19	Down
1_2658	534	6413	1146.47	7799	1308.4	23068	3976.92	19812	5644.02	14562.1	1.56321	0.255696	6.11356	9.74307e-10	5.36909e-09	Ups
1_2663	1353	11853	836.32	13449	890.5	6125	416.76	4118	463.01	8973.58	-1.34224	0.20575	-6.52364	6.86213e-11	4.19172e-10	Down
1_2730	300	253	80.51	270	80.63	118	36.21	75	38.03	180.768	-1.49131	0.249362	-5.9805	2.22457e-09	1.18376e-08	Down
1_2881	1116	1972	168.69	2156	173.07	600	49.5	343	46.76	1280.82	-2.20102	0.187814	-11.7191	1.01724e-31	3.58e-30	Down
1_2930	648	365	53.77	563	77.84	2192	311.42	1068	250.72	996.122	1.67587	0.213689	7.84257	4.4142e-15	4.09305e-14	Ups
1_349	1119	5036	429.63	6291	503.65	1675	137.8	820	111.48	3464.45	-2.27714	0.18795	-12.1157	8.72432e-34	3.464e-32	Down
1_418	762	112	14.03	111	13.05	557	67.29	370	73.87	284.448	1.95252	0.236249	8.26467	1.4008e-16	1.51688e-15	Ups
1_419	426	59	13.22	62	13.04	220	47.54	137	48.92	117.607	1.44064	0.287632	5.00861	5.48247e-07	2.2489e-06	Ups
1_43	1587	160	9.62	229	12.93	734	42.58	280	26.84	327.072	1.19614	0.24394	4.90341	9.41887e-07	3.70651e-06	Ups
1_537	1404	12729	865.51	13788	879.79	3901	255.79	2814	304.9	8446.82	-1.99315	0.219633	-9.07489	1.13789e-19	1.57323e-18	Down
1_538	918	9063	942.48	10426	1017.46	4050	406.15	2839	470.46	6674.8	-1.52415	0.212608	-7.1688	7.56562e-13	5.6733e-12	Down
1_567	1140	30859	2584.17	25328	1990.39	11355	916.98	4940	659.21	18252.7	-1.9184	0.23861	-8.03991	8.99052e-16	9.12906e-15	Down
1_720	357	1247	333.46	1423	357.09	357	92.06	166	70.74	802.686	-2.45286	0.19519	-12.5665	3.22534e-36	1.63752e-34	Down
1_751	1260	110	8.33	137	9.74	400	29.23	176	21.25	195.405	1.06171	0.243593	4.35855	1.30926e-05	4.2682e-05	Ups
1_1213	1890	5218	263.56	4808	227.9	15569	758.36	8812	709.27	8407.99	1.16137	0.20537	5.65503	1.55815e-08	7.68405e-08	Ups
1_1219	2169	785	34.55	910	37.59	4145	175.93	2646	185.58	2086.75	1.91183	0.197	9.70475	2.87777e-22	5.007e-21	Ups
1_1415	537	115	20.44	160	26.69	510	87.43	205	58.07	232.087	1.20127	0.24914	4.82166	1.4237e-06	5.45692e-06	Ups
1_1448	1137	1654	138.87	2205	173.74	1160	93.92	726	97.14	1437.3	-1.08436	0.200355	-5.41222	6.22493e-08	2.89469e-07	Down
1_1483	786	106	12.87	134	15.27	383	44.86	172	33.29	189.146	1.05405	0.24435	4.3137	1.60542e-05	5.18456e-05	Ups
1_1879	1482	2373	152.86	2693	162.79	6846	425.27	4788	491.48	4168.17	1.13605	0.211899	5.36128	8.26358e-08	3.78585e-07	Ups
1_1906	666	2096	300.44	2027	272.66	1124	155.37	866	197.81	1557.72	-1.06741	0.235821	-4.52635	6.00106e-06	2.09058e-05	Down
1_2102	198	286	137.89	303	137.09	1378	640.71	791	607.73	670.467	1.76488	0.192797	9.1541	5.48125e-20	7.85899e-19	Ups
1_2181	1029	213	19.76	253	22.03	864	77.3	653	96.54	498.239	1.64328	0.231329	7.10364	1.2151e-12	8.95993e-12	Ups
1_2237	711	322	43.23	441	55.57	1774	229.7	1434	306.82	1004.46	2.02514	0.246381	8.21953	2.04307e-16	2.18941e-15	Ups
1_2238	732	165	21.52	228	27.9	479	60.24	438	91.03	335.926	1.20778	0.27752	4.35202	1.34887e-05	4.39269e-05	Ups
1_2252	1485	1335	85.82	1653	99.72	3831	237.5	2591	265.43	2339.02	1.03908	0.206735	5.02612	5.00491e-07	2.07222e-06	Ups
1_2256	1158	2112	174.11	2471	191.16	854	67.89	468	61.48	1482.95	-1.87387	0.183008	-10.2393	1.32218e-24	2.65895e-23	Down
1_2257	1083	2596	228.83	2570	212.59	1037	88.15	566	79.5	1706.17	-1.77657	0.193146	-9.19806	3.64479e-20	5.34972e-19	Down
1_2258	1107	4066	350.64	4583	370.89	785	65.28	696	95.65	2587.85	-2.49014	0.256454	-9.7099	2.73614e-22	4.78747e-21	Down
1_2294	1128	548	46.38	581	46.14	3380	275.86	1901	256.37	1550.38	2.10312	0.187672	11.2064	3.79481e-29	1.17525e-27	Ups
1_2588	1371	9158	637.69	9105	594.96	4645	311.91	3080	341.75	6576.76	-1.28882	0.210975	-6.10887	1.00341e-09	5.51962e-09	Down
1_2597	1269	4406	331.46	4956	349.87	2019	146.47	1358	162.79	3219.68	-1.50813	0.204346	-7.38025	1.57996e-13	1.26765e-12	Down
1_2631	1341	1555	110.7	1493	99.74	5126	351.91	3633	412.13	2951.83	1.44685	0.22418	6.454	1.08939e-10	6.53845e-10	Ups
1_2664	1470	1857	120.6	1894	115.43	1310	82.04	488	50.5	1365.06	-1.22571	0.227794	-5.38076	7.41739e-08	3.43373e-07	Down
1_2851	714	108	14.44	119	14.93	367	47.32	164	34.94	180.496	1.06391	0.247123	4.30518	1.66851e-05	5.37708e-05	Ups
1_2973	879	1383	150.2	1742	177.54	1092	114.37	506	87.57	1165.23	-1.08523	0.192128	-5.64847	1.61878e-08	7.97038e-08	Down
1_2990	1128	3827	323.89	6069	482	1495	122.01	818	110.32	3045.98	-2.14818	0.22043	-9.74542	1.92972e-22	3.45454e-21	Down
1_357	1113	266	22.82	352	28.33	878	72.62	481	65.74	480.184	1.02903	0.195935	5.25192	1.50519e-07	6.64043e-07	Ups
1_458	531	807	145.09	968	163.31	322	55.83	182	52.14	572.608	-1.88852	0.192483	-9.81136	1.006e-22	1.83269e-21	Down
1_489	2958	3118	100.63	4019	121.72	12106	376.77	8081	415.59	6765.84	1.4293	0.20857	6.85287	7.23849e-12	4.86282e-11	Ups
1_573	213	44	19.72	24	10.09	144	62.24	60	42.85	64.3852	1.32847	0.406931	3.26461	0.00109615	0.00257524	Ups
1_90	906	21019	2214.77	16493	1630.85	2480	252	1442	242.12	10643.3	-3.3044	0.238014	-13.8832	8.00836e-44	5.76788e-42	Down
1_1693	669	173	24.69	301	40.31	989	136.1	456	103.69	454.07	1.46239	0.23946	6.10702	1.01508e-09	5.57396e-09	Ups
1_1694	678	228	32.1	364	48.1	1278	173.53	617	138.44	591.514	1.54149	0.220789	6.9817	2.91629e-12	2.06205e-11	Ups
1_1696	1182	398	32.14	576	43.66	2544	198.14	1541	198.33	1233.55	1.9727	0.207947	9.48652	2.38867e-21	3.87315e-20	Ups
1_1697	999	530	50.65	716	64.21	1804	166.25	1056	160.81	1003.46	1.10606	0.195323	5.66272	1.48996e-08	7.39487e-08	Ups
1_1698	435	65	14.26	76	15.65	212	44.87	152	53.16	126.258	1.28283	0.290758	4.41203	1.02407e-05	3.39928e-05	Ups
1_1699	225	24	10.18	30	11.94	70	28.64	53	35.83	44.5131	1.07855	0.423653	2.54584	0.0109015	0.0202774	Ups
1_1701	384	207	51.46	272	63.46	687	164.7	420	166.39	389.493	1.11954	0.207433	5.39714	6.77126e-08	3.13931e-07	Ups
1_1702	672	334	47.45	406	54.13	1034	141.65	864	195.59	670.736	1.32609	0.246643	5.37654	7.59289e-08	3.5045e-07	Ups
1_1703	1167	417	34.11	389	29.86	1458	115.02	1245	162.29	896.412	1.69535	0.258977	6.54633	5.89663e-11	3.62338e-10	Ups
1_1705	450	78	16.55	113	22.5	456	93.29	425	143.67	276.047	2.16373	0.296594	7.29526	2.9808e-13	2.30789e-12	Ups
1_1707	768	499	62.03	416	48.53	1834	219.84	1564	309.8	1102.42	1.8308	0.269366	6.79671	1.07037e-11	7.02316e-11	Ups
1_1708	1014	1330	125.22	1114	98.42	2939	266.83	2525	378.81	2025.22	1.11733	0.270977	4.12336	3.73389e-05	0.000114494	Ups
1_1955	354	147	39.64	149	37.71	1198	311.55	536	230.34	475.951	2.36847	0.213467	11.0952	1.32292e-28	3.82906e-27	Ups
1_1956	402	102	24.22	111	24.74	815	186.64	380	143.8	331.873	2.3167	0.219919	10.5343	6e-26	1.38672e-24	Ups
1_1957	1452	1258	82.71	1322	81.57	6430	407.68	2630	275.54	2723.47	1.62098	0.212023	7.64529	2.08481e-14	1.84476e-13	Ups
1_1961	723	54526	7199.62	37365	4629.87	225330	28691.9	92002	19358	96122.7	1.56209	0.262181	5.95807	2.5523e-09	1.34889e-08	Ups
1_2277	837	6349	724.14	7067	756.4	3404	374.41	1909	346.96	4695.1	-1.41856	0.183175	-7.74428	9.61247e-15	8.73015e-14	Down
1_2278	837	4264	486.34	5055	541.05	1512	166.3	990	179.93	2986.69	-1.9333	0.20006	-9.66359	4.30501e-22	7.36609e-21	Down
1_1706	1329	1062	76.29	1120	75.5	4364	302.3	3217	368.24	2447.46	1.72965	0.224005	7.7215	1.14968e-14	1.03807e-13	Ups
1_939	1038	1449	133.26	1071	92.43	263	23.33	100	14.66	734.911	-2.91572	0.26899	-10.8395	2.23638e-27	5.6771e-26	Down
1_1016	942	11246	1139.7	7280	692.35	3748	366.29	2550	411.8	6373.11	-1.59593	0.283843	-5.62258	1.88129e-08	9.16095e-08	Down
1_1027	570	11383	1906.45	14265	2242.02	4019	649.11	2304	614.91	8037.58	-2.08302	0.187995	-11.0802	1.56515e-28	4.44703e-27	Down
1_1028	1530	11433	713.37	12789	748.84	1974	118.78	828	82.33	6825.71	-3.22572	0.206084	-15.6524	3.19702e-55	3.41419e-53	Down
1_1129	711	415	55.72	272	34.27	197	25.51	99	21.18	248.288	-1.3226	0.288787	-4.57985	4.65306e-06	1.65829e-05	Down
1_120	426	159	35.63	120	25.24	427	92.28	403	143.91	287.213	1.52104	0.308193	4.93535	8.0006e-07	3.20541e-06	Ups
1_1268	582	3784	620.69	3713	571.54	1852	292.95	947	247.53	2582.43	-1.52666	0.193942	-7.87172	3.49795e-15	3.30279e-14	Down
1_1497	1650	5176	299.47	3524	191.34	2544	141.94	1555	143.37	3253.09	-1.16227	0.265501	-4.37764	1.1997e-05	3.94842e-05	Down
1_1498	546	1339	234.12	862	141.44	435	73.35	296	82.47	753.033	-1.63221	0.281864	-5.79078	7.00613e-09	3.56289e-08	Down
1_1651	1668	3072	175.82	3694	198.4	9119	503.3	6097	556.06	5457.25	1.10037	0.204739	5.37453	7.67845e-08	3.53871e-07	Ups
1_1714	1401	1774	120.88	1910	122.13	13710	900.9	7852	852.6	6107.2	2.4277	0.187278	12.963	1.98233e-38	1.20378e-36	Ups
1_1715	540	231	40.84	216	35.83	1460	248.91	864	243.4	674.432	2.25371	0.207604	10.8558	1.8711e-27	4.78909e-26	Ups
1_1829	924	41784	4317	50216	4868.7	5324	530.45	4497	740.38	25932.3	-3.16326	0.252611	-12.5222	5.64179e-36	2.77343e-34	Down
1_1907	384	3664	910.89	3301	770.12	1026	245.98	752	297.91	2235.16	-1.98459	0.236134	-8.40451	4.2965e-17	4.77037e-16	Down
1_1914	654	24552	3583.88	23823	3263.33	3334	469.32	2373	551.98	13830.9	-3.08362	0.226877	-13.5916	4.49296e-42	3.09216e-40	Down
1_1923	309	1137	351.27	1027	297.75	424	126.32	326	160.49	745.002	-1.54345	0.241325	-6.39574	1.5977e-10	9.38914e-10	Down
1_1944	1170	5771	470.88	6594	504.9	2278	179.24	1865	242.49	4204.59	-1.55987	0.241929	-6.44766	1.13592e-10	6.80456e-10	Down
1_2011	414	1385	319.37	1269	274.6	846	188.13	377	138.53	964.64	-1.25342	0.213127	-5.8811	4.07554e-09	2.11778e-08	Down
1_2152	3582	8663	230.88	7680	192.08	2416	62.09	1165	49.48	5044.01	-2.29789	0.213989	-10.7384	6.72226e-27	1.66551e-25	Down
1_232	780	8335	1020.13	9749	1119.72	4359	514.48	2896	564.81	6389.08	-1.35688	0.203132	-6.67978	2.39298e-11	1.52806e-10	Down
1_236	1398	36952	2523.33	52321	3352.83	25880	1704.26	14697	1599.27	32312.2	-1.20349	0.203495	-5.91409	3.33725e-09	1.74881e-08	Down
1_2457	228	26	10.89	27	10.61	17	6.86	2	1.33	17.3342	-1.46113	0.666336	-2.19278	0.0283235	0.047211	Down
1_257	369	6388	1652.66	8305	2016.3	3955	986.73	3043	1254.52	5487.29	-1.06985	0.233828	-4.57539	4.75337e-06	1.69209e-05	Down
1_2743	2124	7759	348.73	8277	349.11	2167	93.93	955	68.4	4820.71	-2.47948	0.199733	-12.4139	2.19564e-35	1.01491e-33	Down
1_2788	1374	2572	178.7	4215	274.82	1875	125.63	906	100.31	2358.85	-1.37379	0.227698	-6.03338	1.60568e-09	8.66339e-09	Down
1_3032	1233	237	18.35	231	16.78	1507	112.52	781	96.36	659.835	2.14279	0.198876	10.7745	4.54142e-27	1.14348e-25	Ups
1_3033	912	100	10.47	139	13.65	508	51.28	254	42.37	239.332	1.53419	0.230801	6.64721	2.98692e-11	1.89172e-10	Ups
1_33	633	1936	291.97	1434	202.95	509	74.03	362	87	1089.16	-1.97654	0.261096	-7.57017	3.72729e-14	3.16258e-13	Down
1_355	807	1660	196.37	1777	197.27	502	57.27	322	60.7	1079.96	-2.10764	0.199504	-10.5644	4.35847e-26	1.0149e-24	Down
1_614	444	3240	696.64	4248	857.12	18008	3733.88	9260	3172.7	8326	1.73659	0.189858	9.14679	5.86523e-20	8.30268e-19	Ups
1_615	741	7041	907.11	9058	1095.11	34047	4229.98	15766	3236.72	15643	1.47939	0.197644	7.48515	7.14631e-14	5.8862e-13	Ups
1_617	828	6717	774.44	8621	932.76	33689	3745.72	16602	3050.22	15670.4	1.57637	0.191646	8.22542	1.94505e-16	2.09161e-15	Ups
1_915	831	11552	1327.09	9767	1052.94	3514	389.29	1967	360.08	6807.44	-2.0395	0.220682	-9.24181	2.42369e-20	3.59147e-19	Down
1_504	1008	548	51.9	698	62.04	2118	193.44	914	137.94	1012.56	1.12225	0.202705	5.53641	3.0874e-08	1.47103e-07	Ups
1_1008	825	295	34.14	326	35.4	1353	150.98	644	118.75	623.702	1.53512	0.193339	7.94006	2.0209e-15	1.94371e-14	Ups
1_1010	738	157	20.31	157	19.06	504	62.87	293	60.4	271.871	1.22918	0.220396	5.57717	2.44465e-08	1.17381e-07	Ups
1_1017	1485	16712	1074.35	11350	684.72	3175	196.83	2456	251.6	8707.98	-2.30425	0.288793	-7.97892	1.47623e-15	1.47958e-14	Down
1_102	1005	90	8.55	90	8.02	336	30.78	208	31.48	178.051	1.48149	0.253439	5.84553	5.04944e-09	2.60635e-08	Ups
1_1058	1908	1772	88.66	2447	114.89	1339	64.61	594	47.36	1514.69	-1.24425	0.206403	-6.02829	1.65708e-09	8.92517e-09	Down
1_1069	1200	923	73.43	1041	77.72	3533	271.04	2138	271.04	1871.52	1.43334	0.189356	7.56954	3.74549e-14	3.16934e-13	Ups
1_1230	867	355	39.09	372	38.44	995	105.65	790	138.61	636.092	1.24771	0.238281	5.2363	1.63826e-07	7.16625e-07	Ups
1_1400	2418	5439	214.74	7304	270.61	2995	114.03	1319	82.98	4225.8	-1.67903	0.205403	-8.17433	2.97507e-16	3.15541e-15	Down
1_1401	204	354	165.66	538	236.26	73	32.94	51	38.03	255.939	-2.83742	0.265583	-10.6837	1.21304e-26	2.95809e-25	Down
1_1404	2040	199624	9341.71	261197	11470.5	45495	2053.11	19998	1491.27	132085	-2.92562	0.182059	-16.0697	4.1636e-58	5.60637e-56	Down
1_1596	1506	222	14.07	374	22.25	817	49.94	513	51.82	473.189	1.08332	0.235912	4.59205	4.38906e-06	1.57143e-05	Ups
1_1623	1266	1436	108.28	1637	115.84	893	64.94	460	55.27	1103.05	-1.28388	0.182291	-7.04303	1.88101e-12	1.35162e-11	Down
1_1853	660	1404	203.08	1330	180.53	670	93.46	466	107.41	982.857	-1.30779	0.22043	-5.93292	2.97597e-09	1.56479e-08	Down
1_1858	825	72	8.33	53	5.76	814	90.83	610	112.48	388.16	3.37565	0.276436	12.2113	2.70438e-34	1.12945e-32	Ups
1_1859	801	238	28.37	273	30.53	1012	116.31	648	123.07	534.986	1.60974	0.203568	7.90764	2.62305e-15	2.49957e-14	Ups
1_1874	1353	791	55.81	857	56.74	4751	323.27	2859	321.45	2258.34	2.09954	0.191229	10.9792	4.81175e-28	1.27367e-26	Ups
1_1875	762	264	33.07	303	35.62	1106	133.62	778	155.32	610.683	1.6596	0.21637	7.67018	1.71752e-14	1.5285e-13	Ups
1_1930	942	741	75.1	1032	98.15	3188	311.56	1783	287.94	1635.64	1.38319	0.196633	7.0344	2.00123e-12	1.43468e-11	Ups
1_1931	906	391	41.2	649	64.17	1646	167.26	1171	196.62	959.929	1.38444	0.24559	5.63722	1.72818e-08	8.42861e-08	Ups
1_197	438	1308	285.09	863	176.51	584	122.75	325	112.88	781.653	-1.34998	0.267116	-5.05389	4.32898e-07	1.81419e-06	Down
1_2002	1593	5061	303.29	5402	303.8	851	49.18	489	46.7	2997.51	-3.02546	0.18976	-15.9436	3.15661e-57	4.07334e-55	Down
1_2018	1092	1790	156.49	3116	255.63	820	69.13	427	59.48	1527.71	-2.02947	0.238204	-8.51991	1.59681e-17	1.8316e-16	Down
1_2030	837	184	20.99	166	17.77	593	65.22	384	69.79	328.629	1.3801	0.230437	5.98903	2.1109e-09	1.12521e-08	Ups
1_2031	876	270	29.42	249	25.46	1085	114.03	849	147.44	619.917	1.82813	0.245912	7.4341	1.05282e-13	8.58049e-13	Ups
1_2074	873	53	5.8	60	6.16	205	21.62	70	12.2	89.8927	1.0569	0.336013	3.14542	0.00165851	0.00375194	Ups
1_210	1512	60771	3836.97	51655	3060.58	27994	1704.48	15751	1584.74	39444.5	-1.44964	0.219602	-6.60122	4.07798e-11	2.56176e-10	Down
1_224	357	352	94.13	379	95.11	252	64.98	137	58.38	279.364	-1.00215	0.211789	-4.73185	2.22488e-06	8.25204e-06	Down
1_228	1026	763	70.99	1002	87.49	434	38.94	249	36.92	611.771	-1.43865	0.195827	-7.34651	2.03454e-13	1.6033e-12	Down
1_229	669	416	59.36	550	73.65	202	27.8	77	17.51	308.093	-1.90972	0.237875	-8.02822	9.88937e-16	1.00089e-14	Down
1_230	831	1586	182.2	3635	391.87	790	87.52	434	79.45	1592.05	-2.09933	0.293365	-7.15606	8.30295e-13	6.1962e-12	Down
1_2396	1512	6219	392.66	5048	299.1	2092	127.38	1463	147.2	3789.03	-1.69581	0.245552	-6.90611	4.98141e-12	3.39811e-11	Down
1_2421	714	104	13.91	115	14.43	389	50.16	162	34.52	181.75	1.15276	0.254031	4.53786	5.68278e-06	1.9909e-05	Ups
1_2472	789	367	44.41	551	62.56	331	38.62	137	26.41	338.722	-1.09191	0.235957	-4.62758	3.69955e-06	1.33072e-05	Down
1_2473	822	470	54.58	584	63.65	383	42.89	171	31.65	395.918	-1.04828	0.205454	-5.10226	3.35621e-07	1.42191e-06	Down
1_2476	1080	936	82.74	1065	88.34	3248	276.87	1693	238.47	1677.25	1.17967	0.181046	6.51588	7.22657e-11	4.38837e-10	Ups
1_2493	1296	366	26.96	408	28.2	1700	120.76	1114	130.76	886.055	1.77499	0.20296	8.74549	2.22045e-18	2.76712e-17	Ups
1_2497	2412	7793	308.44	11584	430.25	2568	98.02	1043	65.78	5719.47	-2.53115	0.230163	-10.9972	3.94199e-28	1.0616e-26	Down
1_2498	207	1603	739.28	2918	1262.87	217	96.51	179	131.55	1235.26	-3.41973	0.282446	-12.1076	9.63167e-34	3.77586e-32	Down
1_2513	1599	3089	184.42	4132	231.5	22586	1300.38	10371	986.67	9465.87	2.03248	0.201049	10.1094	5.02026e-24	9.65698e-23	Ups
1_2530	1452	235	15.45	326	20.11	912	57.82	378	39.6	436.479	1.03639	0.221115	4.68708	2.77131e-06	1.00855e-05	Ups
1_2532	1059	26243	2365.71	26892	2274.94	9327	810.82	4215	605.48	16740.8	-2.09316	0.202074	-10.3584	3.83336e-25	8.07614e-24	Down
1_2533	1611	14984	887.92	15346	853.38	6347	362.7	3229	304.91	10022.3	-1.76569	0.190115	-9.28751	1.57938e-20	2.40953e-19	Down
1_264	369	630	162.99	865	210.01	2931	731.25	2027	835.66	1602.11	1.66326	0.218491	7.61249	2.68859e-14	2.34551e-13	Ups
1_266	480	623	123.91	1062	198.21	3873	742.82	2377	753.34	1937.26	1.80199	0.236457	7.62079	2.52128e-14	2.21202e-13	Ups
1_267	1482	3621	233.25	5083	307.27	16184	1005.35	10191	1046.09	8616.59	1.5185	0.209695	7.24146	4.43889e-13	3.39438e-12	Ups
1_268	342	63	17.59	108	28.29	395	106.33	208	92.52	185.604	1.6842	0.266189	6.32707	2.49863e-10	1.44911e-09	Ups
1_269	423	108	24.37	222	47.02	687	149.52	557	200.32	397.15	1.86932	0.296318	6.30849	2.81774e-10	1.62204e-09	Ups
1_270	2418	3418	134.95	4336	160.65	16935	644.77	12166	765.41	9193.38	1.84415	0.220825	8.3512	6.75729e-17	7.39482e-16	Ups
1_2712	912	2506	262.32	4662	457.95	2104	212.39	726	121.1	2427.1	-1.47387	0.284177	-5.18647	2.1432e-07	9.28319e-07	Down
1_281	1329	422	30.31	506	34.11	2270	157.25	1428	163.46	1135.26	1.90203	0.196494	9.67981	3.67384e-22	6.32104e-21	Ups
1_290	999	337	32.2	380	34.08	1240	114.27	579	88.17	605.425	1.19424	0.193549	6.1702	6.82029e-10	3.81961e-09	Ups
1_2925	951	5538	555.93	7048	663.94	3061	296.32	1157	185.08	4148.77	-1.72203	0.22602	-7.61895	2.55754e-14	2.23748e-13	Down
1_2926	951	3701	371.52	4666	439.55	1685	163.12	547	87.5	2619.51	-2.06525	0.253727	-8.13963	3.96504e-16	4.14855e-15	Down
1_2927	762	1807	226.38	2423	284.87	1391	168.05	504	100.62	1497.3	-1.31221	0.234798	-5.5887	2.28772e-08	1.10359e-07	Down
1_2955	366	699	182.32	694	169.87	393	98.85	223	92.69	504.601	-1.26338	0.199732	-6.32539	2.52597e-10	1.46223e-09	Down
1_2958	2109	2923	132.31	2919	123.99	1438	62.77	826	59.58	2040.52	-1.44841	0.193419	-7.48849	6.96715e-14	5.76932e-13	Down
1_302	945	108	10.91	135	12.8	826	80.47	486	78.24	377.41	2.31538	0.212214	10.9106	1.02614e-27	2.6483e-26	Ups
1_3072	1344	707	50.22	1112	74.12	2547	174.46	1494	169.1	1430.5	1.06462	0.218218	4.87869	1.06793e-06	4.16024e-06	Ups
1_324	567	77	12.96	100	15.8	311	50.5	129	34.61	145.358	1.13771	0.273278	4.16318	3.13841e-05	9.70995e-05	Ups
1_333	981	3566	347.02	5618	513.04	672	63.06	320	49.62	2547.79	-3.27052	0.22491	-14.5414	6.61778e-48	5.85579e-46	Down
1_334	741	1708	220.05	2651	320.5	103	12.8	51	10.47	1136.25	-4.83042	0.24441	-19.7636	6.12716e-87	2.37198e-84	Down
1_335	750	3763	478.98	7519	898.13	351	43.08	151	30.63	2938.3	-4.49478	0.279668	-16.0719	4.0179e-58	5.60637e-56	Down
1_363	315	28	8.49	31	8.82	127	37.12	72	34.77	62.6672	1.5852	0.363429	4.36178	1.29007e-05	4.21449e-05	Ups
1_46	885	149	16.07	230	23.28	904	94.04	434	74.6	407.666	1.67738	0.221268	7.58076	3.43537e-14	2.93095e-13	Ups
1_47	957	74	7.38	108	10.11	803	77.25	388	61.68	324.019	2.54821	0.229347	11.1107	1.11256e-28	3.28151e-27	Ups
1_48	960	113	11.24	98	9.15	1435	137.61	871	138.02	611.781	3.30651	0.225367	14.6717	9.78981e-49	9.18759e-47	Ups
1_49	819	109	12.71	128	14	685	77	378	70.21	313.598	2.03611	0.213399	9.5413	1.41054e-21	2.36132e-20	Ups
1_729	1614	296	17.51	355	19.7	1258	71.76	688	64.85	628.677	1.46362	0.187826	7.79243	6.57339e-15	6.00525e-14	Ups
1_739	1443	173	11.45	273	16.95	678	43.26	388	40.9	367.83	1.15929	0.224622	5.16108	2.45534e-07	1.05467e-06	Ups
1_784	1305	175	12.8	210	14.42	717	50.58	314	36.6	335.201	1.25905	0.215221	5.85003	4.91489e-09	2.54539e-08	Ups
1_846	993	11236	1080.21	25324	2284.68	3656	338.95	2252	345	10544.5	-2.59553	0.295828	-8.7738	1.72732e-18	2.19243e-17	Down
1_847	717	1629	216.89	3045	380.46	779	100.02	536	113.72	1496.34	-1.81569	0.264454	-6.8658	6.61217e-12	4.47116e-11	Down
1_848	843	1277	144.61	1594	169.4	408	44.56	298	53.78	905.914	-2.03263	0.218545	-9.30075	1.39456e-20	2.14873e-19	Down
1_850	2022	2265	106.94	3239	143.51	1027	46.76	553	41.6	1768.08	-1.86976	0.201628	-9.2733	1.80469e-20	2.73976e-19	Down
1_874	501	47	8.96	66	11.8	200	36.75	99	30.06	98.6637	1.25232	0.30267	4.13758	3.50982e-05	0.000108158	Ups
1_885	963	131	12.99	101	9.4	396	37.86	185	29.22	194.962	1.14918	0.267035	4.30347	1.6814e-05	5.40737e-05	Ups
1_1051	936	573	58.44	864	82.7	416	40.92	180	29.25	499.895	-1.37951	0.224737	-6.13832	8.33963e-10	4.62865e-09	Down
1_1210	639	985	147.16	1447	202.87	551	79.38	305	72.61	818.981	-1.57197	0.207427	-7.57846	3.49676e-14	2.97512e-13	Down
1_1346	1461	444	29.01	659	40.41	451	28.42	144	14.99	409.72	-1.05541	0.266031	-3.96724	7.27085e-05	0.000212834	Down
1_1876	1089	404	35.42	472	38.83	1458	123.26	894	124.89	792.767	1.33261	0.19285	6.9101	4.84316e-12	3.3111e-11	Ups
1_1890	435	9642	2116.03	9905	2039.89	3283	694.8	2279	797	6379.85	-1.84	0.215432	-8.54097	1.33095e-17	1.54961e-16	Down
1_1908	810	6745	794.95	6779	749.76	2446	278	1577	296.17	4448.49	-1.79701	0.205355	-8.75075	2.11943e-18	2.65744e-17	Down
1_2442	798	103	12.32	133	14.93	494	56.99	166	31.65	206.153	1.26214	0.278806	4.52694	5.98442e-06	2.08713e-05	Ups
1_2443	1014	53	4.99	83	7.33	293	26.6	86	12.9	116.775	1.22568	0.345542	3.54713	0.000389455	0.00100178	Ups
1_2444	876	73	7.96	65	6.65	351	36.89	82	14.24	127.138	1.31954	0.373767	3.53038	0.000414966	0.00106299	Ups
1_2449	1590	197	11.83	234	13.18	751	43.48	279	26.69	341.173	1.06186	0.237232	4.47603	7.60446e-06	2.57952e-05	Ups
1_2734	1137	1640	137.7	2002	157.74	846	68.5	372	49.77	1207.41	-1.70062	0.197322	-8.61854	6.7813e-18	8.20378e-17	Down
1_3064	720	3817	506.1	3891	484.14	860	109.96	507	107.12	2303.86	-2.55653	0.194906	-13.1167	2.64038e-39	1.63545e-37	Down
1_632	1323	1234	89.04	2646	179.17	772	53.72	372	42.77	1235.59	-1.81208	0.280594	-6.45801	1.06086e-10	6.39197e-10	Down
1_633	504	457	86.56	995	176.86	310	56.63	173	52.22	477.569	-1.6118	0.284772	-5.65997	1.51396e-08	7.49e-08	Down
1_634	807	977	115.58	1920	213.14	848	96.74	320	60.32	988.253	-1.42404	0.279998	-5.08588	3.65926e-07	1.54607e-06	Down
1_670	321	40	11.9	53	14.79	172	49.33	54	25.59	73.2111	1.03836	0.370436	2.80309	0.00506156	0.0101922	Ups
1_738	666	87	12.47	103	13.85	333	46.03	132	30.15	153.832	1.10459	0.271327	4.07105	4.68012e-05	0.000140858	Ups
1_818	939	604	61.41	884	84.34	565	55.39	193	31.27	544.618	-1.12937	0.251434	-4.49169	7.06592e-06	2.41536e-05	Down
1_866	882	105	11.36	134	13.61	340	35.49	183	31.56	184.832	1.01004	0.238671	4.23191	2.31715e-05	7.33765e-05	Ups
1_868	789	108	13.07	123	13.97	425	49.59	166	32.01	192.643	1.16479	0.257541	4.52273	6.10469e-06	2.12191e-05	Ups
1_2026	891	350	37.5	349	35.09	909	93.92	882	150.59	645.064	1.34025	0.279016	4.80346	1.55943e-06	5.94774e-06	Ups
1_1001	303	102	32.14	115	34	275	83.55	216	108.45	178.972	1.11967	0.274611	4.07729	4.55633e-05	0.0001374	Ups
1_1014	222	61	26.23	86	34.7	220	91.23	117	80.17	117.039	1.06877	0.282842	3.77868	0.000157665	0.000433649	Ups
1_1021	447	1584	338.29	1412	282.99	8786	1809.51	5878	2000.43	4370.23	2.18614	0.225654	9.68803	3.38995e-22	5.86518e-21	Ups
1_1022	495	1288	248.4	1047	189.49	7058	1312.67	5035	1547.37	3601.08	2.26819	0.247636	9.15937	5.21999e-20	7.58982e-19	Ups
1_1032	1887	3713	187.84	3515	166.88	2089	101.92	1433	115.52	2724.66	-1.08185	0.220001	-4.91748	8.76653e-07	3.48076e-06	Down
1_1038	585	381	62.17	361	55.28	1148	180.66	885	230.14	700.781	1.39231	0.23922	5.82019	5.878e-09	3.01394e-08	Ups
1_1047	228	4	1.67	8	3.14	28	11.31	25	16.68	16.6114	1.78668	0.6637	2.692	0.0071024	0.0138254	Ups
1_1056	198	172	82.93	220	99.54	145	67.42	55	42.26	144.673	-1.09801	0.277066	-3.96299	7.40176e-05	0.000216053	Down
1_1064	1608	997	59.19	1312	73.1	2744	157.1	2043	193.28	1780.91	1.0089	0.227008	4.44435	8.81592e-06	2.94848e-05	Ups
1_1084	420	29	6.59	53	11.3	122	26.74	76	27.53	68.6349	1.15691	0.365248	3.16746	0.00153775	0.00350177	Ups
1_1099	1977	3568	172.29	2163	98.01	750	34.92	291	22.39	1730.66	-2.58727	0.30015	-8.61994	6.69902e-18	8.13602e-17	Down
1_1109	213	40	17.93	44	18.51	194	83.85	85	60.71	85.6394	1.53406	0.324867	4.72213	2.33387e-06	8.61501e-06	Ups
1_1110	2241	7581	322.95	7835	313.21	3228	132.61	1533	104.06	5056.23	-1.81038	0.19299	-9.38069	6.55443e-21	1.03567e-19	Down
1_112	693	1123	154.7	943	121.9	627	83.29	417	91.54	789.027	-1.04314	0.231698	-4.50215	6.72706e-06	2.31229e-05	Down
1_1124	678	2545	358.35	1938	256.07	729	98.99	635	142.48	1509.54	-1.69272	0.283748	-5.96559	2.43756e-09	1.29266e-08	Down
1_1125	594	342	54.96	354	53.39	207	32.08	119	30.48	256.367	-1.17482	0.220961	-5.31686	1.05572e-07	4.75917e-07	Down
1_1136	732	1144	149.2	1634	199.98	697	87.66	398	82.71	965.383	-1.40667	0.202838	-6.93492	4.06441e-12	2.82865e-11	Down
1_115	408	5916	1384.24	4230	928.8	1664	375.47	555	206.94	3123.62	-2.35443	0.290141	-8.11479	4.86607e-16	5.05712e-15	Down
1_1151	534	210	37.54	177	29.69	549	94.65	559	159.25	390.156	1.49047	0.303252	4.91497	8.87975e-07	3.5212e-06	Ups
1_1180	465	41	8.42	34	6.55	147	29.1	51	16.68	63.4109	1.14718	0.38627	2.96988	0.00297913	0.00641165	Ups
1_1188	978	2595	253.3	2490	228.09	1466	138	987	153.53	1908.33	-1.10087	0.215082	-5.11838	3.08166e-07	1.30918e-06	Down
1_1211	177	2631	1419.03	3376	1708.72	1000	520.12	838	720.23	1993.68	-1.67793	0.247126	-6.78978	1.12301e-11	7.35301e-11	Down
1_1217	357	217	58.03	152	38.14	106	27.33	56	23.86	134.14	-1.27678	0.312849	-4.08113	4.48165e-05	0.000135411	Down
1_1223	483	1008	199.23	1116	206.99	3681	701.61	1861	586.14	1845	1.25029	0.182894	6.83616	8.13457e-12	5.42947e-11	Ups
1_1225	519	517	95.1	323	55.75	252	44.7	138	40.45	311.742	-1.20474	0.288257	-4.17939	2.92295e-05	9.11618e-05	Down
1_1226	324	669	197.12	461	127.47	210	59.67	128	60.1	375.329	-1.80442	0.270808	-6.6631	2.68117e-11	1.70856e-10	Down
1_1244	816	5872	686.97	4299	471.98	2879	324.81	1762	328.49	3760.16	-1.20654	0.251593	-4.7956	1.62187e-06	6.16311e-06	Down
1_1276	135	5287	3738.69	5487	3641.19	1933	1318.18	1089	1227.14	3480.77	-1.91243	0.188614	-10.1394	3.69395e-24	7.19507e-23	Down
1_1277	2166	1755	77.35	1536	63.53	773	32.85	307	21.56	1092.74	-1.75537	0.233876	-7.50553	6.11809e-14	5.1072e-13	Down
1_1281	351	77	20.94	123	31.39	265	69.51	213	92.32	171.166	1.21129	0.296049	4.0915	4.28585e-05	0.000129875	Ups
1_1289	93	252	258.68	300	288.99	206	203.92	91	148.85	209.041	-1.01174	0.235029	-4.30476	1.6717e-05	5.38177e-05	Down
1_1309	627	802	122.11	1034	147.74	528	77.53	222	53.86	637.925	-1.41735	0.208063	-6.81214	9.61586e-12	6.34975e-11	Down
1_1319	276	46	15.91	50	16.23	211	70.38	118	65.04	103.062	1.62878	0.298911	5.44903	5.06447e-08	2.37646e-07	Ups
1_1349	1302	1128	82.71	1524	104.86	563	39.81	276	32.25	868.885	-1.75322	0.197266	-8.88761	6.24375e-19	8.15903e-18	Down
1_1377	129	661	489.17	770	534.74	110	78.5	77	90.8	411.105	-2.95575	0.223902	-13.2011	8.64375e-40	5.4632e-38	Down
1_1391	288	33	10.94	46	14.31	112	35.8	76	40.14	66.2568	1.14417	0.359044	3.18671	0.00143901	0.00329876	Ups
1_1395	234	61	24.89	70	26.8	34	13.38	22	14.3	47.0932	-1.23539	0.40378	-3.05957	0.00221656	0.00491036	Down
1_1402	288	361	119.66	473	147.13	221	70.64	94	49.65	283.903	-1.51645	0.227776	-6.65761	2.78308e-11	1.76986e-10	Down
1_1435	333	268	76.83	373	100.35	150	41.47	74	33.81	214.853	-1.59671	0.24133	-6.61631	3.68281e-11	2.32295e-10	Down
1_1440	480	2221	441.72	2100	391.94	1046	200.62	931	295.06	1617.5	-1.10731	0.264367	-4.18852	2.80782e-05	8.7994e-05	Down
1_1456	447	946	202.04	850	170.35	581	119.66	352	119.79	687.72	-1.02313	0.213011	-4.80319	1.56161e-06	5.9487e-06	Down
1_1457	555	2548	438.28	4460	719.92	765	126.9	365	100.05	2024.68	-2.68922	0.243172	-11.0589	1.98509e-28	5.53858e-27	Down
1_1458	1257	3453	262.24	6542	466.25	1421	104.07	684	82.78	2996.54	-2.30077	0.257619	-8.93091	4.22533e-19	5.56844e-18	Down
1_1469	723	1990	262.76	1698	210.4	888	113.07	829	174.43	1394.91	-1.07431	0.281597	-3.81508	0.00013614	0.000381026	Down
1_1474	717	609	81.09	768	95.96	1955	251.02	1509	320.16	1219.55	1.28779	0.231317	5.56719	2.58883e-08	1.24111e-07	Ups
1_1475	204	6	2.81	10	4.39	49	22.11	38	28.34	25.8807	2.14118	0.562323	3.80775	0.000140237	0.000390921	Ups
1_148	363	4571	1202.12	5177	1277.66	1710	433.68	1937	811.75	3459.25	-1.31768	0.307075	-4.29107	1.77814e-05	5.68896e-05	Down
1_1489	1062	1168	104.99	1040	87.73	711	61.63	323	46.27	807.609	-1.22722	0.216084	-5.67935	1.3521e-08	6.75394e-08	Down
1_1503	513	891	165.81	924	161.36	355	63.71	214	63.46	602.137	-1.74086	0.198578	-8.76664	1.84074e-18	2.32685e-17	Down
1_1504	369	1671	432.31	2474	600.64	1093	272.69	672	277.04	1475.39	-1.27689	0.21291	-5.99734	2.0058e-09	1.07474e-08	Down
1_152	237	827	333.12	1028	388.59	593	230.35	362	232.36	702.94	-1.02189	0.193506	-5.28091	1.28544e-07	5.71983e-07	Down
1_1528	432	489	108.06	747	154.91	391	83.32	192	67.61	448.536	-1.17441	0.219325	-5.35465	8.57237e-08	3.90996e-07	Down
1_1548	558	7223	1235.74	4597	738.05	987	162.84	751	204.74	3514.42	-2.74432	0.296825	-9.24559	2.33953e-20	3.49983e-19	Down
1_1553	1101	3002	260.3	3272	266.24	1361	113.8	729	100.73	2099.14	-1.67641	0.183078	-9.15682	5.34513e-20	7.73545e-19	Down
1_1587	138	14	9.68	27	17.53	111	74.05	41	45.2	44.3851	1.61708	0.448542	3.60519	0.000311923	0.000817279	Ups
1_1592	1257	15933	1210.06	15713	1119.87	4733	346.64	3671	444.27	10228.9	-1.90836	0.239463	-7.96932	1.59545e-15	1.58878e-14	Down
1_1598	1482	2863	184.42	2970	179.54	1678	104.24	1008	103.47	2141.78	-1.19113	0.192674	-6.18208	6.32606e-10	3.54924e-09	Down
1_1599	441	160	34.64	151	30.67	437	91.23	474	163.51	320.911	1.53673	0.312807	4.91271	8.98261e-07	3.55743e-06	Ups
1_1600	297	36	11.57	30	9.05	175	54.24	163	83.49	104.392	2.24768	0.366637	6.13052	8.75918e-10	4.84414e-09	Ups
1_163	897	4779	508.61	4189	418.37	1918	196.85	1418	240.48	3141.93	-1.44796	0.24151	-5.99543	2.0295e-09	1.08555e-08	Down
1_1634	273	184	64.34	277	90.9	151	50.92	88	49.04	173.884	-1.00567	0.259444	-3.87626	0.000106072	0.00030333	Down
1_1635	798	629	75.25	1004	112.71	539	62.18	256	48.8	596.83	-1.13336	0.224569	-5.04683	4.49194e-07	1.8774e-06	Down
1_1646	1047	2692	245.46	2839	242.92	10115	889.4	6784	985.69	5564.43	1.53005	0.207875	7.36047	1.83262e-13	1.45529e-12	Ups
1_1655	771	294	36.4	431	50.08	270	32.24	107	21.11	268.812	-1.06934	0.246087	-4.34537	1.39039e-05	4.52313e-05	Down
1_1668	477	1478	295.8	2055	385.95	856	165.21	652	207.94	1272.87	-1.22726	0.23386	-5.24784	1.53894e-07	6.76041e-07	Down
1_169	159	34	20.41	28	15.78	99	57.32	60	57.41	54.4319	1.20065	0.388829	3.08785	0.00201611	0.00450498	Ups
1_1704	606	278	43.79	246	36.37	778	118.19	674	169.2	506.024	1.42308	0.267227	5.32535	1.00761e-07	4.56225e-07	Ups
1_1729	234	169	68.95	272	104.13	777	305.69	473	307.5	413.451	1.4143	0.228569	6.18763	6.10744e-10	3.43905e-09	Ups
1_1737	747	14792	1890.39	18172	2179.34	9030	1112.87	5187	1056.32	11796.5	-1.28565	0.187407	-6.86017	6.87775e-12	4.64061e-11	Down
1_1777	288	774	256.56	939	292.09	524	167.5	348	183.82	649.914	-1.0212	0.20292	-5.03253	4.84061e-07	2.00688e-06	Down
1_1778	480	4062	807.87	3714	693.18	1608	308.41	1482	469.69	2797.49	-1.29653	0.275103	-4.71288	2.44238e-06	8.98344e-06	Down
1_1780	246	9	3.49	9	3.28	45	16.84	26	16.08	21.6463	1.66103	0.573308	2.89728	0.00376417	0.00785027	Ups
1_1808	1218	958	75.09	1374	101.06	467	35.3	312	38.97	781.358	-1.60794	0.218121	-7.37178	1.68359e-13	1.34731e-12	Down
1_1818	444	1230	264.46	1284	259.07	568	117.77	453	155.21	901.157	-1.30389	0.235279	-5.54187	2.99264e-08	1.42807e-07	Down
1_1824	924	34635	3578.39	27648	2680.61	10596	1055.72	7010	1154.11	20411.7	-1.86355	0.245776	-7.5823	3.39476e-14	2.9043e-13	Down
1_1833	282	2259	764.74	3608	1146.2	928	302.95	648	349.56	1868.7	-1.89324	0.239648	-7.90012	2.7864e-15	2.64708e-14	Down
1_1834	501	429	81.75	423	75.64	1029	189.08	943	286.34	726.957	1.18704	0.267927	4.43046	9.40314e-06	3.13135e-05	Ups
1_1835	204	75	35.1	103	45.23	297	134.03	154	114.84	151.518	1.20907	0.259618	4.65714	3.20638e-06	1.16415e-05	Ups
1_1836	366	497	129.63	740	181.13	3156	793.84	1907	792.63	1535.63	1.93815	0.211896	9.14668	5.87112e-20	8.30268e-19	Ups
1_1838	186	1311	672.87	1129	543.78	499	246.98	379	309.98	848.785	-1.49305	0.245287	-6.08693	1.15095e-09	6.2866e-09	Down
1_1864	441	3669	794.24	3799	771.74	1691	353.01	1521	524.68	2738.03	-1.18693	0.262427	-4.52292	6.09928e-06	2.12191e-05	Down
1_1867	462	695	143.61	575	111.5	308	61.37	143	47.09	432.478	-1.6129	0.233813	-6.89826	5.26427e-12	3.58318e-11	Down
1_1870	159	3017	1811.43	2873	1618.75	400	231.6	311	297.55	1691.49	-3.0334	0.239348	-12.6736	8.28234e-37	4.66371e-35	Down
1_1882	147	1267	822.82	1175	716.08	903	565.52	416	430.5	933.484	-1.02129	0.207937	-4.91153	9.03693e-07	3.56982e-06	Down
1_1885	513	64	11.91	68	11.88	198	35.53	99	29.36	103.45	1.02032	0.291061	3.50553	0.000455695	0.00115584	Ups
1_1895	1002	353	33.63	453	40.5	272	24.99	145	22.01	303.598	-1.03792	0.209642	-4.9509	7.38695e-07	2.97495e-06	Down
1_190	738	5605	725.04	3411	414.06	507	63.25	235	48.44	2524.36	-3.66751	0.291098	-12.5989	2.14224e-36	1.1245e-34	Down
1_1909	243	22	8.64	34	12.53	82	31.07	50	31.3	46.0657	1.09844	0.41169	2.66812	0.00762775	0.0147552	Ups
1_1913	156	14	8.57	23	13.21	80	47.21	25	24.38	32.3534	1.20576	0.50085	2.40743	0.0160653	0.0287431	Ups
1_1916	1206	761	60.24	1069	79.41	2598	198.32	1643	207.25	1495.22	1.13715	0.207762	5.47332	4.41686e-08	2.09801e-07	Ups
1_1924	771	120	14.86	109	12.67	351	41.91	223	44	198.656	1.21876	0.251839	4.83946	1.30196e-06	5.00889e-06	Ups
1_193	849	8288	931.94	3016	318.25	546	59.21	228	40.85	3172.63	-3.43543	0.648765	-5.29533	1.18801e-07	5.31011e-07	Down
1_1943	267	566	202.37	675	226.48	396	136.54	212	120.79	460.308	-1.12058	0.191354	-5.85605	4.74015e-09	2.459e-08	Down
1_1959	2001	337	16.08	454	20.33	4417	203.22	2013	153.04	1688.34	2.85196	0.203781	13.9952	1.66805e-44	1.29149e-42	Ups
1_1960	213	71	31.82	69	29.02	318	137.44	97	69.28	126.679	1.30481	0.328051	3.97745	6.96579e-05	0.000204484	Ups
1_1975	309	388	119.87	458	132.79	246	73.29	130	64	304.576	-1.25963	0.207319	-6.07582	1.23358e-09	6.72606e-09	Down
1_1986	519	1190	218.89	1591	274.63	685	121.51	366	107.28	954.701	-1.48507	0.192388	-7.71914	1.17118e-14	1.05441e-13	Down
1_199	300	1691	538.1	1272	379.85	403	123.67	131	66.43	885.209	-2.62374	0.282952	-9.27271	1.81469e-20	2.7415e-19	Down
1_200	453	3420	720.73	2581	510.43	701	142.46	392	131.64	1815.01	-2.52665	0.243107	-10.3932	2.66349e-25	5.68884e-24	Down
1_2007	780	1077	131.82	1244	142.88	452	53.35	184	35.89	736.733	-1.99522	0.208615	-9.56411	1.13174e-21	1.91529e-20	Down
1_201	330	622	179.94	529	143.61	357	99.59	152	70.07	413.421	-1.31612	0.235098	-5.59818	2.16609e-08	1.04899e-07	Down
1_2035	873	1133	123.9	1528	156.8	561	59.16	350	60.99	896.109	-1.59305	0.202523	-7.86601	3.66145e-15	3.44666e-14	Down
1_2068	990	116	11.19	171	15.47	503	46.77	230	35.34	242.244	1.20417	0.238096	5.05749	4.24815e-07	1.78273e-06	Ups
1_2094	744	708	90.85	794	95.61	550	68.06	249	50.91	568.194	-1.03636	0.195714	-5.2953	1.18822e-07	5.31011e-07	Down
1_2096	351	258	70.17	188	47.98	712	186.75	350	151.69	364.167	1.08609	0.249139	4.35937	1.30439e-05	4.25681e-05	Ups
1_2101	159	135	81.06	135	76.06	473	273.87	321	307.12	264.53	1.46554	0.237765	6.16381	7.10129e-10	3.9698e-09	Ups
1_2125	1419	554	37.27	541	34.16	4099	265.93	2340	250.86	1822.68	2.42623	0.196806	12.3281	6.39697e-35	2.8302e-33	Ups
1_2137	729	89	11.65	112	13.76	314	39.65	145	30.26	157.516	1.03941	0.255925	4.0614	4.87801e-05	0.00014653	Ups
1_2172	906	349	36.77	704	69.61	345	35.06	134	22.5	371.685	-1.24285	0.286397	-4.33961	1.42737e-05	4.63371e-05	Down
1_2180	744	180	23.1	224	26.97	909	112.48	700	143.13	506.468	1.93383	0.237121	8.15547	3.47822e-16	3.66396e-15	Ups
1_2188	957	929	92.67	1482	138.73	522	50.22	259	41.17	790.954	-1.70348	0.222957	-7.64042	2.16512e-14	1.91036e-13	Down
1_2191	1140	1300	108.86	1701	133.67	632	51.04	313	41.77	983.41	-1.76069	0.192487	-9.14703	5.8519e-20	8.30268e-19	Down
1_2203	858	86	9.57	99	10.34	287	30.79	131	23.23	143.927	1.0181	0.262852	3.87329	0.000107376	0.000306231	Ups
1_2204	684	66	9.21	69	9.04	238	32.03	90	20.02	108.415	1.07519	0.307118	3.50091	0.000463672	0.00117081	Ups
1_2206	219	31	13.51	43	17.59	127	53.39	57	39.59	61.2262	1.13188	0.365177	3.09954	0.00193823	0.00434349	Ups
1_2214	414	69	15.91	74	16.01	256	56.93	177	65.04	143.39	1.50062	0.279564	5.36774	7.97315e-08	3.66907e-07	Ups
1_2215	561	614	104.48	808	129.03	3237	531.2	1230	333.54	1367.55	1.45631	0.226542	6.42841	1.28949e-10	7.65045e-10	Ups
1_2217	672	213	30.26	302	40.26	13600	1863.15	4619	1045.63	4172.02	4.84543	0.260475	18.6023	3.07894e-77	7.33498e-75	Ups
1_2218	1008	268	25.38	351	31.2	15251	1392.89	4779	721.24	4552.64	4.69255	0.270434	17.3519	1.90727e-67	3.93788e-65	Ups
1_2219	1050	236	21.46	293	25	9499	832.85	3758	544.46	3139.02	4.40833	0.224848	19.6059	1.37828e-85	4.74282e-83	Ups
1_2220	1566	252	15.36	378	21.62	9138	537.2	4003	388.86	3181.84	4.17815	0.223344	18.7072	4.32138e-78	1.11528e-75	Ups
1_2239	819	2362	275.32	1857	203.13	877	98.58	766	142.28	1511.5	-1.34417	0.279987	-4.80084	1.58004e-06	6.01154e-06	Down
1_2242	987	744	71.96	787	71.43	461	43	243	37.45	558.247	-1.21951	0.190833	-6.39046	1.65382e-10	9.70054e-10	Down
1_2255	1185	360	29	355	26.84	3189	247.75	2342	300.66	1560.85	2.85938	0.230279	12.417	2.1136e-35	9.91789e-34	Ups
1_2268	456	4727	989.61	3935	773.08	2221	448.4	1162	387.65	3034.74	-1.46058	0.221601	-6.59104	4.36753e-11	2.72707e-10	Down
1_2271	159	96	57.64	136	76.63	542	313.82	134	128.21	202.718	1.25464	0.335618	3.73829	0.000185275	0.000504215	Ups
1_2276	336	532	151.15	450	119.98	289	79.18	213	96.44	378.385	-1.00591	0.248658	-4.04537	5.22414e-05	0.00015632	Down
1_2302	564	317	53.66	387	61.47	1147	187.22	666	179.64	614.435	1.26355	0.19099	6.61577	3.69614e-11	2.32661e-10	Ups
1_2342	507	275	51.78	335	59.19	838	152.16	510	153.03	481.263	1.05346	0.197854	5.32443	1.0127e-07	4.57857e-07	Ups
1_2357	351	237	64.46	369	94.18	171	44.85	86	37.27	213.282	-1.31309	0.251955	-5.21159	1.87225e-07	8.14374e-07	Down
1_2375	249	334	128.05	319	114.77	224	82.82	85	51.93	237.317	-1.22619	0.252132	-4.8633	1.15447e-06	4.46364e-06	Down
1_2395	1035	4135	381.4	4428	383.27	2517	223.88	1749	257.07	3243.3	-1.0424	0.211655	-4.92501	8.43542e-07	3.3709e-06	Down
1_2400	645	869	128.62	661	91.81	301	42.96	165	38.92	507.01	-1.80216	0.243899	-7.38894	1.48e-13	1.19053e-12	Down
1_2424	201	57	27.07	64	28.53	233	106.72	83	62.82	101.456	1.16522	0.320259	3.63837	0.000274365	0.000728113	Ups
1_2431	894	426	45.49	612	61.33	375	38.62	150	25.52	381.865	-1.11236	0.230973	-4.81596	1.46493e-06	5.60111e-06	Down
1_2448	483	41	8.1	44	8.16	194	36.98	81	25.51	84.5489	1.48686	0.329418	4.5136	6.37351e-06	2.20545e-05	Ups
1_2451	231	89	36.78	131	50.8	258	102.82	224	147.52	178.854	1.10166	0.298384	3.69208	0.000222427	0.000595897	Ups
1_2465	483	139	27.47	174	32.27	576	109.79	190	59.84	248.857	1.07087	0.270568	3.95785	7.56279e-05	0.000219925	Ups
1_2467	138	5	3.46	15	9.74	74	49.37	28	30.87	27.9128	1.963	0.558198	3.51667	0.000436998	0.00111298	Ups
1_2468	225	2375	1007.69	2665	1061.1	823	336.74	876	592.27	1735.05	-1.48355	0.292407	-5.07356	3.90443e-07	1.64294e-06	Down
1_2477	846	334	37.69	432	45.75	1541	167.69	1448	260.38	968.163	1.94115	0.272202	7.13131	9.94216e-13	7.3839e-12	Ups
1_2484	234	2995	1221.87	3135	1200.23	1924	756.95	936	608.5	2237.33	-1.21672	0.188782	-6.4451	1.15521e-10	6.90672e-10	Down
1_2490	1200	905	72	908	67.79	2960	227.09	1472	186.61	1503.74	1.14787	0.191352	5.99873	1.98862e-09	1.06738e-08	Ups
1_2499	279	1230	420.87	2063	662.43	291	96.02	150	81.79	932.838	-2.94114	0.236824	-12.4191	2.0597e-35	9.81368e-34	Down
1_2511	966	821	81.14	1417	131.41	378	36.02	112	17.64	669.524	-2.32041	0.291663	-7.9558	1.77973e-15	1.74979e-14	Down
1_2516	714	230	30.75	313	39.27	894	115.27	355	75.64	420.899	1.02706	0.226415	4.5362	5.7276e-06	2.00434e-05	Ups
1_2536	321	98	29.15	153	42.7	57	16.35	27	12.8	82.8847	-1.62563	0.339462	-4.78885	1.67738e-06	6.35067e-06	Down
1_2540	2109	4693	212.43	10605	450.48	2565	111.97	1107	79.85	4655.7	-2.11487	0.297942	-7.09827	1.26325e-12	9.29284e-12	Down
1_2541	405	304	71.66	708	156.61	321	72.97	96	36.06	342.945	-1.30701	0.556953	-2.34671	0.0189402	0.0331962	Down
1_2570	1221	163	12.74	221	16.22	673	50.74	223	27.78	295.481	1.00781	0.265918	3.78994	0.000150686	0.000416675	Ups
1_2593	186	994	510.17	1748	841.92	262	129.68	176	143.95	796.646	-2.63166	0.254157	-10.3545	3.99325e-25	8.30007e-24	Down
1_2594	267	34805	12444.4	42312	14196.9	2509	865.1	3029	1725.8	21122.2	-3.59535	0.324184	-11.0905	1.39535e-28	4.0013e-27	Down
1_260	366	517	134.85	475	116.27	207	52.07	193	80.22	358.52	-1.28528	0.276534	-4.64781	3.3548e-06	1.21376e-05	Down
1_2605	828	5790	667.56	5894	637.71	3246	360.91	2357	433.04	4386.68	-1.08736	0.223237	-4.87088	1.11103e-06	4.31186e-06	Down
1_2607	441	2685	581.23	2788	566.37	1241	259.07	1235	426.02	2047.84	-1.09021	0.281622	-3.87117	0.000108314	0.000308315	Down
1_2608	330	2377	687.64	2448	664.57	780	217.6	994	458.22	1716.47	-1.22573	0.538234	-2.27731	0.0227676	0.0389136	Down
1_261	477	734	146.9	854	160.39	277	53.46	259	82.6	543.55	-1.52494	0.262696	-5.80495	6.43861e-09	3.27967e-08	Down
1_2617	174	6238	3422.47	4377	2253.56	1374	726.97	508	444.14	3178.5	-2.63511	0.280183	-9.40498	5.20426e-21	8.26543e-20	Down
1_2660	939	4334	440.62	4636	442.3	1397	136.96	925	149.86	2863.22	-1.9872	0.203822	-9.74966	1.85085e-22	3.3326e-21	Down
1_2667	1338	2497	178.16	3433	229.86	1632	112.29	814	92.55	2076.75	-1.37227	0.196116	-6.99725	2.61032e-12	1.84992e-11	Down
1_2668	813	1410	165.57	2245	247.38	1183	133.96	546	102.17	1322.46	-1.18097	0.224402	-5.26276	1.41911e-07	6.28755e-07	Down
1_2680	1785	2130	113.92	1883	94.5	7597	391.82	4441	378.48	3926.34	1.46372	0.212952	6.87345	6.26685e-12	4.25624e-11	Ups
1_2682	378	483	121.98	701	166.14	356	86.7	169	68.01	421.749	-1.27101	0.215047	-5.91038	3.41314e-09	1.78556e-08	Down
1_2695	522	1628	297.73	1425	244.56	690	121.69	428	124.73	1057.69	-1.51524	0.218781	-6.92582	4.33467e-12	2.99653e-11	Down
1_2708	975	12268	1201.19	9491	872.07	4648	438.87	1545	241.06	7000.09	-1.98647	0.281136	-7.06588	1.59605e-12	1.15221e-11	Down
1_2724	936	1578	160.94	1373	131.41	8445	830.62	2305	374.62	3077.83	1.56149	0.301232	5.18368	2.17553e-07	9.39697e-07	Ups
1_2727	1389	1722	118.35	2037	131.38	1049	69.53	463	50.71	1306.13	-1.43942	0.195468	-7.36395	1.78544e-13	1.42146e-12	Down
1_2728	1350	3657	258.6	4365	289.66	1496	102.02	705	79.44	2555.49	-1.97361	0.188519	-10.469	1.1987e-25	2.70976e-24	Down
1_2731	390	688	168.41	772	177.34	317	74.83	123	47.98	472.222	-1.86374	0.218904	-8.51396	1.68089e-17	1.92093e-16	Down
1_2739	639	937	139.99	1961	274.93	949	136.72	469	111.65	1056.18	-1.09749	0.273547	-4.01208	6.01867e-05	0.000179057	Down
1_2747	732	2398	312.74	3229	395.18	2042	256.82	985	204.7	2133.69	-1.00203	0.195032	-5.13777	2.78019e-07	1.18599e-06	Down
1_2754	783	95	11.58	135	15.45	399	46.91	138	26.81	177.653	1.01711	0.285455	3.56313	0.000366466	0.000945787	Ups
1_2755	957	1912	190.73	2311	216.34	1285	123.61	761	120.97	1568.04	-1.11519	0.187	-5.96357	2.46787e-09	1.3065e-08	Down
1_2756	621	1158	178.02	1385	199.8	920	136.39	405	99.21	952.803	-1.07007	0.195934	-5.46138	4.72455e-08	2.23048e-07	Down
1_2761	810	710	83.68	1222	135.15	632	71.83	344	64.61	717.852	-1.0492	0.234436	-4.4754	7.62673e-06	2.58424e-05	Down
1_2763	492	584	113.32	1069	194.65	136	25.45	83	25.66	467.827	-2.91049	0.264692	-10.9958	4.00436e-28	1.06909e-26	Down
1_2769	666	6433	922.11	8317	1118.76	4889	675.81	2574	587.94	5511.7	-1.07421	0.187282	-5.73579	9.70582e-09	4.88763e-08	Down
1_2771	1191	379	30.38	430	32.34	5202	402.1	2662	340.01	2057.99	3.12985	0.186982	16.7388	6.83638e-63	1.17624e-60	Ups
1_278	261	537	196.42	673	231	314	110.76	219	127.65	439.388	-1.21669	0.21553	-5.64509	1.65092e-08	8.09001e-08	Down
1_2785	555	1496	257.33	1765	284.9	972	161.23	448	122.8	1160.22	-1.31864	0.190084	-6.93715	4.00091e-12	2.79073e-11	Down
1_2795	420	1724	391.86	3280	699.63	356	78.03	208	75.34	1389.73	-3.14234	0.261358	-12.0231	2.68617e-33	1.02705e-31	Down
1_2854	681	5021	703.86	4106	540.15	1134	153.3	917	204.84	2875.6	-2.13783	0.264536	-8.08145	6.39992e-16	6.54143e-15	Down
1_2863	441	509	110.19	583	118.43	351	73.27	206	71.06	412.549	-1.04795	0.196706	-5.3275	9.95715e-08	4.51498e-07	Down
1_2901	543	9774	1718.37	8499	1402.2	4111	696.99	1100	308.17	5829.27	-2.00733	0.305382	-6.57319	4.92499e-11	3.05665e-10	Down
1_2902	1545	28998	1791.78	26401	1530.86	10433	621.67	2832	278.85	17109.7	-2.24931	0.302455	-7.43684	1.0312e-13	8.42643e-13	Down
1_292	930	127	13.04	159	15.32	475	47.02	203	33.21	228.122	1.08059	0.236773	4.56381	5.02328e-06	1.77592e-05	Ups
1_2921	699	722	98.61	770	98.69	503	66.25	233	50.71	552.353	-1.14176	0.196253	-5.81779	5.96294e-09	3.05243e-08	Down
1_2922	1272	3055	229.28	3114	219.32	1481	107.19	919	109.91	2162.73	-1.42459	0.198064	-7.19255	6.35921e-13	4.79184e-12	Down
1_2934	294	102	33.12	133	40.53	366	114.61	230	119.01	204.526	1.24871	0.241829	5.1636	2.4225e-07	1.04201e-06	Ups
1_2939	513	22495	4186.13	20464	3573.68	7350	1319.01	5735	1700.66	14341.8	-1.71389	0.24942	-6.8715	6.3531e-12	4.30538e-11	Down
1_2940	819	1458	169.95	1323	144.72	3520	395.67	3479	646.21	2541.08	1.31413	0.289442	4.54022	5.61961e-06	1.97324e-05	Ups
1_2959	1104	2920	252.5	3599	292.05	1880	156.77	1341	184.78	2457.37	-1.04116	0.215275	-4.83642	1.32202e-06	5.07976e-06	Down
1_2960	156	381	233.15	477	273.93	190	112.13	67	65.34	275.517	-1.86875	0.248549	-7.51866	5.53401e-14	4.65729e-13	Down
1_2968	342	11250	3140.29	9986	2615.82	4325	1164.23	3477	1546.61	7438.95	-1.44226	0.255389	-5.64732	1.62965e-08	8.01114e-08	Down
1_2971	252	671	254.19	948	337.02	243	88.77	101	60.97	488.496	-2.33435	0.224449	-10.4004	2.46984e-25	5.31188e-24	Down
1_2975	1389	20015	1375.62	31340	2021.34	8695	576.3	8903	975.07	17572.6	-1.44495	0.305167	-4.73494	2.19117e-06	8.13674e-06	Down
1_2979	252	305	115.54	388	137.93	272	99.37	98	59.16	258.896	-1.05321	0.248323	-4.24131	2.22221e-05	7.05143e-05	Down
1_2991	282	4399	1489.19	6071	1928.65	683	222.97	791	426.71	3047.31	-2.66844	0.314257	-8.49125	2.04425e-17	2.32759e-16	Down
1_3008	1935	5732	282.79	5063	234.41	3419	162.67	2183	171.62	4145.01	-1.01099	0.22111	-4.57232	4.82344e-06	1.7131e-05	Down
1_3028	363	359	94.41	617	152.27	199	50.47	109	45.68	318.742	-1.71182	0.251038	-6.81897	9.16972e-12	6.08107e-11	Down
1_3054	732	889	115.94	724	88.61	540	67.91	261	54.24	603.583	-1.13376	0.228416	-4.96358	6.92061e-07	2.80906e-06	Down
1_3060	183	456	237.88	382	187.01	109	54.83	46	38.24	251.686	-2.53101	0.266012	-9.51465	1.82332e-21	3.00362e-20	Down
1_3062	300	1375	437.55	1373	410.01	226	69.35	151	76.57	797.115	-2.8971	0.214579	-13.5013	1.53593e-41	1.03408e-39	Down
1_3090	1335	1909	136.51	2026	135.96	13285	916.13	9319	1061.91	6595.65	2.43602	0.21604	11.2758	1.72875e-29	5.40803e-28	Ups
1_325	396	14	3.38	33	7.47	99	23.02	38	14.6	42.6135	1.30082	0.461789	2.81691	0.00484874	0.00978915	Ups
1_350	360	2820	747.81	3554	884.42	852	217.88	476	201.14	1937.58	-2.32926	0.187835	-12.4006	2.59442e-35	1.18161e-33	Down
1_362	348	37	10.15	38	9.78	168	44.44	148	64.7	100.181	1.98088	0.350895	5.64522	1.64974e-08	8.09001e-08	Ups
1_364	621	188	28.9	264	38.09	853	126.45	567	138.9	462.633	1.57482	0.220051	7.15663	8.26871e-13	6.18555e-12	Ups
1_393	570	1883	315.37	2452	385.38	5957	962.12	3900	1040.86	3511.89	1.11512	0.205329	5.43087	5.60805e-08	2.62359e-07	Ups
1_4	918	14129	1469.31	11187	1091.73	1338	134.18	652	108.05	7010.39	-3.74619	0.236368	-15.849	1.42827e-56	1.76934e-54	Down
1_402	738	17962	2323.5	14687	1782.87	2766	345.04	2697	555.94	9853.58	-2.49519	0.298387	-8.36225	6.15315e-17	6.75756e-16	Down
1_415	441	1400	303.06	1050	213.3	368	76.82	241	83.13	783.607	-2.05262	0.252142	-8.14073	3.92895e-16	4.12473e-15	Down
1_424	441	57	12.34	96	19.5	290	60.54	77	26.56	117.351	1.00004	0.363179	2.75357	0.00589493	0.011688	Ups
1_427	231	145	59.92	194	75.24	100	39.85	49	32.27	120.862	-1.26571	0.281305	-4.49941	6.81436e-06	2.33452e-05	Down
1_428	393	197	47.85	176	40.12	115	26.94	72	27.87	141.444	-1.06103	0.277683	-3.821	0.000132912	0.000373529	Down
1_429	309	605	186.91	412	119.45	360	107.26	160	78.77	384.189	-1.10832	0.270787	-4.09298	4.25862e-05	0.000129177	Down
1_432	225	16	6.79	19	7.57	69	28.23	23	15.55	29.2752	1.10236	0.507359	2.17273	0.0298006	0.0494071	Ups
1_439	639	65	9.71	64	8.97	201	28.96	90	21.43	100.245	1.00007	0.301442	3.31763	0.000907837	0.00218459	Ups
1_44	777	85	10.44	133	15.33	364	43.13	137	26.82	167.744	1.01388	0.284581	3.56269	0.00036707	0.000946558	Ups
1_456	1107	2005	172.91	2457	198.84	736	61.21	490	67.34	1436.33	-1.89637	0.203088	-9.33768	9.84708e-21	1.52482e-19	Down
1_474	315	1122	340.04	999	284.12	347	101.41	273	131.84	702.17	-1.78015	0.246719	-7.2153	5.38148e-13	4.08491e-12	Down
1_487	633	1276	192.44	1111	157.24	681	99.04	456	109.59	894.152	-1.12451	0.226702	-4.96029	7.03898e-07	2.84964e-06	Down
1_505	597	437	69.88	621	93.19	1728	266.47	775	197.48	845.599	1.09429	0.208513	5.24809	1.53687e-07	6.76041e-07	Ups
1_512	681	2099	294.25	2752	362.03	841	113.69	580	129.56	1582.1	-1.7912	0.212842	-8.41561	3.90858e-17	4.38582e-16	Down
1_53	894	1591	169.89	1617	162.04	919	94.64	641	109.07	1207.4	-1.08033	0.213989	-5.04854	4.45206e-07	1.86325e-06	Down
1_54	1392	3058	209.72	3165	203.69	1528	101.06	923	100.87	2185.57	-1.4128	0.193657	-7.29539	2.97797e-13	2.30789e-12	Down
1_544	381	5979	1498.12	5838	1372.72	506	122.27	285	113.79	3221.42	-3.95385	0.201752	-19.5976	1.62076e-85	5.01949e-83	Down
1_55	687	1085	150.77	1044	136.14	487	65.26	344	76.17	752.314	-1.39393	0.221386	-6.29638	3.04668e-10	1.7441e-09	Down
1_550	171	25	13.96	23	12.05	88	47.38	49	43.59	45.0197	1.32616	0.414804	3.19707	0.00138832	0.00319912	Ups
1_601	444	184	39.56	239	48.22	674	139.75	640	219.28	448.063	1.61772	0.277511	5.82938	5.56334e-09	2.85732e-08	Ups
1_608	165	17	9.84	41	22.26	108	60.26	43	39.64	48.6793	1.16503	0.441729	2.63743	0.00835363	0.0159699	Ups
1_609	546	23178	4052.54	18845	3092.05	1415	238.58	964	268.59	11440.2	-4.13305	0.245184	-16.857	9.32388e-64	1.69859e-61	Down
1_618	1050	14081	1280.23	13331	1137.41	65672	5757.96	32256	4673.29	29955.5	1.6797	0.203906	8.23758	1.75724e-16	1.89623e-15	Ups
1_619	1044	1669	152.62	1677	143.9	11521	1015.94	5039	734.25	4665.94	2.12204	0.20585	10.3086	6.44042e-25	1.32973e-23	Ups
1_625	795	1202	144.34	2428	273.61	508	58.83	216	41.33	1073.83	-2.38969	0.276645	-8.63812	5.71453e-18	6.96768e-17	Down
1_628	792	732	88.23	1317	148.97	287	33.36	137	26.31	613.31	-2.33003	0.251345	-9.27024	1.85723e-20	2.79215e-19	Down
1_64	675	37050	5239.97	39359	5223.76	22127	3017.84	12094	2725.63	27686.8	-1.25005	0.187819	-6.65564	2.82076e-11	1.79014e-10	Down
1_655	738	1024	132.46	899	109.13	538	67.11	284	58.54	689.813	-1.32879	0.212934	-6.24041	4.36438e-10	2.47102e-09	Down
1_659	489	155	30.26	206	37.74	1542	290.3	740	230.21	623.694	2.50412	0.203315	12.3165	7.38726e-35	3.2223e-33	Ups
1_660	555	83	14.28	137	22.11	683	113.29	338	92.65	294.575	2.06722	0.240222	8.60546	7.60083e-18	9.12394e-17	Ups
1_661	645	185	27.38	202	28.06	516	73.65	359	84.67	314.978	1.1034	0.227489	4.85033	1.23254e-06	4.75957e-06	Ups
1_664	282	5670	1919.45	5621	1785.69	803	262.15	737	397.58	3292.98	-2.80414	0.268413	-10.4471	1.51115e-25	3.39133e-24	Down
1_667	156	0	0	0	0	50	29.51	6	5.85	11.1103	3.55817	0.862155	4.12707	3.67414e-05	0.000112885	Ups
1_669	675	379	53.6	392	52.03	242	33.01	101	22.76	275.777	-1.29865	0.228844	-5.67482	1.38832e-08	6.92372e-08	Down
1_671	1251	166	12.67	146	10.46	539	39.67	204	24.81	247.692	1.0445	0.260335	4.01216	6.01667e-05	0.000179057	Ups
1_675	1056	420	37.97	753	63.88	392	34.17	166	23.91	422.301	-1.17592	0.256323	-4.58763	4.48306e-06	1.60324e-05	Down
1_68	1227	878	68.31	843	61.55	2668	200.18	1951	241.89	1591.44	1.3555	0.228529	5.93141	3.0035e-09	1.57658e-08	Ups
1_7	1044	2443	223.39	1890	162.18	1325	116.84	746	108.7	1615.99	-1.15935	0.235715	-4.91846	8.72268e-07	3.47225e-06	Down
1_715	789	45	5.44	68	7.72	212	24.74	69	13.3	90.5239	1.08497	0.349156	3.10742	0.00188728	0.00423544	Ups
1_719	603	1315	208.19	1517	225.38	641	97.86	313	78.96	945.393	-1.67449	0.186612	-8.9731	2.88284e-19	3.8818e-18	Down
1_732	579	74	12.2	88	13.62	542	86.18	332	87.23	252.841	2.31176	0.236054	9.79338	1.20208e-22	2.1771e-21	Ups
1_733	813	105	12.33	132	14.55	471	53.33	217	40.6	219.705	1.38181	0.234602	5.89003	3.86128e-09	2.01659e-08	Ups
1_737	267	20	7.15	34	11.41	90	31.03	48	27.35	46.2832	1.18774	0.414459	2.86576	0.00416011	0.00859498	Ups
1_740	516	101	18.69	122	21.18	562	100.27	243	71.64	241.595	1.67628	0.236945	7.07454	1.49944e-12	1.09265e-11	Ups
1_75	561	1768	300.86	1800	287.44	550	90.26	248	67.25	1098.56	-2.27562	0.201127	-11.3144	1.11413e-29	3.52089e-28	Down
1_765	372	57	14.63	75	18.06	301	74.49	142	58.07	136.538	1.58285	0.274	5.77682	7.61274e-09	3.8587e-08	Ups
1_766	741	251	32.34	330	39.9	840	104.36	469	96.28	459.843	1.06689	0.19699	5.41596	6.09592e-08	2.84752e-07	Ups
1_776	1059	164	14.78	199	16.83	837	72.76	316	45.39	351.992	1.46847	0.236266	6.2153	5.12252e-10	2.8897e-09	Ups
1_805	837	167	19.05	230	24.62	685	75.34	250	45.44	310.113	1.04227	0.249132	4.18361	2.86915e-05	8.97551e-05	Ups
1_825	456	38	7.96	55	10.81	214	43.2	91	30.36	93.3794	1.52071	0.321558	4.7292	2.25403e-06	8.34019e-06	Ups
1_836	243	1934	759.79	2239	825.45	978	370.52	601	376.24	1446.7	-1.46211	0.19043	-7.67795	1.61654e-14	1.44278e-13	Down
1_842	864	69927	7726.36	72284	7494.99	5218	555.99	4070	716.61	38753.6	-3.89272	0.237136	-16.4155	1.48047e-60	2.2925e-58	Down
1_843	123	396	307.35	383	278.96	202	151.19	68	84.1	259.795	-1.68012	0.262994	-6.38844	1.67589e-10	9.81143e-10	Down
1_851	693	605	83.34	892	115.31	481	63.9	237	52.03	546.591	-1.15328	0.210723	-5.473	4.42492e-08	2.09862e-07	Down
1_853	123	431	334.52	666	485.08	219	163.91	175	216.44	376.346	-1.46039	0.257392	-5.67381	1.39654e-08	6.95353e-08	Down
1_854	558	32440	5549.97	35062	5629.18	9438	1557.13	5800	1581.23	20949.1	-2.19844	0.196523	-11.1867	4.73753e-29	1.43845e-27	Down
1_87	1017	2928	274.85	3918	345.13	12750	1154.16	5733	857.56	6004.79	1.28014	0.202742	6.31414	2.71671e-10	1.56971e-09	Ups
1_888	942	339	34.36	385	36.61	935	91.38	666	107.55	581.583	1.08254	0.216566	4.99868	5.77239e-07	2.36157e-06	Ups
1_889	306	181	56.47	233	68.21	988	297.24	1015	504.6	630.729	2.25308	0.292196	7.71085	1.24979e-14	1.11867e-13	Ups
1_891	135	34	24.04	26	17.25	109	74.33	42	47.33	49.6241	1.08742	0.415499	2.61715	0.00886671	0.0168882	Ups
1_893	960	2224	221.16	1940	181.04	971	93.12	588	93.18	1449.59	-1.48864	0.217456	-6.84568	7.61115e-12	5.09108e-11	Down
1_894	183	34	17.74	38	18.6	141	70.93	48	39.9	60.3267	1.14778	0.385758	2.97538	0.00292622	0.00631164	Ups
1_908	213	17	7.62	28	11.78	107	46.25	38	27.14	43.6987	1.42177	0.44309	3.20876	0.00133308	0.00308304	Ups
1_91	810	466	54.92	752	83.17	406	46.14	209	39.25	451.924	-1.06543	0.226612	-4.70156	2.58176e-06	9.47361e-06	Down
1_920	843	2069	234.3	2163	229.86	743	81.14	328	59.19	1329.95	-2.10368	0.200281	-10.5036	8.31297e-26	1.89304e-24	Down
1_93	981	103418	10064	103199	9424.3	30452	2857.75	14894	2309.64	63582.9	-2.295	0.187574	-12.2352	2.01618e-34	8.67238e-33	Down
1_930	411	34	7.9	45	9.81	26	5.82	7	2.59	27.1534	-1.30585	0.529998	-2.46388	0.0137442	0.0249807	Down
1_937	1335	4787	342.32	3331	223.53	689	47.51	354	40.34	2354.07	-3.03325	0.260095	-11.6621	1.99089e-31	6.77558e-30	Down
1_95	747	690	88.18	1159	139	528	65.07	245	49.89	644.723	-1.34943	0.235108	-5.73965	9.48737e-09	4.79321e-08	Down
1_96	234	611	249.27	868	332.31	215	84.59	136	88.41	459.844	-2.10957	0.219076	-9.62938	6.00913e-22	1.02254e-20	Down
1_978	333	750	215.01	587	157.92	1999	552.65	1122	512.57	1091.12	1.08982	0.230566	4.72673	2.2817e-06	8.43248e-06	Ups
1_993	396	29	6.99	31	7.01	124	28.83	38	14.6	50.7923	1.15616	0.421272	2.74445	0.0060612	0.0119564	Ups
1_1318	258	120	44.4	118	40.97	62	22.12	50	29.48	89.3638	-1.09489	0.33099	-3.30792	0.000939927	0.00225481	Down
1_2209	1215	12957	1018.06	10575	779.73	4531	343.32	3122	390.89	7964.48	-1.65584	0.244038	-6.78519	1.15931e-11	7.57462e-11	Down
1_3016	246	81	31.43	87	31.68	279	104.41	111	68.64	131.42	1.02556	0.283571	3.61657	0.00029853	0.000785511	Ups
1_323	132	34	24.59	44	29.86	201	140.18	37	42.64	68.8736	1.23623	0.453509	2.72591	0.00641247	0.0125613	Ups
1_37	144	66	43.75	82	51.01	260	166.22	97	102.47	117.885	1.07017	0.300534	3.5609	0.000369589	0.00095226	Ups
1_845	135	13	9.19	37	24.55	8	5.46	3	3.38	14.8496	-1.84011	0.707544	-2.6007	0.00930347	0.0176118	Down
1_997	204	24	11.23	34	14.93	112	50.54	33	24.61	46.2497	1.04928	0.439947	2.38501	0.0170785	0.0302933	Ups
1_1006	468	380	77.51	592	113.32	207	40.72	78	25.35	309.436	-1.87934	0.256427	-7.32893	2.31997e-13	1.81897e-12	Down
1_1412	678	568	79.98	371	49.02	294	39.92	171	38.37	356.057	-1.10309	0.27662	-3.98773	6.67078e-05	0.000197277	Down
1_1413	1362	1326	92.94	957	62.95	790	53.4	382	42.67	865.757	-1.08997	0.24984	-4.36268	1.28479e-05	4.20168e-05	Down
1_1695	363	82	21.57	109	26.9	469	118.94	253	106.03	219.838	1.78692	0.234961	7.6052	2.84471e-14	2.46781e-13	Ups
1_1837	1842	4236	219.54	4984	242.4	13652	682.31	9466	781.77	8055.72	1.26125	0.211275	5.96971	2.37679e-09	1.26259e-08	Ups
1_1992	1158	3347	275.93	3517	272.09	1455	115.67	1132	148.71	2406.87	-1.4117	0.232835	-6.06311	1.33517e-09	7.22907e-09	Down
1_2177	2382	347	13.91	421	15.83	1628	62.92	879	56.14	790.656	1.58755	0.185916	8.53907	1.35303e-17	1.56356e-16	Ups
1_2186	675	635	89.81	798	105.91	275	37.51	116	26.14	453.836	-1.98624	0.211902	-9.3734	7.023e-21	1.0985e-19	Down
1_2187	1596	1434	85.77	1996	112.04	925	53.36	383	36.51	1167.42	-1.51563	0.216177	-7.01106	2.36514e-12	1.68001e-11	Down
1_2494	423	207	46.72	274	58.03	1043	227	645	231.96	531.297	1.71813	0.205031	8.37989	5.29778e-17	5.83887e-16	Ups
1_2560	2397	1012	40.3	1321	49.37	4040	155.16	1630	103.45	1881.08	1.10539	0.215308	5.13397	2.83691e-07	1.20852e-06	Ups
1_2661	1971	10698	518.16	12525	569.29	5371	250.87	3722	287.27	8164.43	-1.38049	0.210862	-6.54689	5.87489e-11	3.6172e-10	Down
1_2665	711	1171	157.23	1422	179.17	834	107.99	410	87.72	951.299	-1.16678	0.185885	-6.27691	3.45368e-10	1.96981e-09	Down
1_2666	1830	2977	155.3	3802	186.12	2388	120.13	1199	99.67	2564.93	-1.02098	0.18678	-5.46622	4.59733e-08	2.17705e-07	Down
1_2736	1131	1083	91.41	1069	84.68	688	56	371	49.9	803.358	-1.12153	0.193797	-5.78712	7.16047e-09	3.63541e-08	Down
1_2908	1941	2285	112.38	3148	145.3	1333	63.22	647	50.71	1839.48	-1.55362	0.198223	-7.83778	4.58599e-15	4.22702e-14	Down
1_2948	690	1828	252.91	1464	190.08	946	126.22	702	154.77	1261.87	-1.03039	0.2527	-4.07753	4.5516e-05	0.000137391	Down
1_2992	351	3229	878.22	3245	828.23	454	119.08	463	200.67	1899.93	-2.72113	0.286012	-9.51404	1.83398e-21	3.0052e-20	Down
1_2997	348	18742	5141.39	22997	5920.17	3717	983.31	2006	876.91	11981.4	-2.93501	0.185262	-15.8424	1.58547e-56	1.88854e-54	Down
1_2998	468	13966	2848.85	14753	2824.08	2944	579.12	1333	433.3	8337.44	-2.85729	0.197537	-14.4646	2.0281e-47	1.69757e-45	Down
1_3000	597	48338	7729.62	49171	7378.66	9660	1489.64	4509	1148.97	28275.3	-2.88789	0.199214	-14.4964	1.27627e-47	1.09795e-45	Down
1_444	423	1318	297.45	938	198.66	252	54.85	178	64.01	691.892	-2.40932	0.269517	-8.93942	3.91208e-19	5.17766e-18	Down
1_509	453	259992	54790.6	243334	48122.4	47391	9631.1	29014	9743.4	147852	-2.77602	0.184746	-15.0262	4.94618e-51	4.78698e-49	Down
1_904	414	7766	1790.78	6892	1491.38	1826	406.05	1155	424.41	4499.62	-2.3441	0.22019	-10.6458	1.82355e-26	4.31109e-25	Down
1_959	519	495	91.05	523	90.28	317	56.23	193	56.57	383.827	-1.0697	0.204316	-5.23549	1.64545e-07	7.18752e-07	Down
1_1204	450	263	55.79	183	36.43	173	35.39	48	16.23	163.572	-1.20569	0.345158	-3.49316	0.000477346	0.0012019	Down
1_195	201	53	25.17	40	17.83	2	0.92	7	5.3	26.8372	-2.79873	0.629524	-4.44579	8.75705e-06	2.93513e-05	Down
1_1953	2508	3429	130.52	4621	165.06	9698	355.99	7115	431.57	6228.36	1.01822	0.228134	4.46326	8.07234e-06	2.72332e-05	Ups
1_196	831	3995	458.94	1987	214.21	381	42.21	182	33.32	1702.09	-3.45436	0.328781	-10.5065	8.05904e-26	1.8488e-24	Down
1_2799	186	1637	840.19	2955	1423.27	1171	579.59	780	637.94	1631.47	-1.24441	0.254639	-4.88696	1.02404e-06	3.99933e-06	Down
1_2970	828	69955	8065.52	56198	6080.41	36812	4092.96	19025	3495.39	45765.7	-1.28633	0.22809	-5.63955	1.70496e-08	8.34166e-08	Down
1_3011	759	2324	292.31	2031	239.72	950	115.23	615	123.26	1504.13	-1.53142	0.22327	-6.85906	6.93132e-12	4.66659e-11	Down
1_938	1665	3740	214.44	2989	160.83	741	40.97	312	28.51	1979.98	-2.79466	0.243796	-11.4631	2.02137e-30	6.52102e-29	Down
1_940	1206	1482	117.31	1106	82.16	311	23.74	159	20.06	781.149	-2.54649	0.247991	-10.2685	9.77326e-25	2.00449e-23	Down
1_977	2274	2561	107.51	3058	120.47	7111	287.88	5136	343.59	4473.5	1.07054	0.218181	4.90668	9.26323e-07	3.65455e-06	Ups
1_1029	858	1412	157.11	1957	204.34	565	60.62	385	68.26	1087.53	-1.84581	0.216251	-8.53551	1.39539e-17	1.60652e-16	Down
1_1031	195	67	32.8	75	34.46	30	14.16	34	26.52	53.3034	-1.06721	0.425291	-2.50936	0.0120949	0.0222698	Down
1_1376	237	447	180.05	485	183.33	244	94.78	118	75.74	322.76	-1.46903	0.209288	-7.01919	2.23165e-12	1.59617e-11	Down
1_1382	2562	4290	159.85	4866	170.15	2595	93.25	1409	83.66	3288.19	-1.28332	0.181079	-7.0871	1.36953e-12	1.0027e-11	Down
1_1979	774	122	15.05	168	19.45	416	49.48	318	62.5	257.451	1.28652	0.256597	5.01376	5.33758e-07	2.19237e-06	Ups
1_2382	1830	3623	189	5177	253.44	1570	78.98	650	54.03	2733.95	-2.10168	0.22097	-9.51114	1.88581e-21	3.07388e-20	Down
1_2434	1719	21648	1202.23	14454	753.28	10454	559.87	6609	584.87	13540.2	-1.14932	0.274333	-4.18953	2.79531e-05	8.77111e-05	Down
1_2723	924	744	76.87	688	66.71	3538	352.5	1122	184.72	1392.43	1.44435	0.266822	5.41318	6.19169e-08	2.88356e-07	Ups
1_2904	1281	1097	81.75	868	60.7	722	51.89	269	31.95	730.735	-1.15914	0.256468	-4.51962	6.19507e-06	2.15091e-05	Down
1_345	1272	803	60.27	794	55.92	5212	377.22	2286	273.39	2134.6	2.04716	0.20658	9.90979	3.77436e-23	6.91668e-22	Ups

## Sheet: SP3 VS SP1
SP3 VS SP1
geneID	length	Urea-1.rawreads	Urea-1.RPKM	Urea-2.rawreads	Urea-2.RPKM	Urea-Ca2-1.rawreads	Urea-Ca2-1.RPKM	Urea-Ca2-2.rawreads	Urea-Ca2-2.RPKM	baseMean	log2FoldChange	lfcSE	stat	pvalue	padj	Regulation
1_1404	2040	199624	9341.71	261197	11470.5	3050	130.74	3649	134.33	132147	-6.4353	0.1557	-41.3313	0	0	Down
1_2155	927	14229	1465.34	12876	1244.35	110	10.38	137	11.1	7865.22	-7.07862	0.234076	-30.2407	6.91951e-201	1.07149e-197	Down
1_189	1842	368	19.07	428	20.82	18641	884.93	21977	895.98	9157.21	5.25863	0.178535	29.4544	1.10699e-190	1.14278e-187	Ups
1_2154	1905	40746	2041.9	38492	1810.16	537	24.65	621	24.48	23046.9	-6.4082	0.219643	-29.1756	3.96106e-187	3.06685e-184	Down
1_2156	672	12079	1715.95	10630	1417.12	82	10.67	84	9.39	6588.97	-7.36146	0.257455	-28.5932	8.17321e-180	5.06249e-177	Down
1_93	981	103418	10064	103199	9424.3	4932	439.62	7037	538.69	61891.6	-4.46715	0.198957	-22.4528	1.201e-111	6.19917e-109	Down
1_63	669	94519	13487.7	92006	12320.6	5264	688.05	6612	742.21	56183.3	-4.32359	0.197954	-21.8413	9.39869e-106	4.15825e-103	Down
1_1405	942	16672	1689.59	19782	1881.32	176	16.34	398	31.73	10503.2	-6.28274	0.287806	-21.8297	1.21099e-105	4.68806e-103	Down
1_509	453	259992	54790.6	243334	48122.4	15394	2971.54	22438	3719.67	153051	-4.10339	0.192157	-21.3544	3.54793e-101	1.22088e-98	Down
1_2901	543	9774	1718.37	8499	1402.2	465	74.88	580	80.21	5504	-4.46843	0.229983	-19.4294	4.35618e-84	1.34911e-81	Down
1_305	183	2081	1085.59	2354	1152.39	127	60.68	181	74.28	1332.63	-4.19022	0.215989	-19.4001	7.69469e-84	2.16641e-81	Down
1_1829	924	41784	4317	50216	4868.7	5613	531.19	7037	571.92	28956.7	-3.2161	0.176603	-18.2109	4.2288e-74	1.09138e-71	Down
1_200	453	3420	720.73	2581	510.43	79	15.25	84	13.93	1778.96	-5.47275	0.303684	-18.0212	1.32863e-72	3.1652e-70	Down
1_2347	750	1536	195.51	1591	190.04	17381	2026.48	21963	2199.12	9511.07	3.24046	0.180965	17.9065	1.0486e-71	2.31965e-69	Ups
1_568	222	7750	3332.67	6875	2774.36	510	200.88	596	201.61	4461.55	-4.06419	0.229791	-17.6865	5.32999e-70	1.10046e-67	Down
1_2997	348	18742	5141.39	22997	5920.17	2151	540.49	3192	688.81	13028.3	-3.32751	0.188191	-17.6816	5.81552e-70	1.12567e-67	Down
1_389	333	7517	2154.99	10107	2719.07	1056	277.3	1217	274.45	5492.15	-3.29106	0.187325	-17.5687	4.28205e-69	7.80089e-67	Down
1_1075	1107	30853	2660.69	20427	1653.1	752	59.4	778	52.78	15314.3	-5.3385	0.310025	-17.2196	1.89316e-66	3.25729e-64	Down
1_2762	555	19532	3359.68	22296	3598.96	2695	424.61	2900	392.4	13168.8	-3.24266	0.189112	-17.1468	6.64064e-66	1.08242e-63	Down
1_211	621	3048	468.56	3373	486.59	370	52.1	446	53.93	2013.36	-3.32525	0.196361	-16.9344	2.51073e-64	3.88787e-62	Down
1_567	1140	30859	2584.17	25328	1990.39	1610	123.49	1591	104.81	16971.4	-4.43963	0.264478	-16.7863	3.07192e-63	4.53036e-61	Down
1_350	360	2820	747.81	3554	884.42	349	84.77	482	100.55	1991.46	-3.29019	0.197901	-16.6254	4.5603e-62	6.34125e-60	Down
1_2117	909	5208	546.95	4035	397.67	215	20.68	284	23.46	2790.49	-4.53737	0.272949	-16.6235	4.70936e-62	6.34125e-60	Down
1_304	450	27951	5929.65	30029	5978.21	3398	660.3	4860	811.04	18379.1	-3.17902	0.192366	-16.5259	2.38755e-61	3.08093e-59	Down
1_2115	1284	2278	169.37	1691	117.98	65	4.43	74	4.33	1184.17	-5.11419	0.310598	-16.4656	6.48329e-61	8.0315e-59	Down
1_1891	282	42735	14467	27618	8773.76	920	285.28	1403	373.62	21068.8	-5.22168	0.317866	-16.4273	1.21983e-60	1.45301e-58	Down
1_202	249	3313	1270.18	3089	1111.38	145	50.92	260	78.41	1929.45	-4.32527	0.268717	-16.096	2.72008e-58	3.12004e-56	Down
1_2116	1512	15947	1006.86	11418	676.52	707	40.89	746	37.05	8286.98	-4.5409	0.284262	-15.9744	1.92784e-57	2.13233e-55	Down
1_127	1626	5826	342.05	5306	292.34	441	23.72	425	19.63	3399.77	-3.9972	0.251154	-15.9154	4.95819e-57	5.29501e-55	Down
1_2012	1539	13067	810.55	10605	617.33	897	50.97	962	46.94	7264.91	-3.99851	0.251494	-15.899	6.43608e-57	6.64418e-55	Down
1_19	852	3170	355.19	2331	245.1	78	8.01	139	12.25	1646.04	-4.96949	0.320089	-15.5254	2.33667e-54	2.33441e-52	Down
1_2211	591	811	131	732	110.96	37	5.47	46	5.85	462.902	-4.51218	0.29727	-15.1787	4.89346e-52	4.73595e-50	Down
1_1123	252	1779	673.94	1750	622.13	175	60.72	180	53.64	1091.96	-3.63777	0.24231	-15.0129	6.0461e-51	5.67417e-49	Down
1_569	1128	23922	2024.57	21326	1693.72	2358	182.79	2385	158.78	14100.2	-3.58233	0.240334	-14.9056	3.03032e-50	2.76026e-48	Down
1_2152	3582	8663	230.88	7680	192.08	885	21.6	929	19.48	5115.45	-3.50615	0.236607	-14.8185	1.11281e-49	9.8468e-48	Down
1_2105	1344	7982	566.97	9710	647.24	1632	106.18	2232	124.71	5875.12	-2.56054	0.172906	-14.8088	1.2843e-49	1.10485e-47	Down
1_128	1341	2794	198.9	2273	151.85	184	12	201	11.26	1551.96	-4.03615	0.273216	-14.7728	2.19562e-49	1.8378e-47	Down
1_1954	561	236625	40266.3	292859	46766.9	66332	10339.2	93008	12450.2	185191	-2.10735	0.143116	-14.7247	4.47163e-49	3.64438e-47	Down
1_948	699	188	25.68	185	23.71	2075	259.58	2530	271.81	1117.57	3.20226	0.221639	14.4481	2.57676e-47	2.04621e-45	Ups
1_199	300	1691	538.1	1272	379.85	76	22.15	103	25.78	899.718	-4.3614	0.303168	-14.3861	6.32724e-47	4.89886e-45	Down
1_2998	468	13966	2848.85	14753	2824.08	2342	437.59	2382	382.22	9268.09	-2.94252	0.205306	-14.3324	1.37352e-46	1.03751e-44	Down
1_2969	807	11979	1417.07	9653	1071.6	685	74.22	1184	110.18	6667.15	-3.89022	0.273207	-14.2391	5.24293e-46	3.86604e-44	Down
1_2902	1545	28998	1791.78	26401	1530.86	3181	180.04	3126	151.94	17362.1	-3.45985	0.243376	-14.2161	7.2817e-46	5.24451e-44	Down
1_64	675	37050	5239.97	39359	5223.76	3497	453.02	6051	673.2	23919.1	-3.36645	0.237063	-14.2007	9.07421e-46	6.387e-44	Down
1_826	654	9568	1396.65	7933	1086.68	961	128.49	1101	126.42	5516.65	-3.42975	0.24282	-14.1246	2.67816e-45	1.84317e-43	Down
1_36	1602	841	50.12	967	54.08	11434	624.11	23309	1092.65	7920.6	3.77794	0.267965	14.0986	3.87331e-45	2.60775e-43	Ups
1_2484	234	2995	1221.87	3135	1200.23	454	169.66	625	200.58	1990.43	-2.87066	0.204694	-14.0241	1.10959e-44	7.3115e-43	Down
1_1961	723	54526	7199.62	37365	4629.87	2978	360.18	3616	375.59	28244.1	-4.12115	0.296734	-13.8883	7.45409e-44	4.80944e-42	Down
1_544	381	5979	1498.12	5838	1372.72	397	91.12	758	149.4	3641.19	-3.71335	0.2677	-13.8713	9.45408e-44	5.97537e-42	Down
1_895	849	11371	1278.6	10700	1129.06	992	102.17	766	67.75	6745.69	-3.92625	0.283414	-13.8534	1.21338e-43	7.51567e-42	Down
1_2926	951	3701	371.52	4666	439.55	230	21.15	482	38.06	2528	-3.89216	0.282086	-13.7978	2.62711e-43	1.59533e-41	Down
1_947	609	237	37.15	286	42.07	2728	391.7	2861	352.79	1386.08	3.0194	0.220742	13.6784	1.36693e-42	8.1411e-41	Ups
1_645	1182	2378	192.06	2642	200.24	429	31.74	571	36.28	1652.05	-2.68969	0.19688	-13.6616	1.72209e-42	1.00628e-40	Down
1_924	966	152	15.02	265	24.58	3849	348.42	7985	620.75	2636.71	4.31995	0.318795	13.5509	7.83174e-42	4.49165e-40	Ups
1_3000	597	48338	7729.62	49171	7378.66	8403	1230.8	9141	1149.84	31832.3	-2.82121	0.2086	-13.5245	1.12028e-41	6.30817e-40	Down
1_1434	2604	1858	68.12	2309	79.44	11462	384.9	14515	418.6	6871.81	2.24869	0.166874	13.4754	2.1836e-41	1.20761e-39	Ups
1_2999	789	52956	6407.4	59173	6718.76	11011	1220.33	11631	1107.03	37026.8	-2.65014	0.20104	-13.1822	1.11126e-39	6.03783e-38	Down
1_2376	546	1291	225.72	1001	164.24	17824	2854.57	34640	4764.35	11875.8	3.986	0.302422	13.1803	1.1401e-39	6.08774e-38	Ups
1_2544	819	1743	203.17	1570	171.73	202	21.57	256	23.47	1055.2	-3.20454	0.244203	-13.1225	2.4482e-39	1.2851e-37	Down
1_1408	1647	194	11.24	176	9.57	2461	130.66	2488	113.44	1204.53	3.31362	0.255973	12.9452	2.5021e-38	1.2915e-36	Ups
1_2011	414	1385	319.37	1269	274.6	170	35.91	199	36.1	845.576	-3.18873	0.246904	-12.9149	3.71141e-38	1.8843e-36	Down
1_923	897	171	18.2	263	26.27	3634	354.26	8512	712.62	2692.16	4.27562	0.331681	12.8908	5.07423e-38	2.53466e-36	Ups
1_1579	1146	27556	2295.49	20296	1586.6	2424	184.96	3032	198.68	15107.7	-3.47775	0.271938	-12.7888	1.89494e-37	9.3153e-36	Down
1_1592	1257	15933	1210.06	15713	1119.87	3299	229.5	4159	248.47	10718.9	-2.45395	0.19216	-12.7703	2.40184e-37	1.16227e-35	Down
1_375	1587	297	17.87	513	28.96	5903	325.25	12434	588.37	4128.45	4.00422	0.314188	12.7447	3.33872e-37	1.59077e-35	Ups
1_2927	762	1807	226.38	2423	284.87	192	22.03	352	34.69	1314.84	-3.3036	0.259311	-12.7399	3.54786e-37	1.66481e-35	Down
1_1822	369	1293	334.52	1320	320.47	8967	2124.95	14130	2875.64	5742.61	2.70749	0.21358	12.6767	7.9621e-37	3.68039e-35	Ups
1_20	330	397	114.85	362	98.27	13	3.44	6	1.37	223.054	-5.41757	0.427663	-12.6678	8.91262e-37	4.05917e-35	Down
1_823	1419	4888	328.85	4221	266.49	641	39.5	810	42.87	2948.08	-3.00789	0.237893	-12.6439	1.20893e-36	5.42615e-35	Down
1_2293	372	1025	263.04	994	239.38	6766	1590.44	9114	1839.86	4044.45	2.55302	0.205065	12.4498	1.40191e-35	6.20245e-34	Ups
1_2980	1170	913	74.5	1017	77.87	5515	412.18	7924	508.6	3472.07	2.38473	0.193521	12.3229	6.81945e-35	2.97463e-33	Ups
1_1397	327	896	261.58	1005	275.33	155	41.45	158	36.29	612.113	-2.93026	0.238074	-12.3082	8.18056e-35	3.51878e-33	Down
1_1631	579	472	77.82	608	94.07	3610	545.2	4116	533.85	2008.44	2.4493	0.199788	12.2595	1.49418e-34	6.33901e-33	Ups
1_2925	951	5538	555.93	7048	663.94	445	40.92	960	75.81	3871.88	-3.50867	0.286838	-12.2322	2.09087e-34	8.75056e-33	Down
1_2984	1503	7935	504	8550	509.62	49090	2856.02	57249	2860.41	28109.2	2.29129	0.189377	12.0991	1.06787e-33	4.40961e-32	Ups
1_2968	342	11250	3140.29	9986	2615.82	2033	519.8	2385	523.7	7096.52	-2.62546	0.22022	-11.922	9.08954e-33	3.70399e-31	Down
1_1922	2142	13967	622.48	11659	487.62	2053	83.81	2097	73.52	8330.82	-2.96508	0.249316	-11.8929	1.289e-32	5.18447e-31	Down
1_2373	1881	1470	74.61	2026	96.49	18263	849.01	15954	636.94	8644.69	2.90958	0.244968	11.8774	1.55201e-32	6.16227e-31	Ups
1_2960	156	381	233.15	477	273.93	53	29.71	65	31.29	269.655	-3.18021	0.268801	-11.8311	2.69484e-32	1.05645e-30	Down
1_1797	957	11643	1161.44	10911	1021.4	2474	226.06	2788	218.78	7649.67	-2.45803	0.209934	-11.7086	1.15179e-31	4.45886e-30	Down
1_1727	747	359	45.88	449	53.85	2382	278.84	2873	288.82	1383.41	2.30723	0.197638	11.674	1.73051e-31	6.61652e-30	Ups
1_1578	294	9764	3170.48	7030	2142.15	1053	313.19	1284	327.97	5400.08	-3.19244	0.276997	-11.5252	9.849e-31	3.7198e-29	Down
1_2903	699	585	79.9	479	61.39	51	6.38	58	6.23	331.966	-3.59391	0.31423	-11.4372	2.72564e-30	1.01703e-28	Down
1_69	696	818	112.2	988	127.17	4663	585.85	5513	594.84	2750.86	2.10445	0.185224	11.3617	6.48832e-30	2.39218e-28	Ups
1_904	414	7766	1790.78	6892	1491.38	1146	242.05	1802	326.87	4865.13	-2.69102	0.241033	-11.1645	6.08274e-29	2.21626e-27	Down
1_1798	477	3611	722.69	3240	608.51	433	79.38	738	116.19	2227.09	-2.91954	0.262557	-11.1196	1.00669e-28	3.62526e-27	Down
1_129	1431	2449	163.38	1985	124.27	287	17.54	247	12.96	1403.46	-3.35123	0.301771	-11.1052	1.1832e-28	4.21194e-27	Down
1_1649	726	13459	1769.78	13306	1641.93	3369	405.78	4523	467.85	9405.45	-2.1384	0.192718	-11.096	1.31157e-28	4.61582e-27	Down
1_1990	540	442	78.14	528	87.6	2449	396.57	3269	454.61	1524.25	2.1566	0.194519	11.0869	1.45293e-28	5.05586e-27	Ups
1_1728	519	147	27.04	226	39.01	1329	223.92	1668	241.35	761.559	2.60572	0.236122	11.0355	2.57595e-28	8.86412e-27	Ups
1_210	1512	60771	3836.97	51655	3060.58	6408	370.59	11347	563.57	36300.3	-3.03417	0.27538	-11.0182	3.12402e-28	1.0632e-26	Down
1_585	1707	793	44.35	1032	54.16	5013	256.8	5591	245.97	2856.63	2.15524	0.19738	10.9192	9.32731e-28	3.13986e-26	Ups
1_529	1416	603	40.65	705	44.6	3467	214.1	3972	210.65	2011.03	2.11664	0.194651	10.874	1.5335e-27	5.10673e-26	Ups
1_1035	426	63	14.12	67	14.09	600	123.16	686	120.93	320.449	2.88116	0.26514	10.8666	1.66361e-27	5.48107e-26	Ups
1_2269	1581	495	29.89	700	39.67	3473	192.09	5473	259.96	2271.84	2.48555	0.229327	10.8384	2.26354e-27	7.37915e-26	Ups
1_2626	1275	4216	315.67	8160	573.35	56408	3868.64	74931	4413.37	32128	2.99732	0.278217	10.7733	4.60189e-27	1.48459e-25	Ups
1_2499	279	1230	420.87	2063	662.43	276	86.5	295	79.4	1050.19	-2.82468	0.264732	-10.67	1.40666e-26	4.49117e-25	Down
1_2586	633	16865	2543.47	18961	2683.49	75319	10404.7	105139	12473.2	49514	1.92654	0.181282	10.6273	2.22462e-26	7.03025e-25	Ups
1_2928	969	4358	429.35	5842	540.11	1074	96.92	1674	129.73	3483.86	-2.25587	0.212812	-10.6003	2.97081e-26	9.29353e-25	Down
1_275	588	1481	240.45	1784	271.81	6783	1008.72	9471	1209.59	4467.79	1.91416	0.180637	10.5967	3.08525e-26	9.55501e-25	Ups
1_497	1146	278	23.16	364	28.46	2206	168.33	2262	148.23	1172.44	2.41234	0.227818	10.5889	3.35659e-26	1.02924e-24	Ups
1_2210	1677	1747	99.45	1932	103.21	378	19.71	581	26.02	1258.58	-2.31141	0.218412	-10.5828	3.58039e-26	1.08711e-24	Down
1_1988	519	9466	1741.18	6496	1121.3	900	151.64	1429	206.77	5157.79	-3.13824	0.301368	-10.4133	2.15605e-25	6.48282e-24	Down
1_1726	345	2143	592.99	3145	816.67	12219	3097.02	16699	3634.88	7795.53	2.05909	0.198177	10.3902	2.7491e-25	8.18649e-24	Ups
1_115	408	5916	1384.24	4230	928.8	636	136.31	957	176.15	3298.8	-3.03185	0.292741	-10.3568	3.89982e-25	1.15026e-23	Down
1_2289	540	1086	191.99	1078	178.84	7225	1169.96	7240	1006.85	3831.78	2.34123	0.226277	10.3468	4.32906e-25	1.26055e-23	Ups
1_2246	795	1468	176.28	1894	213.43	6886	757.4	9388	886.8	4501.79	1.87993	0.181703	10.3462	4.35515e-25	1.26055e-23	Ups
1_1732	336	280	79.55	365	97.32	1624	422.64	2048	457.73	987.092	2.11407	0.204364	10.3446	4.42713e-25	1.26952e-23	Ups
1_1402	288	361	119.66	473	147.13	73	22.16	85	22.16	271.247	-2.72247	0.263573	-10.3291	5.20431e-25	1.47869e-23	Down
1_1929	1026	739	68.76	1179	102.95	5495	468.33	7937	580.94	3457.78	2.4039	0.232805	10.3258	5.38555e-25	1.51628e-23	Ups
1_1840	198	1035	499.02	1213	548.83	288	127.19	379	143.74	786.248	-2.11429	0.204788	-10.3243	5.47201e-25	1.52674e-23	Down
1_1415	537	115	20.44	160	26.69	1009	164.3	1086	151.87	540.846	2.53396	0.245739	10.3116	6.24552e-25	1.727e-23	Ups
1_2498	207	1603	739.28	2918	1262.87	335	141.51	307	111.37	1407.41	-3.07573	0.299155	-10.2814	8.55047e-25	2.34343e-23	Down
1_679	1602	270	16.09	343	19.18	39	2.13	57	2.67	194.897	-2.99435	0.291463	-10.2735	9.27689e-25	2.52022e-23	Down
1_215	939	159	16.16	202	19.27	1532	142.67	1425	113.96	761.69	2.64103	0.257698	10.2485	1.20134e-24	3.23526e-23	Ups
1_748	1332	2986	214.01	2244	150.93	415	27.24	443	24.98	1708.99	-2.9417	0.288003	-10.2141	1.7141e-24	4.57635e-23	Down
1_2768	612	2029	316.5	2857	418.22	555	79.3	530	65.03	1622.63	-2.48166	0.243045	-10.2107	1.77571e-24	4.70032e-23	Down
1_2904	1281	1097	81.75	868	60.7	102	6.96	179	10.49	629.943	-3.1582	0.309471	-10.2051	1.88057e-24	4.9357e-23	Down
1_2642	351	240	65.28	243	62.02	1563	389.39	2796	598.2	1074.22	2.71048	0.266601	10.1668	2.78907e-24	7.25862e-23	Ups
1_2769	666	6433	922.11	8317	1118.76	1858	243.95	1676	188.98	4974.06	-2.37562	0.234387	-10.1355	3.84571e-24	9.92512e-23	Down
1_118	837	932	106.3	865	92.58	4781	499.48	6727	603.55	3021.53	2.24926	0.222106	10.127	4.19458e-24	1.0736e-22	Ups
1_890	1011	35601	3361.67	32463	2876.6	4193	362.66	8122	603.3	22240.1	-2.84168	0.281676	-10.0885	6.21395e-24	1.57743e-22	Down
1_2624	636	133	19.96	162	22.82	1342	184.51	1209	142.75	653.651	2.71413	0.269366	10.076	7.05524e-24	1.77643e-22	Ups
1_214	2178	2311	101.29	2177	89.55	11146	447.5	17207	593.29	7428.15	2.22309	0.220751	10.0705	7.45718e-24	1.86249e-22	Ups
1_561	423	297	67.03	444	94.03	2025	418.61	2557	453.95	1212.29	2.2356	0.222181	10.0621	8.12668e-24	2.01347e-22	Ups
1_951	525	200	36.37	181	30.89	1267	211.03	1500	214.56	718.003	2.43745	0.242903	10.0347	1.07308e-23	2.63756e-22	Ups
1_1670	1707	1728	96.64	2232	117.14	11948	612.05	11376	500.47	6316.03	2.18288	0.218786	9.97721	1.91778e-23	4.67667e-22	Ups
1_1828	1092	84926	7424.41	97581	8005.44	33262	2663.51	38528	2649.55	67848.3	-1.70792	0.171258	-9.97282	2.00463e-23	4.85027e-22	Down
1_1672	1149	1973	163.93	2362	184.16	9284	706.55	10360	677.11	5566.92	1.79777	0.180597	9.95462	2.40751e-23	5.77989e-22	Ups
1_480	2754	5044	174.85	5785	188.18	20557	652.72	29155	795	13901.3	1.79379	0.180507	9.93748	2.85961e-23	6.81247e-22	Ups
1_595	1791	1574	83.9	2246	112.35	8738	426.62	10256	430.03	5256.31	1.93442	0.19558	9.89069	4.56881e-23	1.08012e-21	Ups
1_2859	621	8364	1285.78	6601	952.27	1255	176.72	1931	233.51	5027.86	-2.60794	0.264479	-9.86066	6.164e-23	1.44621e-21	Down
1_937	1335	4787	342.32	3331	223.53	520	34.06	794	44.66	2650.42	-2.98683	0.303099	-9.8543	6.56704e-23	1.52918e-21	Down
1_2808	249	3058	1172.42	4492	1616.15	16823	5907.89	20694	6241.14	10358.4	1.9314	0.196357	9.8362	7.86276e-23	1.81724e-21	Ups
1_1212	1098	647	56.25	610	49.77	5124	408.07	4655	318.37	2544.56	2.55224	0.259938	9.81867	9.3569e-23	2.14654e-21	Ups
1_2698	327	764	223.04	921	252.32	191	51.08	173	39.73	560.797	-2.52381	0.258813	-9.75149	1.81778e-22	4.13946e-21	Down
1_2379	852	2251	252.22	2550	268.13	9856	1011.55	15860	1397.92	6923.18	1.99891	0.205486	9.72768	2.29767e-22	5.19407e-21	Ups
1_2390	570	234	39.19	289	45.42	1212	185.93	1560	205.53	755.02	2.00676	0.207376	9.67691	3.77957e-22	8.48213e-21	Ups
1_953	798	3828	457.94	4975	558.51	15947	1747.45	20165	1897.64	10404.2	1.65126	0.17141	9.63342	5.77734e-22	1.28722e-20	Ups
1_1219	2169	785	34.55	910	37.59	3422	137.96	4904	169.79	2293.09	1.88797	0.196198	9.62281	6.4058e-22	1.41706e-20	Ups
1_3059	816	224	26.21	255	28	1347	144.35	1450	133.44	754.892	2.15154	0.22368	9.61883	6.65834e-22	1.46247e-20	Ups
1_911	1263	3378	255.33	5242	371.82	20196	1398.27	25853	1537.19	12502.3	2.03185	0.211448	9.60923	7.30944e-22	1.59418e-20	Ups
1_860	1287	409	30.34	385	26.8	70	4.76	73	4.26	260.088	-2.79572	0.29122	-9.60003	7.99221e-22	1.7309e-20	Down
1_2771	1191	379	30.38	430	32.34	2081	152.79	2250	141.87	1187.9	2.02952	0.212875	9.53387	1.51532e-21	3.25899e-20	Ups
1_1930	942	741	75.1	1032	98.15	4064	377.25	6502	518.34	2783.8	2.15925	0.227012	9.5116	1.87753e-21	4.01014e-20	Ups
1_2456	774	403	49.71	386	44.68	73	8.25	81	7.86	260.79	-2.68801	0.282669	-9.50938	1.91804e-21	4.06861e-20	Down
1_2377	1230	1670	129.62	1606	116.97	7881	560.28	13355	815.38	5513.95	2.24919	0.238186	9.44301	3.62237e-21	7.63162e-20	Ups
1_2558	543	807	141.88	885	146.01	3471	558.96	5111	706.85	2346.15	1.92677	0.204261	9.4329	3.98905e-21	8.34736e-20	Ups
1_1648	1077	45688	4049.77	55038	4578.14	16658	1352.49	17292	1205.72	36186.1	-1.91165	0.202704	-9.43075	4.07183e-21	8.46339e-20	Down
1_925	471	20	4.05	54	10.27	483	89.67	853	136	307.373	3.66012	0.389022	9.40853	5.03145e-21	1.03883e-19	Ups
1_562	1782	2348	125.79	2944	148	9162	449.58	11594	488.59	6048.05	1.58502	0.168525	9.40525	5.19063e-21	1.06459e-19	Ups
1_1407	1191	126	10.1	118	8.88	2089	153.38	1337	84.3	850.217	3.3659	0.358235	9.3958	5.67862e-21	1.15702e-19	Ups
1_970	1140	4330	362.6	5156	405.18	16466	1263.02	20101	1324.13	10724.3	1.56035	0.166254	9.38533	6.2718e-21	1.26953e-19	Ups
1_856	1284	2165	160.97	3252	226.9	719	48.97	923	53.98	1886.2	-2.06376	0.219951	-9.38281	6.42366e-21	1.29182e-19	Down
1_2056	1410	2031	137.51	2757	175.17	9415	583.89	11036	587.78	5853.47	1.71611	0.184337	9.30961	1.28307e-20	2.56366e-19	Ups
1_678	771	148	18.33	203	23.59	20	2.27	20	1.95	108.209	-3.38129	0.363479	-9.30256	1.37104e-20	2.72187e-19	Down
1_270	2418	3418	134.95	4336	160.65	13514	488.71	16430	510.27	8773.46	1.56683	0.168714	9.28694	1.58787e-20	3.13226e-19	Ups
1_687	1203	237	18.81	281	20.93	45	3.27	55	3.43	169.462	-2.69431	0.290275	-9.28193	1.66443e-20	3.2625e-19	Down
1_709	531	692	124.41	540	91.1	38	6.26	96	13.58	385.553	-3.52092	0.37954	-9.2768	1.74638e-20	3.4016e-19	Down
1_1477	1311	1271	92.55	1616	110.43	5245	349.84	7122	407.96	3516.41	1.7041	0.183945	9.26417	1.96597e-20	3.80538e-19	Ups
1_811	1203	272	21.58	380	28.3	60	4.36	58	3.62	210.61	-2.75964	0.298386	-9.24855	2.27559e-20	4.37733e-19	Down
1_555	984	1092	105.94	1113	101.33	5806	515.95	11429	872.23	4312.49	2.49709	0.270689	9.22491	2.838e-20	5.42549e-19	Ups
1_952	681	2430	340.65	2911	382.95	9186	1179.53	11187	1233.63	5991.13	1.54563	0.167697	9.21682	3.0605e-20	5.81496e-19	Ups
1_2268	456	4727	989.61	3935	773.08	568	108.92	1106	182.14	2862.91	-2.74684	0.298244	-9.21004	3.25996e-20	6.15615e-19	Down
1_70	1128	1019	86.24	1488	118.18	6425	498.07	6797	452.51	3633.04	2.02358	0.219972	9.19927	3.60404e-20	6.76468e-19	Ups
1_431	1182	189	15.26	204	15.46	26	1.92	34	2.16	125.497	-3.01577	0.328301	-9.18599	4.07762e-20	7.60746e-19	Down
1_673	1233	846	65.5	1296	94.16	244	17.3	336	20.46	729.665	-2.22323	0.242157	-9.18095	4.27305e-20	7.92433e-19	Down
1_3075	495	1567	302.21	1854	335.54	5973	1055.15	8281	1256.31	4078.81	1.65885	0.180966	9.16664	4.87978e-20	8.99564e-19	Ups
1_637	852	213	23.87	255	26.81	40	4.11	41	3.61	151.182	-2.83152	0.309023	-9.16282	5.05586e-20	9.26509e-19	Down
1_1472	273	30528	10675.3	39682	13021.9	11869	3801.71	12514	3442.33	25311.2	-1.86526	0.204017	-9.14266	6.09346e-20	1.11008e-18	Down
1_2644	729	2393	313.37	2535	311.53	8970	1075.95	11106	1144.06	5811.72	1.62957	0.178416	9.13355	6.62907e-20	1.2006e-18	Ups
1_855	777	631	77.53	918	105.84	195	21.95	217	20.97	528.13	-2.2358	0.245118	-9.12131	7.42248e-20	1.33422e-18	Down
1_2858	564	13506	2286.08	8325	1322.35	802	124.34	1851	246.46	6955.74	-3.38956	0.371627	-9.12086	7.45303e-20	1.33422e-18	Down
1_1324	1008	727	68.85	621	55.19	133	11.54	126	9.39	447.113	-2.69993	0.296273	-9.11298	8.01489e-20	1.42656e-18	Down
1_680	1179	181	14.66	251	19.07	16	1.19	36	2.29	133.22	-3.33588	0.367021	-9.08907	9.98862e-20	1.7677e-18	Down
1_2200	1545	501	30.96	502	29.11	106	6	149	7.24	343.255	-2.33416	0.256894	-9.08609	1.02667e-19	1.80658e-18	Down
1_707	552	1510	261.15	1149	186.48	48	7.6	168	22.86	816.841	-3.90959	0.430454	-9.08249	1.06117e-19	1.85675e-18	Down
1_2290	555	2391	411.27	2225	359.15	13201	2079.9	13012	1760.64	7152.48	2.10476	0.232045	9.07052	1.18455e-19	2.06099e-18	Ups
1_2321	852	3306	370.43	4263	448.25	1310	134.45	1723	151.87	2810.3	-1.68262	0.185693	-9.06126	1.28958e-19	2.23118e-18	Down
1_2459	567	230	38.72	241	38.08	40	6.17	40	5.3	152.625	-2.86077	0.315956	-9.05432	1.37424e-19	2.36446e-18	Down
1_2743	2124	7759	348.73	8277	349.11	2887	118.86	3029	107.09	5897.73	-1.79191	0.19901	-9.00412	2.17394e-19	3.71972e-18	Down
1_1466	447	1733	370.11	1705	341.71	7641	1494.76	8600	1444.81	4567.63	1.84046	0.204865	8.98378	2.61628e-19	4.45198e-18	Ups
1_2449	1590	197	11.83	234	13.18	22	1.21	43	2.03	136.621	-3.04036	0.339527	-8.9547	3.40648e-19	5.76495e-18	Down
1_2201	1923	327	16.23	452	21.06	84	3.82	81	3.16	257.082	-2.54188	0.284591	-8.93169	4.19538e-19	7.06146e-18	Down
1_1931	906	391	41.2	649	64.17	3341	322.46	7391	612.62	2569.42	2.88784	0.323859	8.917	4.79109e-19	8.02055e-18	Ups
1_108	429	37093	8254.27	35155	7341.29	11420	2327.75	13573	2375.95	26270.8	-1.89879	0.212956	-8.91637	4.81821e-19	8.02258e-18	Down
1_2699	1359	2671	187.63	2312	152.41	629	40.47	632	34.92	1718.61	-2.32415	0.260769	-8.91267	4.98169e-19	8.25042e-18	Down
1_686	1149	192	15.95	245	19.1	30	2.28	47	3.07	140.708	-2.81966	0.316479	-8.90948	5.12705e-19	8.446e-18	Down
1_556	1107	4307	371.43	4318	349.44	1442	113.91	1585	107.52	3142.71	-1.86899	0.210005	-8.89974	5.59799e-19	9.17301e-18	Down
1_2386	882	2414	261.28	2376	241.34	741	73.46	800	68.11	1715.88	-1.99012	0.224004	-8.88427	6.43425e-19	1.04878e-17	Down
1_136	1512	662	41.8	867	51.37	2877	166.39	3731	185.31	1878.34	1.72064	0.193708	8.88264	6.52906e-19	1.05867e-17	Ups
1_2748	861	4157	460.92	3761	391.33	1156	117.4	1300	113.39	2823.29	-2.04892	0.230693	-8.88161	6.59021e-19	1.06302e-17	Down
1_310	1197	2408	192.05	2272	170.04	9355	683.4	13193	827.69	6252.22	1.8466	0.208454	8.85856	8.10575e-19	1.3007e-17	Ups
1_90	906	21019	2214.77	16493	1630.85	4187	404.11	5913	490.12	13074.2	-2.27076	0.256856	-8.84059	9.52126e-19	1.51997e-17	Down
1_771	954	4861	486.43	4269	400.89	1301	119.25	1526	120.12	3256.23	-2.05611	0.232924	-8.82741	1.07132e-18	1.70147e-17	Down
1_2458	1125	621	52.7	606	48.26	105	8.16	68	4.54	391.796	-3.07663	0.349207	-8.81033	1.24783e-18	1.9717e-17	Down
1_1097	867	227	24.99	287	29.66	38	3.83	63	5.46	167.746	-2.67581	0.304199	-8.79626	1.4145e-18	2.2237e-17	Down
1_351	1458	878	57.49	888	54.56	189	11.34	307	15.81	613.509	-2.2053	0.250934	-8.78835	1.51769e-18	2.37388e-17	Down
1_1827	1875	221799	11292.8	223957	10700.5	91865	4284.27	94747	3794.75	169196	-1.61529	0.183878	-8.78457	1.56963e-18	2.44279e-17	Down
1_1673	795	488	58.6	536	60.4	1994	219.32	2906	274.5	1356.73	1.84371	0.209929	8.78253	1.59835e-18	2.47504e-17	Ups
1_956	309	1875	579.28	2464	714.37	7301	2066.1	9521	2313.89	4906.97	1.56744	0.178497	8.78134	1.61539e-18	2.48898e-17	Ups
1_1671	1266	4271	322.06	5716	404.48	20195	1394.88	21845	1295.8	12118.9	1.69968	0.194181	8.7531	2.07577e-18	3.18251e-17	Ups
1_98	1746	1820	99.51	2063	105.85	6634	332.25	9782	420.73	4670.66	1.67049	0.190916	8.74991	2.13531e-18	3.25766e-17	Ups
1_1948	1341	9197	654.73	10182	680.22	33205	2165.22	46010	2576.57	22788.8	1.62658	0.185968	8.74655	2.19976e-18	3.33954e-17	Ups
1_1295	1131	586	49.46	668	52.91	2341	181	3390	225.09	1602.79	1.78175	0.20396	8.73579	2.41961e-18	3.65539e-17	Ups
1_2789	1107	17898	1543.48	17585	1423.11	5617	443.7	5319	360.83	12624.2	-2.03794	0.233567	-8.72533	2.65413e-18	3.99021e-17	Down
1_130	1302	1661	121.79	1271	87.45	287	19.28	243	14.02	969.852	-2.77307	0.317998	-8.72039	2.77248e-18	4.148e-17	Down
1_854	558	32440	5549.97	35062	5629.18	9679	1516.79	15043	2024.51	24651.3	-1.83177	0.210356	-8.70795	3.09422e-18	4.60712e-17	Down
1_1566	642	2525	375.47	1656	231.08	88	11.99	285	33.34	1299.16	-3.78414	0.434615	-8.70688	3.12353e-18	4.61026e-17	Down
1_2623	651	205	30.06	216	29.72	1466	196.92	1317	151.92	742.171	2.32654	0.26721	8.70679	3.1261e-18	4.61026e-17	Ups
1_181	2334	50565	2068.2	43320	1662.76	13139	492.25	14572	468.85	33234.3	-2.11858	0.243362	-8.70547	3.16269e-18	4.64211e-17	Down
1_2153	423	104	23.47	134	28.38	8	1.65	13	2.31	72.0672	-3.70558	0.426052	-8.69748	3.39348e-18	4.95736e-17	Down
1_2486	894	1330	142.02	1553	155.62	486	47.54	506	42.5	1041.3	-1.88288	0.216872	-8.68201	3.88822e-18	5.65343e-17	Down
1_716	1287	168	12.46	163	11.35	22	1.49	25	1.46	105.454	-3.10071	0.358091	-8.65899	4.75975e-18	6.88829e-17	Down
1_1213	1890	5218	263.56	4808	227.9	23578	1090.87	42494	1688.44	17064.3	2.25831	0.261616	8.63217	6.02013e-18	8.67179e-17	Ups
1_1957	1452	1258	82.71	1322	81.57	408	24.57	545	28.19	946.667	-1.80838	0.209571	-8.62895	6.19164e-18	8.87755e-17	Down
1_1325	1113	623	53.44	476	38.31	96	7.54	83	5.6	359.095	-2.9142	0.337767	-8.62783	6.25257e-18	8.9236e-17	Down
1_2100	1512	218	13.76	247	14.63	46	2.66	46	2.28	153.115	-2.6452	0.306664	-8.62575	6.36729e-18	9.04564e-17	Down
1_566	963	932	92.39	1031	95.91	173	15.71	328	25.58	667.951	-2.34083	0.272203	-8.59956	8.00236e-18	1.13039e-16	Down
1_1327	2097	347	15.8	371	15.85	87	3.63	104	3.72	247.369	-2.25421	0.262142	-8.59916	8.02987e-18	1.13039e-16	Down
1_2466	1575	202	12.24	296	16.84	35	1.94	57	2.72	160.382	-2.74707	0.319718	-8.59217	8.53386e-18	1.1959e-16	Down
1_1710	309	1218	376.3	826	239.48	128	36.22	222	53.95	671.58	-2.89981	0.338552	-8.56533	1.07763e-17	1.50334e-16	Down
1_54	1392	3058	209.72	3165	203.69	1096	68.85	1190	64.2	2287.88	-1.80084	0.210616	-8.55035	1.22721e-17	1.70433e-16	Down
1_1848	1116	62725	5365.63	55085	4421.93	13935	1091.87	10773	724.92	39561.3	-2.55325	0.30119	-8.47723	2.30613e-17	3.18843e-16	Down
1_4	918	14129	1469.31	11187	1091.73	3491	332.53	3897	318.79	8967.21	-2.13768	0.252528	-8.4651	2.5594e-17	3.52288e-16	Down
1_213	618	386	59.63	364	52.77	2448	346.38	6450	783.77	2087.36	3.02064	0.357119	8.45835	2.71182e-17	3.71616e-16	Ups
1_2291	213	687	307.91	693	291.47	3664	1504.19	3592	1266.41	2008.42	1.9997	0.236496	8.45552	2.77847e-17	3.79072e-16	Ups
1_1711	462	3064	633.13	2035	394.61	288	54.51	565	91.84	1671.05	-2.93986	0.347899	-8.45032	2.905e-17	3.94595e-16	Down
1_2446	972	170	16.7	191	17.6	28	2.52	39	3.01	117.641	-2.74377	0.325072	-8.44052	3.15929e-17	4.27263e-16	Down
1_17	429	572	127.29	383	79.98	64	13.05	90	15.75	312.273	-2.96133	0.351092	-8.43465	3.32189e-17	4.473e-16	Down
1_436	1545	537	33.18	560	32.47	150	8.49	146	7.1	379.992	-2.22082	0.263841	-8.41729	3.8529e-17	5.16556e-16	Down
1_1294	663	316	45.5	438	59.18	1525	201.13	1863	211.02	956.621	1.78082	0.21179	8.40843	4.15519e-17	5.54681e-16	Ups
1_2114	765	6130	764.97	7520	880.64	2890	330.34	3269	320.9	5239.04	-1.50444	0.179075	-8.40121	4.41897e-17	5.87363e-16	Down
1_2502	693	230	31.68	283	36.58	36	4.54	67	7.26	167.924	-2.64878	0.315495	-8.39564	4.6337e-17	6.13273e-16	Down
1_1796	372	2216	568.68	2118	510.07	518	121.76	389	78.53	1450.68	-2.54936	0.304014	-8.38566	5.04408e-17	6.64745e-16	Down
1_2483	186	702	360.3	902	434.45	212	99.67	323	130.41	571.095	-1.94642	0.232265	-8.38016	5.28561e-17	6.93624e-16	Down
1_481	1317	3672	266.17	5411	368.07	18113	1202.63	20340	1159.8	11040.9	1.70879	0.204933	8.33829	7.53734e-17	9.84943e-16	Ups
1_2465	483	139	27.47	174	32.27	18	3.26	31	4.82	99.4696	-2.96893	0.356189	-8.33527	7.73217e-17	1.00616e-15	Down
1_349	1119	5036	429.63	6291	503.65	568	44.39	1492	100.13	3651.86	-2.8117	0.337437	-8.33254	7.91272e-17	1.02534e-15	Down
1_1799	1620	996	58.69	1125	62.21	3705	199.99	5669	262.79	2635.38	1.72808	0.207616	8.32344	8.54454e-17	1.1026e-15	Ups
1_692	1191	430	34.47	624	46.94	140	10.28	147	9.27	361.077	-2.19394	0.263813	-8.31627	9.07781e-17	1.16655e-15	Down
1_1565	357	1019	272.49	717	179.93	60	14.7	160	33.66	551.934	-3.309	0.398773	-8.29797	1.05905e-16	1.35532e-15	Down
1_1413	1362	1326	92.94	957	62.95	6532	419.37	10550	581.69	4352.26	2.42267	0.292002	8.29675	1.06996e-16	1.36365e-15	Ups
1_2315	537	1255	223.11	1643	274.1	6385	1039.72	13333	1864.54	5018.99	2.30855	0.278994	8.27455	1.28937e-16	1.63655e-15	Ups
1_498	1200	624	49.64	776	57.93	3753	273.48	3467	216.97	2008.04	1.98848	0.240433	8.27045	1.3346e-16	1.68704e-15	Ups
1_977	2274	2561	107.51	3058	120.47	8791	338.05	13287	438.79	6384.37	1.56709	0.189635	8.2637	1.41229e-16	1.778e-15	Ups
1_1724	864	499	55.14	590	61.18	2054	207.88	3340	290.3	1474.28	1.88459	0.228407	8.25103	1.57037e-16	1.969e-15	Ups
1_927	849	307	34.52	275	29.02	1334	137.4	1733	153.29	838.299	1.9732	0.239318	8.24512	1.64999e-16	2.06049e-15	Ups
1_864	1467	284	18.48	352	21.5	82	4.89	90	4.61	218.752	-2.21551	0.268895	-8.23932	1.7319e-16	2.15409e-15	Down
1_2034	1302	1154	84.61	1262	86.83	4001	268.71	5500	317.23	2760.79	1.57069	0.190894	8.22809	1.90217e-16	2.35641e-15	Ups
1_663	1398	398	27.18	557	35.69	2331	145.8	2363	126.93	1311.2	1.92058	0.233631	8.22056	2.02555e-16	2.49925e-15	Ups
1_1453	768	46137	5734.98	46132	5381.26	17055	1941.86	21838	2135.36	34984.4	-1.62202	0.198272	-8.18079	2.8198e-16	3.46544e-15	Down
1_2744	888	359	38.59	431	43.48	91	8.96	140	11.84	274.873	-2.1296	0.260363	-8.17936	2.85361e-16	3.49313e-15	Down
1_1890	435	9642	2116.03	9905	2039.89	4024	808.9	5040	870.08	7587.72	-1.48442	0.181568	-8.17557	2.94469e-16	3.59044e-15	Down
1_1012	828	395	45.54	604	65.35	2179	230.12	3747	339.84	1556.29	2.14304	0.262455	8.16535	3.20502e-16	3.89253e-15	Ups
1_636	1017	334	31.35	518	45.63	91	7.82	129	9.53	287.693	-2.28067	0.279465	-8.16084	3.32691e-16	4.02479e-15	Down
1_2460	480	220	43.75	189	35.27	31	5.65	21	3.29	129.933	-3.21252	0.39382	-8.15731	3.42556e-16	4.12799e-15	Down
1_2447	819	144	16.79	180	19.69	28	2.99	32	2.93	105.276	-2.72787	0.334848	-8.14658	3.74371e-16	4.4939e-15	Down
1_3083	1341	1080	76.88	1020	68.14	4505	293.76	8173	457.69	3323.42	2.13502	0.262908	8.1208	4.63116e-16	5.53772e-15	Ups
1_2892	549	232	40.34	250	40.8	55	8.76	55	7.52	162.265	-2.4478	0.301723	-8.11275	4.94857e-16	5.89451e-15	Down
1_1847	978	68909	6726.37	56235	5151.22	13464	1203.82	9192	705.81	41365.2	-2.73913	0.337744	-8.11008	5.05857e-16	6.00245e-15	Down
1_2288	1509	9200	582.03	9617	570.94	49567	2872.31	45498	2264.24	26597.3	1.94922	0.240815	8.09427	5.76067e-16	6.80946e-15	Ups
1_1036	438	709	154.53	924	188.99	2946	588.15	3452	591.85	1870.33	1.58803	0.19649	8.08197	6.37263e-16	7.50419e-15	Ups
1_1951	336	22782	6472.86	18796	5011.51	6356	1654.14	7181	1604.96	15013.6	-1.98238	0.245607	-8.07136	6.95202e-16	8.15546e-15	Down
1_1826	627	45523	6931.18	47694	6814.58	18549	2586.91	20557	2462.13	35320.9	-1.6136	0.200004	-8.06783	7.15591e-16	8.36297e-15	Down
1_2722	369	366	94.69	464	112.65	121	28.67	145	29.51	294.115	-1.98428	0.24616	-8.06092	7.57236e-16	8.81639e-15	Down
1_635	1029	456	42.31	587	51.11	162	13.77	196	14.3	374.565	-1.88887	0.234683	-8.04857	8.37651e-16	9.71613e-15	Down
1_216	984	224	21.73	203	18.48	1548	137.56	1332	101.65	767.964	2.34227	0.291067	8.0472	8.47108e-16	9.78916e-15	Ups
1_2212	513	149	27.73	188	32.83	22	3.75	39	5.71	108.816	-2.77404	0.344821	-8.04486	8.63407e-16	9.94041e-15	Down
1_53	894	1591	169.89	1617	162.04	528	51.64	734	61.66	1194.62	-1.72291	0.214339	-8.03824	9.11389e-16	1.0454e-14	Down
1_778	1281	427	31.82	436	30.49	1599	109.15	2108	123.58	1057.12	1.69357	0.21079	8.03437	9.40638e-16	1.07497e-14	Ups
1_3061	432	939	207.5	922	191.2	305	61.74	363	63.1	681.181	-1.84078	0.229275	-8.02868	9.85284e-16	1.12185e-14	Down
1_1406	810	153	18.03	171	18.91	2511	271.08	1332	123.49	976.145	3.13345	0.390564	8.02289	1.0329e-15	1.17175e-14	Ups
1_681	765	131	16.35	144	16.86	22	2.51	20	1.96	87.9534	-2.97582	0.370969	-8.02175	1.04248e-15	1.17831e-14	Down
1_1173	1356	363	25.56	433	28.61	1670	107.69	1781	98.63	989.841	1.73179	0.215986	8.01808	1.0741e-15	1.20963e-14	Ups
1_809	1449	323	21.28	412	25.47	89	5.37	131	6.79	256.405	-2.09	0.260946	-8.00934	1.15326e-15	1.29408e-14	Down
1_1678	738	3880	501.9	5218	633.42	14111	1671.97	17416	1772.19	9489.88	1.41301	0.1767	7.99667	1.27834e-15	1.42615e-14	Ups
1_479	606	843	132.8	1156	170.89	3891	561.46	4303	533.23	2374.01	1.65875	0.207435	7.99649	1.28018e-15	1.42615e-14	Ups
1_3057	483	30	5.93	44	8.16	243	43.99	409	63.59	161.318	2.6714	0.334304	7.99093	1.33927e-15	1.48664e-14	Ups
1_1062	204	1687	789.46	2812	1234.89	8939	3831.66	13606	5008.63	6146.49	1.92406	0.241471	7.96806	1.61179e-15	1.78275e-14	Ups
1_742	1761	216	11.71	209	10.63	41	2.04	54	2.3	142.871	-2.49323	0.31353	-7.95213	1.83325e-15	2.02049e-14	Down
1_2358	684	533	74.39	803	105.17	2530	323.44	3421	375.59	1674.53	1.76347	0.222182	7.93705	2.07047e-15	2.27384e-14	Ups
1_3043	789	134	16.21	157	17.83	20	2.22	32	3.05	94.1504	-2.78707	0.351864	-7.92086	2.35872e-15	2.58126e-14	Down
1_1110	2241	7581	322.95	7835	313.21	1981	77.3	1308	43.83	5164.41	-2.50108	0.31676	-7.89584	2.88366e-15	3.14461e-14	Down
1_2797	519	3479	639.93	5976	1031.54	1361	229.31	1327	192.01	3247.76	-2.11243	0.267699	-7.89108	2.99581e-15	3.25545e-14	Down
1_2745	990	6240	601.72	9180	830.71	2999	264.89	3624	274.9	5804.61	-1.56633	0.199113	-7.86654	3.64576e-15	3.94787e-14	Down
1_1966	1542	1226	75.9	1102	64.02	355	20.13	452	22.01	847.709	-1.89818	0.241705	-7.85328	4.05281e-15	4.37336e-14	Down
1_2287	858	4832	537.63	5111	533.66	26626	2713.6	23147	2025.94	13985	1.93987	0.247119	7.84993	4.16274e-15	4.47639e-14	Ups
1_1330	306	1672	521.63	990	289.84	204	58.3	298	73.13	889.925	-2.75428	0.350946	-7.84817	4.22136e-15	4.52372e-14	Down
1_478	819	700	81.59	827	90.46	2452	261.8	3488	319.82	1726.73	1.55594	0.198289	7.84685	4.2663e-15	4.55499e-14	Ups
1_192	537	2003	356.08	1188	198.19	16475	2682.74	13601	1902.02	7686.99	2.76456	0.352333	7.84645	4.27995e-15	4.55499e-14	Ups
1_813	1398	806	55.04	1105	70.81	254	15.89	406	21.81	683.382	-1.89483	0.241545	-7.8446	4.3433e-15	4.60658e-14	Down
1_2669	789	2384	288.45	3521	399.79	10690	1184.76	12245	1165.47	6716.77	1.58453	0.202237	7.83502	4.6877e-15	4.95488e-14	Ups
1_2891	660	488	70.59	688	93.39	168	22.26	232	26.4	419.54	-1.90366	0.243065	-7.83191	4.80502e-15	5.06161e-14	Down
1_638	771	104	12.88	136	15.8	16	1.81	21	2.05	76.1426	-2.96347	0.379229	-7.81447	5.51952e-15	5.79456e-14	Down
1_21	1272	218	16.36	262	18.45	52	3.57	76	4.49	164.412	-2.24754	0.287707	-7.8119	5.63322e-15	5.89394e-14	Down
1_2461	267	396	141.59	510	171.12	128	41.92	112	31.5	310.783	-2.22123	0.284841	-7.79813	6.28297e-15	6.55164e-14	Down
1_946	645	284	42.03	260	36.11	1691	229.25	1525	177.55	874.903	2.15691	0.277038	7.78559	6.93862e-15	7.21104e-14	Ups
1_938	1665	3740	214.44	2989	160.83	920	48.32	1230	55.48	2418.83	-2.02114	0.259635	-7.78452	6.99796e-15	7.24838e-14	Down
1_2020	1047	193	17.6	210	17.97	12	1	40	2.87	126.022	-3.23869	0.417712	-7.75341	8.94579e-15	9.23504e-14	Down
1_2557	2016	11361	537.98	16593	737.36	64193	2784.36	63064	2349.14	36168.1	1.81744	0.234578	7.74768	9.35848e-15	9.62898e-14	Ups
1_2163	1164	452	37.07	555	42.72	161	12.09	211	13.61	367.632	-1.79288	0.231962	-7.72922	1.08209e-14	1.10968e-13	Down
1_808	1983	283	13.62	394	17.8	92	4.06	112	4.24	236.229	-2.06228	0.266906	-7.72662	1.10438e-14	1.1288e-13	Down
1_1228	585	2003	326.87	2024	309.95	8566	1280.41	8547	1097.18	4954.3	1.69822	0.21996	7.72058	1.15803e-14	1.17974e-13	Ups
1_1969	414	436	100.54	453	98.03	138	29.15	150	27.21	318.272	-1.97138	0.255551	-7.71423	1.21717e-14	1.23308e-13	Down
1_640	1290	217	16.06	251	17.43	50	3.39	75	4.37	160.528	-2.24758	0.291359	-7.7141	1.21835e-14	1.23308e-13	Down
1_2907	177	154	83.06	256	129.57	941	464.88	1615	685.2	665.025	2.2102	0.286531	7.71365	1.22267e-14	1.23343e-13	Ups
1_2887	1887	876	44.32	953	45.24	343	15.89	379	15.08	682.196	-1.69541	0.220062	-7.70423	1.31639e-14	1.32365e-13	Down
1_2681	1245	949	72.77	1224	88.08	4516	317.18	9792	590.64	3656.16	2.25399	0.292665	7.70161	1.34366e-14	1.3467e-13	Ups
1_106	477	166	33.22	266	49.96	1034	189.55	1158	182.31	604.827	1.95913	0.254474	7.69874	1.37413e-14	1.3728e-13	Ups
1_2322	1194	7251	579.75	10049	753.98	3387	248.05	4730	297.49	6660.65	-1.4569	0.18927	-7.69749	1.38767e-14	1.38187e-13	Down
1_2790	681	10072	1411.93	8813	1159.36	3280	421.17	3200	352.88	6890.76	-1.89195	0.246164	-7.68572	1.52137e-14	1.51015e-13	Down
1_2755	957	1912	190.73	2311	216.34	835	76.3	846	66.39	1574.54	-1.67009	0.217649	-7.67332	1.67607e-14	1.65839e-13	Down
1_1125	594	342	54.96	354	53.39	1621	238.63	3645	460.82	1315.97	2.42583	0.316659	7.66069	1.84938e-14	1.82406e-13	Ups
1_1293	663	689	99.21	978	132.15	2814	371.14	4026	456.01	1958.06	1.63986	0.214208	7.65546	1.92617e-14	1.89376e-13	Ups
1_750	810	101	11.9	99	10.95	10	1.08	15	1.39	62.8555	-3.24134	0.423996	-7.64473	2.09381e-14	2.05206e-13	Down
1_3049	510	665	124.48	590	103.64	150	25.72	230	33.87	444.258	-2.09551	0.274408	-7.63647	2.23253e-14	2.18112e-13	Down
1_662	1311	253	18.42	292	19.95	978	65.23	1206	69.08	634.313	1.60682	0.210839	7.62106	2.51594e-14	2.45027e-13	Ups
1_400	1392	3193	218.98	2553	164.31	14302	898.43	15136	816.56	8178.03	1.93777	0.254291	7.62029	2.53099e-14	2.45721e-13	Ups
1_1825	363	42574	11196.5	39035	9633.63	14911	3591.93	16179	3347.06	30373.3	-1.75236	0.230041	-7.6176	2.58444e-14	2.50125e-13	Down
1_1571	1578	175	10.59	189	10.73	22	1.22	47	2.24	118.759	-2.72213	0.357495	-7.61447	2.6477e-14	2.5545e-13	Down
1_2462	1359	699	49.1	817	53.86	279	17.95	358	19.78	571.376	-1.61446	0.21219	-7.60856	2.77156e-14	2.66569e-13	Down
1_2532	1059	26243	2365.71	26892	2274.94	9485	783.19	13991	992.14	20324.2	-1.56379	0.2056	-7.60598	2.82744e-14	2.71102e-13	Down
1_950	906	1249	131.61	1242	122.81	4254	410.58	5284	437.98	2805.56	1.53351	0.201826	7.59818	3.00327e-14	2.87072e-13	Ups
1_1414	507	262	49.33	284	50.18	973	167.82	1255	185.89	643.395	1.6252	0.214168	7.58843	3.23812e-14	3.08568e-13	Ups
1_489	2958	3118	100.63	4019	121.72	10052	297.15	14506	368.27	7361.4	1.38663	0.182815	7.58489	3.32765e-14	3.16127e-13	Ups
1_1049	1497	1963	125.18	2984	178.57	8278	483.54	10837	543.63	5570.81	1.56706	0.206642	7.58345	3.36474e-14	3.18673e-13	Ups
1_2104	972	130	12.77	164	15.12	28	2.52	34	2.63	97.1102	-2.54691	0.336757	-7.56306	3.93688e-14	3.71723e-13	Down
1_1112	384	1604	398.77	1235	288.12	344	78.33	264	51.63	960.888	-2.51973	0.333447	-7.55661	4.13708e-14	3.89439e-13	Down
1_1604	618	88	13.59	138	20	8	1.13	19	2.31	69.2984	-3.28572	0.437677	-7.50717	6.04214e-14	5.67046e-13	Down
1_642	825	190	21.99	227	24.65	40	4.24	66	6.01	141.576	-2.31444	0.308752	-7.4961	6.57447e-14	6.1514e-13	Down
1_2617	174	6238	3422.47	4377	2253.56	572	287.46	1422	613.72	3513.08	-2.78037	0.371029	-7.49368	6.69697e-14	6.24714e-13	Down
1_2497	2412	7793	308.44	11584	430.25	2698	97.81	1807	56.26	6487.69	-2.35893	0.316535	-7.45233	9.17064e-14	8.52897e-13	Down
1_68	1227	878	68.31	843	61.55	3578	254.99	7478	457.68	2847.98	2.20315	0.295735	7.44972	9.35381e-14	8.65005e-13	Ups
1_82	816	1009	118.04	832	91.34	269	28.83	319	29.36	661.908	-2.00736	0.269456	-7.44968	9.35669e-14	8.65005e-13	Down
1_655	738	1024	132.46	899	109.13	4589	543.74	11222	1141.91	3892.97	2.51715	0.338311	7.44034	1.00423e-13	9.25625e-13	Ups
1_546	1743	416	22.78	417	21.43	130	6.52	156	6.72	301.799	-1.89747	0.25566	-7.42185	1.15491e-13	1.06136e-12	Down
1_2388	579	309	50.95	257	39.76	61	9.21	81	10.51	194.71	-2.33978	0.315675	-7.41197	1.24441e-13	1.14021e-12	Down
1_1410	735	431	55.98	281	34.25	6176	734.76	3097	316.43	2346.29	3.20565	0.433153	7.40073	1.35437e-13	1.23731e-12	Ups
1_1870	159	3017	1811.43	2873	1618.75	886	487.26	1399	660.75	2187.56	-1.75292	0.237274	-7.38772	1.49365e-13	1.36054e-12	Down
1_1409	711	744	99.9	468	58.97	8891	1093.48	5033	531.59	3545.56	3.03763	0.411247	7.3864	1.50854e-13	1.37007e-12	Ups
1_1013	879	965	104.81	1556	158.59	4568	454.43	6992	597.35	3211.91	1.79482	0.243284	7.37745	1.61348e-13	1.4611e-12	Ups
1_1882	147	1267	822.82	1175	716.08	412	245.08	548	279.95	912.569	-1.72231	0.233681	-7.37035	1.70183e-13	1.53661e-12	Down
1_1412	678	568	79.98	371	49.02	3743	482.75	3361	372.27	1861.27	2.46424	0.334684	7.36286	1.80011e-13	1.62062e-12	Ups
1_1570	792	98	11.81	129	14.59	15	1.66	24	2.28	72.7781	-2.81818	0.382806	-7.36188	1.81334e-13	1.6278e-12	Down
1_58	1521	178	11.17	215	12.66	44	2.53	63	3.11	135.093	-2.21223	0.30073	-7.35619	1.89236e-13	1.69382e-12	Down
1_3062	300	1375	437.55	1373	410.01	539	157.11	614	153.7	1042.53	-1.61565	0.219914	-7.34673	2.03109e-13	1.80892e-12	Down
1_1984	936	6312	643.78	4476	428.41	32607	3046.23	33071	2653.32	17709.2	2.16692	0.294955	7.34663	2.03263e-13	1.80892e-12	Ups
1_2265	657	1770	257.19	1519	207.13	547	72.8	578	66.07	1198.93	-1.90147	0.258845	-7.346	2.04233e-13	1.81235e-12	Down
1_1190	795	84136	10103.2	70625	7958.55	25527	2807.76	34896	3296.3	57914.7	-1.74058	0.237259	-7.3362	2.19747e-13	1.94445e-12	Down
1_1053	1077	452	40.07	530	44.09	1662	134.94	2827	197.12	1246.14	1.76375	0.240811	7.3242	2.40331e-13	2.12053e-12	Ups
1_218	756	344	43.44	317	37.56	1459	168.76	1567	155.66	859.275	1.78863	0.244257	7.32273	2.42977e-13	2.13778e-12	Ups
1_290	999	337	32.2	380	34.08	117	10.24	122	9.17	257.571	-1.92202	0.262562	-7.32024	2.47528e-13	2.17166e-12	Down
1_1533	1137	6827	573.21	8877	699.44	22787	1752.49	27540	1818.96	15503.3	1.30068	0.177812	7.31493	2.57517e-13	2.25073e-12	Ups
1_2485	783	1510	184.1	1774	202.97	664	74.15	653	62.63	1228.28	-1.6574	0.226586	-7.31468	2.57995e-13	2.25073e-12	Down
1_180	747	7640	976.38	6609	792.61	2327	272.4	3362	337.98	5350.38	-1.71187	0.234056	-7.31391	2.5947e-13	2.25724e-12	Down
1_2320	1137	1942	163.05	2108	166.09	769	59.14	1100	72.65	1564.2	-1.49503	0.204474	-7.31159	2.64001e-13	2.29023e-12	Down
1_2814	309	1876	579.59	2376	688.86	5886	1665.67	7853	1908.52	4206.41	1.30249	0.178331	7.30375	2.79865e-13	2.42106e-12	Ups
1_2773	1176	649	52.68	952	72.52	3718	276.46	3534	225.67	2066.38	1.80973	0.247987	7.2977	2.9272e-13	2.52522e-12	Ups
1_495	480	238	47.33	391	72.98	1477	269.07	3436	537.56	1216.53	2.48471	0.34075	7.29186	3.05694e-13	2.62982e-12	Ups
1_1416	396	101	24.35	124	28.05	501	110.63	560	106.2	297.982	1.84098	0.252592	7.28836	3.13751e-13	2.68799e-12	Ups
1_664	282	5670	1919.45	5621	1785.69	1964	609	3004	799.96	4316.81	-1.57278	0.215799	-7.28817	3.14192e-13	2.68799e-12	Down
1_1714	1401	1774	120.88	1910	122.13	10205	636.95	8184	438.68	5188.1	1.93865	0.266547	7.27322	3.51008e-13	2.99468e-12	Ups
1_641	1050	219	19.91	296	25.25	61	5.08	92	6.58	178.994	-2.09073	0.287744	-7.26594	3.70445e-13	3.15184e-12	Down
1_1011	1209	859	67.83	1231	91.22	4238	306.52	9695	602.2	3541.97	2.26696	0.31253	7.25357	4.05916e-13	3.44417e-12	Ups
1_3050	618	670	103.5	577	83.64	188	26.6	224	27.22	450.658	-1.95691	0.269842	-7.25205	4.10498e-13	3.47353e-12	Down
1_807	2040	387	18.11	499	21.91	144	6.17	194	7.14	325.141	-1.74432	0.240895	-7.241	4.45392e-13	3.75853e-12	Down
1_374	795	631	75.77	791	89.14	2240	246.38	3590	339.11	1663.22	1.62058	0.223995	7.23491	4.65826e-13	3.92028e-12	Ups
1_1303	1143	1184	98.89	2223	174.24	7216	552.05	9507	624.62	4604.44	1.90788	0.264047	7.2255	4.99251e-13	4.19019e-12	Ups
1_949	1017	4958	465.4	5062	445.91	16774	1442.26	30942	2284.79	13097.9	1.80439	0.250454	7.20449	5.826e-13	4.87652e-12	Ups
1_28	1182	238	19.22	278	21.07	67	4.96	98	6.23	182.874	-1.99593	0.277204	-7.20022	6.01139e-13	5.01814e-12	Down
1_688	864	98	10.83	131	13.58	16	1.62	26	2.26	73.9418	-2.72959	0.379229	-7.19775	6.12124e-13	5.0961e-12	Down
1_1507	789	170	20.57	194	22.03	46	5.1	54	5.14	125.83	-2.19079	0.304731	-7.18927	6.51378e-13	5.40836e-12	Down
1_814	954	278	27.82	324	30.43	65	5.96	115	9.05	210.237	-2.09875	0.292262	-7.18104	6.91836e-13	5.72892e-12	Down
1_2747	732	2398	312.74	3229	395.18	1163	138.93	1166	119.62	2110.6	-1.60561	0.223855	-7.17255	7.36154e-13	6.07965e-12	Down
1_2207	2163	3786	167.1	4345	179.96	10607	428.81	13598	472.1	7614.72	1.18368	0.165216	7.16448	7.8082e-13	6.43139e-12	Ups
1_1970	606	705	111.06	700	103.48	194	27.99	315	39.04	513.114	-1.84329	0.257363	-7.16222	7.93808e-13	6.52101e-12	Down
1_1712	393	5039	1224.04	3117	710.54	477	106.13	1103	210.77	2722.96	-2.7336	0.381787	-7.16003	8.06606e-13	6.60862e-12	Down
1_684	1173	199	16.2	353	26.96	60	4.47	48	3.07	178.801	-2.59408	0.362346	-7.15913	8.11933e-13	6.63471e-12	Down
1_1411	921	799	82.82	549	53.4	7106	674.67	4633	377.76	3063.02	2.67012	0.373607	7.14687	8.87772e-13	7.23534e-12	Ups
1_2157	1131	187	15.78	231	18.3	29	2.24	64	4.25	138.568	-2.49914	0.34973	-7.14592	8.9392e-13	7.26632e-12	Down
1_1399	390	391	95.71	254	58.35	1984	444.84	2267	436.52	1124.85	2.25844	0.316171	7.14311	9.12449e-13	7.39752e-12	Ups
1_1147	1548	5186	319.82	6207	359.21	2825	159.58	3465	168.09	4623.03	-1.22451	0.171496	-7.14014	9.32332e-13	7.53899e-12	Down
1_182	468	6028	1229.62	4800	918.84	1747	326.42	1578	253.21	3880.15	-2.03861	0.285803	-7.1329	9.8276e-13	7.92606e-12	Down
1_676	735	298	38.71	463	56.43	106	12.61	138	14.1	267.543	-1.96959	0.276679	-7.11868	1.08968e-12	8.76558e-12	Down
1_1025	1494	306	19.55	405	24.29	1248	73.05	2248	113	951.691	1.86504	0.262025	7.11779	1.09671e-12	8.79927e-12	Ups
1_291	720	186	24.66	182	22.65	43	5.22	55	5.74	127.133	-2.24364	0.315606	-7.10899	1.16895e-12	9.35462e-12	Down
1_217	771	117	14.49	104	12.08	627	71.11	611	59.51	338.973	2.06981	0.29124	7.10689	1.18683e-12	9.47324e-12	Ups
1_659	489	155	30.26	206	37.74	703	125.71	1335	205.02	538.344	2.04959	0.288847	7.09577	1.28634e-12	1.02411e-11	Ups
1_3074	567	280	47.14	350	55.3	1031	159	1268	167.94	683.218	1.47802	0.208341	7.09426	1.30045e-12	1.03269e-11	Ups
1_1674	795	710	85.26	670	75.5	2430	267.28	4102	387.48	1803.69	1.79782	0.254298	7.06972	1.55245e-12	1.22965e-11	Ups
1_1846	1335	134165	9594.05	100353	6734.29	33110	2168.73	23363	1314.21	80927	-2.34891	0.332315	-7.06831	1.56831e-12	1.23905e-11	Down
1_1181	900	71	7.53	97	9.66	9	0.87	14	1.17	52.5268	-3.09059	0.437361	-7.06646	1.58932e-12	1.25245e-11	Down
1_84	222	251	107.94	325	131.15	1542	607.38	5821	1969.08	1687.09	3.07005	0.434616	7.06382	1.61986e-12	1.27327e-11	Ups
1_191	2586	14591	538.64	8913	308.77	87871	2971.29	82342	2391.18	44814.9	2.39283	0.338799	7.06267	1.63336e-12	1.28064e-11	Ups
1_507	915	464	48.41	588	57.57	1857	177.47	2007	164.72	1152.61	1.49825	0.212159	7.06194	1.64199e-12	1.28415e-11	Ups
1_2970	828	69955	8065.52	56198	6080.41	15433	1629.85	26675	2419.32	45598.3	-1.97461	0.279678	-7.0603	1.66139e-12	1.29605e-11	Down
1_788	738	7289	942.88	6454	783.46	2734	323.94	2927	297.84	5215.86	-1.64171	0.232583	-7.0586	1.68189e-12	1.30875e-11	Down
1_399	570	1196	200.31	924	145.22	6046	927.52	5624	740.95	3216.64	2.03904	0.288904	7.05785	1.69102e-12	1.31255e-11	Ups
1_671	1251	166	12.67	146	10.46	8	0.56	31	1.86	98.0849	-3.26245	0.462416	-7.05523	1.7232e-12	1.33419e-11	Down
1_2337	1665	3023	173.33	4559	245.3	11370	597.14	15395	694.36	7974.17	1.43525	0.203721	7.04517	1.85233e-12	1.43059e-11	Ups
1_734	1497	329	20.98	434	25.97	131	7.65	153	7.68	278.762	-1.7665	0.250911	-7.04034	1.91777e-12	1.47745e-11	Down
1_2600	279	284	97.18	465	149.31	1491	467.31	2883	776	1145.29	2.10454	0.29967	7.02287	2.17352e-12	1.67032e-11	Ups
1_3045	1092	143	12.5	151	12.39	32	2.56	22	1.51	96.4015	-2.69741	0.384149	-7.02178	2.19066e-12	1.67933e-11	Down
1_969	1029	2988	277.21	4061	353.56	10319	876.9	11987	874.81	6904.06	1.28786	0.183498	7.01841	2.24407e-12	1.71602e-11	Ups
1_1960	213	71	31.82	69	29.02	2	0.82	9	3.17	42.4804	-3.77125	0.538499	-7.00327	2.50062e-12	1.9075e-11	Down
1_2717	1653	376	21.71	490	26.56	156	8.25	182	8.27	319.974	-1.70118	0.242959	-7.00192	2.52486e-12	1.92125e-11	Down
1_682	450	69	14.64	71	14.13	8	1.55	5	0.83	43.0829	-3.54129	0.506064	-6.99772	2.60165e-12	1.97483e-11	Down
1_2896	651	158	23.17	195	26.83	604	81.13	848	97.82	416.363	1.63331	0.233441	6.99668	2.62098e-12	1.98464e-11	Ups
1_131	144	176	116.68	120	74.66	23	13.97	25	13.04	96.9398	-2.89734	0.414838	-6.98427	2.86335e-12	2.16288e-11	Down
1_504	1008	548	51.9	698	62.04	1951	169.25	3250	242.13	1474.66	1.64197	0.23521	6.98087	2.93353e-12	2.21049e-11	Ups
1_1861	1209	981	77.46	1072	79.43	3042	220.02	4740	294.42	2270.31	1.50416	0.215669	6.97438	3.07214e-12	2.30605e-11	Ups
1_751	1260	110	8.33	137	9.74	10	0.69	29	1.73	78.3581	-2.93891	0.421394	-6.97424	3.07523e-12	2.30605e-11	Down
1_1499	732	1425	185.84	1378	168.65	4364	521.32	6442	660.89	3150.42	1.5246	0.218778	6.96873	3.1982e-12	2.39055e-11	Ups
1_1261	1359	908	63.78	1241	81.81	3164	203.58	4669	258	2308.1	1.46681	0.210493	6.96846	3.20439e-12	2.39055e-11	Ups
1_639	747	125	15.97	209	25.07	35	4.1	37	3.72	109.655	-2.48453	0.356554	-6.96816	3.21107e-12	2.39055e-11	Down
1_2474	1272	16594	1245.4	19737	1390.07	7004	481.49	11002	649.54	14238.9	-1.39608	0.20132	-6.93463	4.07286e-12	3.02486e-11	Down
1_2793	663	2023	291.29	2967	400.91	1024	135.06	1247	141.24	1906.41	-1.48242	0.213963	-6.92837	4.25718e-12	3.15418e-11	Down
1_857	1197	1387	110.62	1973	147.66	703	51.36	814	51.07	1283.24	-1.49159	0.215566	-6.91941	4.5352e-12	3.35215e-11	Down
1_505	597	437	69.88	621	93.19	1645	240.95	2242	282.02	1146.35	1.48581	0.215095	6.9077	4.92591e-12	3.63227e-11	Ups
1_564	987	2639	255.25	2653	240.8	981	86.91	1455	110.7	2046.55	-1.50438	0.217814	-6.90672	4.95971e-12	3.64851e-11	Down
1_294	603	596	94.36	554	82.31	186	26.97	254	31.63	426.933	-1.75745	0.25509	-6.88953	5.59788e-12	4.10821e-11	Down
1_973	1521	190	11.93	163	9.6	25	1.44	50	2.47	117.964	-2.56691	0.37263	-6.88864	5.63296e-12	4.12418e-11	Down
1_2574	297	316	101.57	353	106.48	1254	369.21	2697	681.94	1030.73	2.08919	0.303911	6.87436	6.22695e-12	4.54831e-11	Ups
1_1494	1782	621	33.27	665	33.43	3708	181.95	2890	121.79	1853.74	1.97387	0.287269	6.87117	6.3677e-12	4.64018e-11	Ups
1_1400	2418	5439	214.74	7304	270.61	2503	90.52	2075	64.44	4636.81	-1.78398	0.259671	-6.87017	6.41271e-12	4.66201e-11	Down
1_2794	1401	9718	662.19	18032	1153.05	4676	291.85	5282	283.13	9948.28	-1.79109	0.260741	-6.86922	6.45528e-12	4.68197e-11	Down
1_3031	837	1205	137.44	1348	144.28	4989	521.21	13277	1191.22	4569.13	2.32987	0.340621	6.84006	7.91601e-12	5.72801e-11	Ups
1_2939	513	22495	4186.13	20464	3573.68	8957	1526.77	10951	1603.08	16744.7	-1.48574	0.217315	-6.8368	8.09811e-12	5.84612e-11	Down
1_1364	1875	331	16.85	433	20.69	107	4.99	171	6.85	276.705	-1.81616	0.26633	-6.8192	9.15519e-12	6.59387e-11	Down
1_1337	741	54	6.96	82	9.91	2	0.24	9	0.91	40.5794	-3.7052	0.544061	-6.81027	9.74136e-12	6.99977e-11	Down
1_1716	900	601	63.75	622	61.91	2314	224.83	2372	197.92	1389.12	1.54865	0.22756	6.80546	1.00727e-11	7.22112e-11	Ups
1_2621	1371	4594	319.89	14914	974.54	1424	90.82	2048	112.18	6092.78	-2.71221	0.398774	-6.80136	1.03636e-11	7.41248e-11	Down
1_321	1149	8328	691.93	4465	348.13	987	75.11	1831	119.67	4371.34	-2.5503	0.375253	-6.79621	1.07408e-11	7.66456e-11	Down
1_2270	2748	3526	122.49	5138	167.5	14662	466.56	15467	422.68	9112.88	1.43152	0.210694	6.7943	1.08836e-11	7.74864e-11	Ups
1_1675	558	779	133.27	1100	176.6	4181	655.2	3781	508.85	2308.9	1.71584	0.252797	6.78741	1.14168e-11	8.10959e-11	Ups
1_314	528	342	61.84	338	57.35	1312	217.28	2881	409.76	1085.37	2.13753	0.315064	6.78443	1.16547e-11	8.25963e-11	Ups
1_1651	1668	3072	175.82	3694	198.4	9840	515.85	18069	813.5	7908.08	1.61322	0.237926	6.78035	1.19882e-11	8.47659e-11	Ups
1_721	468	99	20.19	107	20.48	15	2.8	26	4.17	67.7224	-2.62492	0.387407	-6.77562	1.2387e-11	8.73863e-11	Down
1_1331	657	3379	490.98	1746	238.08	281	37.4	642	73.38	1707.04	-2.82199	0.417561	-6.75828	1.39639e-11	9.82633e-11	Down
1_2249	399	1235	295.49	1461	328.03	4196	919.58	7946	1495.53	3366.14	1.73109	0.256155	6.75799	1.39923e-11	9.82633e-11	Ups
1_195	201	53	25.17	40	17.83	339	147.48	315	117.69	172.812	2.36606	0.350255	6.75525	1.4259e-11	9.99098e-11	Ups
1_1730	273	871	304.58	1164	381.97	3652	1169.76	3722	1023.84	2211.66	1.48602	0.220011	6.7543	1.43522e-11	1.00336e-10	Ups
1_3032	1233	237	18.35	231	16.78	811	57.52	1322	80.52	594.699	1.74913	0.259048	6.75215	1.45673e-11	1.0161e-10	Ups
1_1246	1371	1329	92.54	1916	125.2	4715	300.73	7090	388.35	3475.4	1.46478	0.217112	6.74666	1.51289e-11	1.0529e-10	Ups
1_2631	1341	1555	110.7	1493	99.74	5393	351.67	11594	649.27	4486.43	1.99983	0.296785	6.73831	1.60237e-11	1.11221e-10	Ups
1_2338	471	268	54.32	343	65.24	974	180.83	1640	261.48	736.457	1.67391	0.248426	6.73805	1.60528e-11	1.11221e-10	Ups
1_378	1137	873	73.3	951	74.93	338	25.99	502	33.16	703.616	-1.4972	0.222274	-6.73581	1.63021e-11	1.12696e-10	Down
1_278	261	537	196.42	673	231	2091	700.55	4384	1261.39	1721.76	1.96221	0.291523	6.73088	1.68637e-11	1.16318e-10	Ups
1_2599	1962	6186	300.99	7596	346.84	18821	838.83	21705	830.77	12840.6	1.17812	0.17508	6.72901	1.70816e-11	1.17559e-10	Ups
1_238	894	150	16.02	116	11.62	13	1.27	31	2.6	86.4773	-2.89003	0.430574	-6.71203	1.91942e-11	1.31806e-10	Down
1_1991	681	2734	383.26	3254	428.07	7443	955.72	10416	1148.61	5592.55	1.18032	0.176035	6.70505	2.01333e-11	1.37949e-10	Ups
1_939	1038	1449	133.26	1071	92.43	393	33.11	405	29.3	909.38	-2.00653	0.299289	-6.70431	2.02361e-11	1.38347e-10	Down
1_2585	558	729	124.72	948	152.2	2872	450.07	3011	405.22	1778.03	1.43661	0.214342	6.7024	2.05028e-11	1.39862e-10	Ups
1_1008	825	295	34.14	326	35.4	972	103.02	1577	143.55	727.582	1.61138	0.240435	6.70195	2.05663e-11	1.39987e-10	Ups
1_73	747	851	108.76	1195	143.31	3780	442.49	9162	921.06	3312	2.1829	0.325887	6.69834	2.10806e-11	1.43172e-10	Ups
1_736	1446	186	12.28	243	15.05	66	3.99	64	3.32	150.57	-2.03397	0.303669	-6.69799	2.11312e-11	1.43202e-10	Down
1_708	327	463	135.17	300	82.19	20	5.35	78	17.91	243.27	-3.24294	0.48468	-6.6909	2.21801e-11	1.49982e-10	Down
1_1429	291	1228	402.86	1324	407.6	3521	1058.04	4568	1178.83	2498.37	1.26635	0.189281	6.69032	2.22686e-11	1.50252e-10	Ups
1_2716	1026	226	21.03	208	18.16	59	5.03	74	5.42	154.114	-2.05136	0.306758	-6.68721	2.27468e-11	1.53145e-10	Down
1_2796	759	9594	1206.71	15487	1827.97	4812	554.39	4214	416.94	9067.55	-1.77325	0.265403	-6.68136	2.36737e-11	1.5904e-10	Down
1_3082	786	802	97.41	517	58.93	3541	393.94	11014	1052.3	3423.12	2.84456	0.425958	6.67803	2.42174e-11	1.62341e-10	Ups
1_1650	2343	25814	1051.79	23196	886.92	9625	359.22	8627	276.51	18205.5	-1.76281	0.264046	-6.67614	2.45315e-11	1.64091e-10	Down
1_188	192	84	41.77	106	49.46	1054	480.03	574	224.51	427.791	2.67987	0.401621	6.67263	2.5126e-11	1.67446e-10	Ups
1_810	1155	130	10.74	130	10.08	31	2.35	26	1.69	87.3834	-2.47111	0.370341	-6.67254	2.51413e-11	1.67446e-10	Down
1_221	2385	3299	132.05	4561	171.32	1833	67.21	1999	62.94	3069.9	-1.3797	0.206882	-6.66904	2.57474e-11	1.71115e-10	Down
1_2697	1515	4945	311.6	4372	258.53	15315	883.96	27100	1343.31	11798.1	1.73265	0.260341	6.65533	2.82673e-11	1.8746e-10	Ups
1_328	777	388	47.67	257	29.63	68	7.65	88	8.51	222.469	-2.38548	0.358658	-6.65113	2.9085e-11	1.92471e-10	Down
1_2556	765	1293	161.35	1771	207.4	4749	542.84	5306	520.86	3084.8	1.34116	0.201798	6.64605	3.01054e-11	1.98799e-10	Ups
1_2495	1440	1037	68.75	1629	101.34	4230	256.87	6931	361.45	3157.74	1.65714	0.24936	6.64558	3.02027e-11	1.99016e-10	Ups
1_2160	627	89	13.55	94	13.43	15	2.09	21	2.52	60.218	-2.62865	0.395818	-6.64106	3.1144e-11	2.04784e-10	Down
1_151	1203	7421	588.9	7267	541.17	3189	231.8	2901	181.09	5577.59	-1.6109	0.242631	-6.6393	3.15186e-11	2.06808e-10	Down
1_2463	1464	242	15.78	319	19.52	75	4.48	120	6.16	201.154	-1.87573	0.282655	-6.63612	3.22044e-11	2.10861e-10	Down
1_1639	747	459	58.66	421	50.49	1794	210.01	1849	185.88	1060.73	1.6475	0.248313	6.63477	3.25006e-11	2.12351e-10	Ups
1_198	441	429	92.87	405	82.27	4172	827.24	2283	388.76	1721.75	2.53313	0.38192	6.63263	3.29754e-11	2.15e-10	Ups
1_1638	1239	964	74.28	1038	75.05	4457	314.56	3899	236.32	2441.95	1.68058	0.254005	6.61634	3.68201e-11	2.39562e-10	Ups
1_3064	720	3817	506.1	3891	484.14	1616	196.26	2320	241.98	3065.28	-1.35489	0.205169	-6.60379	4.00779e-11	2.60212e-10	Down
1_354	1662	444	25.5	733	39.51	180	9.47	247	11.16	423.508	-1.79593	0.272	-6.60267	4.03819e-11	2.61637e-10	Down
1_2664	1470	1857	120.6	1894	115.43	6980	415.21	19006	970.94	6532.47	2.27572	0.344856	6.59905	4.13802e-11	2.67546e-10	Ups
1_2213	1050	173	15.73	212	18.09	59	4.91	67	4.79	137.25	-1.94118	0.294257	-6.5969	4.19849e-11	2.7089e-10	Down
1_2845	798	650	77.76	873	98.01	3269	358.21	2944	277.05	1819.02	1.65936	0.251647	6.594	4.28128e-11	2.75658e-10	Ups
1_273	1860	1353	69.44	1557	74.99	3780	177.71	5111	206.35	2769.06	1.21486	0.184278	6.59252	4.32415e-11	2.7784e-10	Ups
1_2547	1491	7332	469.45	10189	612.2	25790	1512.52	29616	1491.65	17155.9	1.28792	0.19544	6.58986	4.40251e-11	2.82289e-10	Ups
1_782	1800	54	2.86	62	3.09	5	0.24	7	0.29	35.6945	-3.40009	0.516103	-6.58801	4.4575e-11	2.85225e-10	Down
1_1127	516	255	47.18	193	33.51	937	158.79	1348	196.18	626.698	1.89678	0.288182	6.58189	4.64499e-11	2.96609e-10	Ups
1_2754	783	95	11.58	135	15.45	26	2.9	24	2.3	76.1396	-2.46755	0.37559	-6.56978	5.03891e-11	3.21101e-10	Down
1_171	810	1461	172.19	1355	149.86	508	54.84	406	37.64	1016.18	-1.93929	0.296067	-6.55015	5.74789e-11	3.65528e-10	Down
1_1506	1449	355	23.39	405	25.04	144	8.69	139	7.2	279.76	-1.75708	0.26828	-6.54941	5.77652e-11	3.66596e-10	Down
1_739	1443	173	11.45	273	16.95	61	3.7	75	3.9	155.286	-2.02683	0.309555	-6.54756	5.84843e-11	3.70401e-10	Down
1_677	999	687	65.65	1190	106.71	303	26.52	259	19.47	651.825	-2.01798	0.308352	-6.54439	5.97379e-11	3.77568e-10	Down
1_1428	1128	911	77.1	1047	83.15	2687	208.3	3315	220.7	1874.49	1.22667	0.187616	6.53818	6.22722e-11	3.92784e-10	Ups
1_1811	1074	517	45.95	802	66.9	2337	190.28	2611	182.57	1462.6	1.53384	0.23462	6.53754	6.25386e-11	3.93663e-10	Ups
1_2795	420	1724	391.86	3280	699.63	810	168.64	838	149.84	1761.81	-1.89704	0.290242	-6.53608	6.31525e-11	3.96721e-10	Down
1_1916	1206	761	60.24	1069	79.41	2835	205.56	5191	323.24	2238	1.70532	0.260996	6.53392	6.4069e-11	4.01663e-10	Ups
1_1844	819	405	47.21	497	54.36	170	18.15	152	13.94	328.443	-1.80466	0.276384	-6.52955	6.5967e-11	4.12727e-10	Down
1_2871	546	126	22.03	154	25.27	33	5.29	47	6.46	97.0325	-2.13383	0.327304	-6.51941	7.05836e-11	4.4072e-10	Down
1_1037	663	1776	255.73	2252	304.3	5909	779.34	6503	736.58	3883.72	1.24908	0.191675	6.51665	7.18945e-11	4.47673e-10	Ups
1_2992	351	3229	878.22	3245	828.23	515	128.3	1308	279.85	2241.3	-2.20876	0.338951	-6.51646	7.19862e-11	4.47673e-10	Down
1_1522	555	291	50.05	348	56.17	1070	168.58	2170	293.62	872.669	1.88652	0.289784	6.5101	7.50992e-11	4.66096e-10	Ups
1_380	1245	378	28.98	373	26.84	138	9.69	149	8.99	279.032	-1.73648	0.266893	-6.50628	7.70325e-11	4.77139e-10	Down
1_2348	420	134	30.46	145	30.93	559	116.38	595	106.39	335.018	1.65219	0.25421	6.49929	8.06986e-11	4.9885e-10	Ups
1_1805	768	272	33.81	368	42.93	966	109.99	1523	148.92	719.325	1.54846	0.238461	6.49353	8.3846e-11	5.17273e-10	Ups
1_2253	2451	4965	193.38	6159	225.12	13424	478.92	19116	585.7	10237.9	1.15349	0.177768	6.48871	8.6575e-11	5.33047e-10	Ups
1_2702	1374	304	21.12	398	25.95	94	5.98	161	8.8	253.933	-1.81955	0.280527	-6.48619	8.8037e-11	5.40973e-10	Down
1_724	267	69	24.67	65	21.81	2	0.66	11	3.09	41.2012	-3.50211	0.540113	-6.48403	8.93057e-11	5.47683e-10	Down
1_274	1239	1483	114.27	1324	95.73	4431	312.72	6966	422.21	3273.74	1.58385	0.244312	6.4829	8.99755e-11	5.507e-10	Ups
1_1739	993	929	89.31	846	76.32	300	26.42	446	33.73	673.199	-1.63287	0.252379	-6.46991	9.80636e-11	5.98344e-10	Down
1_2974	1452	1273	83.7	1324	81.69	3552	213.91	5203	269.1	2644.61	1.34004	0.207123	6.46978	9.81462e-11	5.98344e-10	Ups
1_675	1056	420	37.97	753	63.88	182	15.07	209	14.86	414.3	-1.89262	0.292571	-6.46892	9.87032e-11	6.00557e-10	Down
1_689	1029	124	11.5	190	16.54	41	3.48	41	2.99	106.64	-2.22332	0.343721	-6.46839	9.90517e-11	6.01496e-10	Down
1_1065	1203	327	25.95	412	30.68	1287	93.55	1343	83.84	792.282	1.45355	0.224913	6.46269	1.02855e-10	6.23372e-10	Ups
1_1274	252	2262	856.91	2902	1031.67	6924	2402.62	11772	3508.07	5490.35	1.44013	0.222864	6.46191	1.03387e-10	6.25369e-10	Ups
1_1064	1608	997	59.19	1312	73.1	3619	196.8	7384	344.85	2999.63	1.8063	0.279684	6.45838	1.05833e-10	6.38916e-10	Ups
1_1116	1974	3386	163.75	4122	187.07	8936	395.84	11782	448.22	6661.2	1.07616	0.166694	6.45588	1.07594e-10	6.48286e-10	Ups
1_819	1488	315	20.21	422	25.41	129	7.58	176	8.88	275.266	-1.62508	0.251805	-6.45374	1.09124e-10	6.56225e-10	Down
1_1260	672	694	98.59	1077	143.58	2972	386.73	3421	382.3	1906.07	1.47781	0.229165	6.44866	1.12842e-10	6.77268e-10	Ups
1_1611	993	139	13.36	151	13.62	33	2.91	51	3.86	101.088	-2.12423	0.329561	-6.44565	1.15108e-10	6.89536e-10	Down
1_404	234	206	84.04	284	108.73	777	290.36	982	315.15	523.803	1.45482	0.225769	6.44386	1.16473e-10	6.96362e-10	Ups
1_2247	807	1069	126.46	1231	136.66	3271	354.43	5721	532.37	2588.53	1.53812	0.238847	6.43975	1.19673e-10	7.1412e-10	Ups
1_441	573	609	101.46	593	92.71	1917	292.55	2277	298.42	1266.98	1.40121	0.217729	6.43557	1.2301e-10	7.32619e-10	Ups
1_812	1302	830	60.86	1034	71.15	320	21.49	523	30.17	711.585	-1.51986	0.236509	-6.4262	1.30835e-10	7.77726e-10	Down
1_2787	2442	47768	1867.39	52829	1938.07	23592	844.79	22024	677.28	38903.6	-1.47999	0.230623	-6.41735	1.38663e-10	8.2268e-10	Down
1_2214	414	69	15.91	74	16.01	311	65.69	741	134.41	263.3	2.36424	0.368617	6.41381	1.41928e-10	8.40442e-10	Ups
1_1547	480	103	20.49	101	18.85	397	72.32	785	122.81	310.925	2.0574	0.321434	6.40068	1.5469e-10	9.14262e-10	Ups
1_1070	555	123	21.16	122	19.69	6	0.95	28	3.79	77.2997	-3.09889	0.485214	-6.38664	1.69566e-10	1.00028e-09	Down
1_2798	651	8940	1310.99	12542	1725.95	5316	714.06	6863	791.68	8736.81	-1.1795	0.184818	-6.38198	1.74817e-10	1.02929e-09	Down
1_2006	162	30	17.68	27	14.93	179	96.62	816	378.26	220.812	3.37912	0.529638	6.38006	1.77019e-10	1.04028e-09	Ups
1_745	1215	160	12.57	179	13.2	32	2.3	63	3.89	117.077	-2.17857	0.34161	-6.37735	1.80179e-10	1.05685e-09	Down
1_1495	714	610	81.56	530	66.5	1992	243.96	2415	254	1296.45	1.5348	0.241717	6.34958	2.15901e-10	1.26398e-09	Ups
1_620	531	107	19.24	117	19.74	28	4.61	29	4.1	76.6476	-2.2745	0.358264	-6.34867	2.17189e-10	1.26912e-09	Down
1_1017	1485	16712	1074.35	11350	684.72	92185	5428.27	74175	3751.02	45582.7	2.13144	0.336257	6.33873	2.31662e-10	1.35114e-09	Ups
1_756	1512	169	10.67	192	11.38	49	2.83	73	3.63	129.464	-1.91274	0.301991	-6.33376	2.39251e-10	1.39278e-09	Down
1_1114	1221	979	76.54	1214	89.07	3685	263.91	3695	227.26	2261.34	1.37777	0.217742	6.32755	2.49088e-10	1.44733e-09	Ups
1_320	1122	6898	586.91	4952	395.39	2030	158.21	2477	165.79	4437.86	-1.76822	0.279489	-6.32663	2.50575e-10	1.45324e-09	Down
1_490	1269	396	29.79	697	49.21	1962	135.2	3918	231.86	1560.69	1.98599	0.314836	6.30801	2.82653e-10	1.63622e-09	Ups
1_437	1149	357	29.66	416	32.44	153	11.64	196	12.81	296.672	-1.50735	0.239166	-6.30254	2.92802e-10	1.69181e-09	Down
1_557	381	383	95.97	444	104.4	95	21.8	190	37.45	296.562	-1.90616	0.302526	-6.30081	2.96087e-10	1.7076e-09	Down
1_1837	1842	4236	219.54	4984	242.4	13532	642.39	14082	574.11	8742.41	1.20853	0.191927	6.29684	3.03766e-10	1.74863e-09	Ups
1_2452	1494	546	34.89	568	34.06	2033	118.99	5447	273.79	1891.14	2.23044	0.35503	6.2824	3.33388e-10	1.91559e-09	Ups
1_541	201	707	335.79	853	380.19	2293	997.55	2563	957.57	1514.92	1.25808	0.200274	6.28179	3.34701e-10	1.91957e-09	Ups
1_1620	657	250	36.33	167	22.77	936	124.58	1928	220.37	731.816	2.25466	0.359619	6.26957	3.62054e-10	2.07261e-09	Ups
1_1059	1197	20314	1620.11	13840	1035.82	5274	385.28	7277	456.54	12696.5	-1.82694	0.291709	-6.2629	3.77894e-10	2.15929e-09	Down
1_1224	1632	4450	260.31	5363	294.39	2442	130.84	3387	155.85	4062.17	-1.12844	0.18023	-6.2611	3.82281e-10	2.18034e-09	Down
1_757	1620	330	19.45	454	25.11	155	8.37	167	7.74	293.005	-1.61696	0.258321	-6.25949	3.86236e-10	2.19885e-09	Down
1_710	585	678	110.64	534	81.78	185	27.65	259	33.25	448.016	-1.8221	0.291679	-6.24693	4.1859e-10	2.37866e-09	Down
1_352	255	208	77.87	361	126.83	52	17.83	103	30.33	192.506	-2.19452	0.351722	-6.23936	4.39358e-10	2.49211e-09	Down
1_2442	798	103	12.32	133	14.93	28	3.07	38	3.58	81.3533	-2.15199	0.344968	-6.23823	4.42551e-10	2.50563e-09	Down
1_1740	585	1356	221.28	1053	161.26	354	52.91	552	70.86	894.805	-1.79595	0.288085	-6.23411	4.54363e-10	2.56782e-09	Down
1_980	513	654	121.7	764	133.42	1960	334.09	2324	340.2	1345.67	1.20932	0.194376	6.22158	4.92167e-10	2.77639e-09	Ups
1_853	123	431	334.52	666	485.08	109	77.49	232	141.65	381.369	-2.03254	0.326907	-6.21749	5.0516e-10	2.84451e-09	Down
1_315	2154	526	23.31	547	22.75	1498	60.81	2311	80.57	1131.84	1.40709	0.226929	6.2006	5.62482e-10	3.16154e-09	Ups
1_288	240	65	25.86	81	30.24	14	5.1	13	4.07	47.5089	-2.66968	0.430788	-6.1972	5.74759e-10	3.22469e-09	Down
1_1915	399	181060	43320.5	142398	31972.3	58604	12843.5	89721	16886.5	125900	-1.52337	0.245844	-6.19647	5.77421e-10	3.23377e-09	Down
1_259	498	658	126.14	752	135.28	330	57.94	394	59.41	561.266	-1.3241	0.214005	-6.18723	6.1229e-10	3.42286e-09	Down
1_2161	1233	308	23.85	342	24.85	129	9.15	153	9.32	247.627	-1.55923	0.252098	-6.18502	6.20954e-10	3.46504e-09	Down
1_1573	792	220	26.52	220	24.89	44	4.86	89	8.44	154.606	-2.08474	0.337139	-6.18363	6.2646e-10	3.48947e-09	Down
1_1760	1692	755	42.6	1034	54.75	2419	125.02	3797	168.52	1850.5	1.39143	0.22524	6.17756	6.51007e-10	3.61969e-09	Ups
1_829	423	270	60.94	399	84.5	1237	255.72	1260	223.69	742.423	1.52831	0.247706	6.16985	6.83535e-10	3.79374e-09	Ups
1_1304	420	240	54.55	410	87.45	1138	236.93	1414	252.82	741.599	1.59014	0.257767	6.16891	6.87614e-10	3.80955e-09	Ups
1_862	1044	195	17.83	221	18.96	33	2.76	79	5.68	142.38	-2.23872	0.363067	-6.16614	6.9977e-10	3.86998e-09	Down
1_1060	663	7442	1071.57	5148	695.61	729	96.15	2165	245.22	4275.24	-2.49475	0.404627	-6.16556	7.02339e-10	3.87726e-09	Down
1_1322	906	583	61.43	442	43.71	163	15.73	138	11.44	365.105	-2.0843	0.338124	-6.16431	7.07906e-10	3.90104e-09	Down
1_3104	831	549	63.07	624	67.27	2148	226.03	6542	591.19	2149.96	2.35248	0.38178	6.16188	7.18879e-10	3.95447e-09	Ups
1_2872	1221	150	11.73	158	11.59	45	3.22	57	3.51	110.504	-1.93268	0.313807	-6.15881	7.32914e-10	4.02453e-09	Down
1_1069	1200	923	73.43	1041	77.72	3921	285.72	3472	217.28	2213.34	1.5365	0.249635	6.155	7.5079e-10	4.11539e-09	Ups
1_542	360	3116	826.3	3271	813.99	8733	2121.24	9870	2058.89	5928.9	1.15515	0.188002	6.14434	8.02983e-10	4.39371e-09	Ups
1_52	261	211	77.18	241	82.72	83	27.81	88	25.32	166.767	-1.73842	0.282994	-6.14297	8.0995e-10	4.42401e-09	Down
1_691	708	110	14.83	150	18.98	37	4.57	32	3.39	89.0429	-2.19419	0.358147	-6.12651	8.98303e-10	4.89797e-09	Down
1_119	477	145	29.02	122	22.91	526	96.43	1182	186.09	439.354	2.16543	0.353618	6.12365	9.14535e-10	4.97771e-09	Ups
1_2947	912	789	82.59	971	95.38	2981	285.82	2930	241.26	1813.91	1.37495	0.225104	6.10808	1.00836e-09	5.47876e-09	Ups
1_2151	771	175	21.67	230	26.72	41	4.65	83	8.08	141.263	-2.05132	0.335933	-6.10635	1.01937e-09	5.52889e-09	Down
1_2125	1419	554	37.27	541	34.16	104	6.41	239	12.65	387.156	-2.05081	0.336465	-6.09517	1.09318e-09	5.91885e-09	Down
1_67	1059	536	48.32	508	42.97	1746	144.17	3906	276.98	1498.99	1.94863	0.319738	6.09446	1.09807e-09	5.93497e-09	Ups
1_2666	1830	2977	155.3	3802	186.12	9523	455.04	10129	415.66	6271.17	1.16519	0.191218	6.09353	1.1045e-09	5.95929e-09	Ups
1_887	480	187	37.19	206	38.45	621	113.13	1160	181.48	493.687	1.73136	0.284186	6.09237	1.11248e-09	5.99192e-09	Ups
1_690	768	99	12.31	108	12.6	26	2.96	30	2.93	71.4953	-2.19331	0.360041	-6.09184	1.1162e-09	6.00153e-09	Down
1_329	390	196	47.98	206	47.32	68	15.25	83	15.98	148.225	-1.7601	0.288947	-6.09144	1.11902e-09	6.00625e-09	Down
1_587	1374	1367	94.98	2293	149.51	8730	555.59	7184	392.64	4599.65	1.76196	0.289725	6.08151	1.19057e-09	6.37923e-09	Ups
1_1526	624	91	13.92	115	16.51	27	3.78	26	3.13	70.2953	-2.24387	0.369027	-6.0805	1.19812e-09	6.40857e-09	Down
1_784	1305	175	12.8	210	14.42	68	4.56	69	3.97	139.974	-1.81599	0.298742	-6.07877	1.21105e-09	6.46657e-09	Down
1_2802	699	5350	730.67	8247	1056.97	19768	2472.94	23328	2506.22	13303.2	1.29301	0.212742	6.07782	1.2183e-09	6.4941e-09	Ups
1_779	405	200	47.14	239	52.87	933	201.44	839	155.57	520.778	1.63322	0.268741	6.07731	1.22218e-09	6.50358e-09	Ups
1_2948	690	1828	252.91	1464	190.08	5699	722.23	12748	1387.43	4866.16	1.98405	0.32689	6.06947	1.28332e-09	6.81722e-09	Ups
1_170	579	2064	340.31	1483	229.46	626	94.54	658	85.34	1316.52	-1.82046	0.300348	-6.06119	1.35122e-09	7.16562e-09	Down
1_353	282	69	23.36	93	29.54	13	4.03	22	5.86	53.4158	-2.48635	0.410368	-6.05885	1.37102e-09	7.25818e-09	Down
1_1253	960	1582	157.32	1555	145.11	4196	382.2	6303	493.05	3176.85	1.32255	0.218305	6.05826	1.37602e-09	7.27225e-09	Ups
1_94	1077	528	46.8	816	67.88	2754	223.6	2527	176.2	1556.59	1.60978	0.266048	6.05069	1.44231e-09	7.6096e-09	Ups
1_2285	405	4715	1111.4	4889	1081.45	18105	3909.05	16081	2981.79	10392.6	1.45332	0.240437	6.04448	1.49888e-09	7.89464e-09	Ups
1_1465	771	145	17.95	204	23.7	539	61.13	736	71.69	376.589	1.4715	0.243577	6.04121	1.5296e-09	8.04274e-09	Ups
1_1776	777	833	102.35	1136	130.98	2574	289.68	3981	384.76	1976.04	1.33207	0.220834	6.03201	1.61936e-09	8.50025e-09	Ups
1_2102	198	286	137.89	303	137.09	112	49.46	143	54.24	224.376	-1.56804	0.259968	-6.03168	1.62265e-09	8.50313e-09	Down
1_1947	657	193	28.04	212	28.91	673	89.57	1483	169.51	573.357	1.93517	0.321165	6.02547	1.68617e-09	8.82109e-09	Ups
1_759	1275	330	24.71	395	27.75	152	10.42	148	8.72	273.089	-1.60559	0.266587	-6.02278	1.71444e-09	8.95383e-09	Down
1_1866	552	341	58.97	299	48.53	68	10.77	136	18.5	228.211	-2.02091	0.335659	-6.02072	1.73638e-09	9.05314e-09	Down
1_72	840	275	31.25	186	19.84	54	5.62	73	6.53	162.208	-2.2011	0.36696	-5.99821	1.99503e-09	1.03842e-08	Down
1_401	702	1677	228.06	1227	156.58	5655	704.41	6721	718.98	3564.25	1.65662	0.276789	5.98513	2.16219e-09	1.12354e-08	Ups
1_1562	225	251	106.5	136	54.15	27	10.49	49	16.35	130.229	-2.65757	0.444894	-5.97349	2.32233e-09	1.20473e-08	Down
1_968	999	2447	233.84	2639	236.66	6064	530.79	8491	638.28	4622.67	1.11405	0.186587	5.97069	2.36253e-09	1.22354e-08	Ups
1_2198	696	149	20.44	186	23.94	54	6.78	69	7.44	122.107	-1.78309	0.299094	-5.96162	2.49754e-09	1.2913e-08	Down
1_2101	159	135	81.06	135	76.06	41	22.55	35	16.53	94.4964	-2.12718	0.357041	-5.95779	2.55671e-09	1.31969e-08	Down
1_3099	1428	4745	317.21	3646	228.73	1368	83.77	838	44.07	2938.62	-2.19886	0.369505	-5.95084	2.66777e-09	1.37472e-08	Down
1_3046	465	59	12.11	77	14.83	13	2.44	14	2.26	44.5377	-2.57388	0.433124	-5.94259	2.80557e-09	1.44333e-08	Down
1_405	543	411	72.26	522	86.12	1529	246.23	3978	550.15	1423.98	2.06682	0.347952	5.93996	2.85084e-09	1.46419e-08	Ups
1_1586	1449	254	16.73	302	18.67	71	4.28	134	6.94	202.201	-1.80351	0.303957	-5.93344	2.96656e-09	1.5211e-08	Down
1_1989	378	219	55.31	189	44.79	672	155.46	1024	203.44	485.195	1.61441	0.272371	5.92724	3.08077e-09	1.57705e-08	Ups
1_2258	1107	4066	350.64	4583	370.89	13018	1028.31	32832	2227.25	12133.7	1.91908	0.323791	5.92691	3.08686e-09	1.57756e-08	Ups
1_2791	477	5640	1128.77	4754	892.86	2327	426.59	2674	420.98	4105.73	-1.4279	0.241141	-5.92142	3.19177e-09	1.62849e-08	Down
1_2844	873	699	76.44	973	99.85	4030	403.66	3101	266.75	2079.91	1.72812	0.291943	5.91937	3.23177e-09	1.64618e-08	Ups
1_1845	1407	141902	9628.05	101047	6433.86	45854	2849.78	35612	1900.73	89083.9	-1.89814	0.320742	-5.91798	3.25929e-09	1.65748e-08	Down
1_190	738	5605	725.04	3411	414.06	19627	2325.55	26852	2732.37	12772.7	1.89118	0.319702	5.91545	3.30966e-09	1.68033e-08	Ups
1_2039	684	188	26.24	294	38.51	746	95.37	1283	140.86	572.143	1.65348	0.279615	5.9134	3.35115e-09	1.69861e-08	Ups
1_2223	1308	1347	98.31	1335	91.44	600	40.11	827	47.48	1080.73	-1.29237	0.218575	-5.91273	3.36493e-09	1.70281e-08	Down
1_1068	960	778	77.37	743	69.34	2155	196.29	2776	217.15	1515.83	1.28841	0.217973	5.91086	3.40336e-09	1.71945e-08	Ups
1_1531	894	6431	686.73	9742	976.23	25416	2485.98	26732	2245.5	16099.5	1.32439	0.22457	5.89748	3.69093e-09	1.8617e-08	Ups
1_2913	1221	381	29.79	383	28.1	1108	79.35	1350	83.03	758.54	1.28554	0.218306	5.8887	3.89248e-09	1.96017e-08	Ups
1_957	330	1063	307.51	1548	420.24	3426	907.82	5373	1222.7	2639.84	1.351	0.229572	5.88485	3.98422e-09	2.00311e-08	Ups
1_1474	717	609	81.09	768	95.96	2098	255.87	2198	230.21	1342.17	1.26725	0.215363	5.88425	3.99859e-09	2.00707e-08	Ups
1_560	822	781	90.7	808	88.06	2368	251.91	5073	463.46	2037.01	1.75855	0.298946	5.8825	4.04107e-09	2.02511e-08	Ups
1_574	765	735	91.72	814	95.32	1947	222.55	2893	283.99	1492.39	1.23405	0.210069	5.87452	4.24063e-09	2.12168e-08	Ups
1_319	978	1173	114.5	1215	111.3	3060	273.6	4749	364.65	2373.89	1.28993	0.219786	5.86903	4.38341e-09	2.18959e-08	Ups
1_1038	585	381	62.17	361	55.28	1114	166.52	2069	265.6	895.257	1.64549	0.281007	5.85569	4.75026e-09	2.36901e-08	Ups
1_926	1224	839	65.44	725	53.06	2376	169.74	4067	249.52	1838.09	1.59043	0.271663	5.85441	4.78696e-09	2.38347e-08	Ups
1_899	1125	1201	101.91	971	77.32	170	13.21	448	29.91	758.967	-2.19353	0.37477	-5.853	4.82773e-09	2.39992e-08	Down
1_586	993	708	68.07	1367	123.33	4990	439.42	4381	331.32	2674.84	1.81261	0.309924	5.84857	4.95827e-09	2.46086e-08	Ups
1_2175	1287	1920	142.42	1710	119.03	812	55.17	782	45.63	1401.44	-1.53625	0.262703	-5.84786	4.97924e-09	2.46731e-08	Down
1_2248	1179	1557	126.07	1771	134.57	4263	316.18	7584	483.06	3493.4	1.40239	0.240002	5.84324	5.11938e-09	2.5327e-08	Ups
1_1090	1251	202	15.41	170	12.17	53	3.7	72	4.32	134.796	-1.92411	0.329387	-5.8415	5.17333e-09	2.55531e-08	Down
1_2014	789	113	13.67	120	13.63	26	2.88	44	4.19	81.7509	-2.06913	0.354497	-5.83682	5.32071e-09	2.62392e-08	Down
1_317	348	30	8.23	48	12.36	168	42.21	235	50.71	109.654	1.94032	0.332779	5.83065	5.52135e-09	2.71854e-08	Ups
1_982	441	711	153.91	976	198.27	2838	562.73	2777	472.89	1725.43	1.36748	0.234714	5.82618	5.67121e-09	2.7879e-08	Ups
1_717	486	81	15.91	64	11.8	5	0.9	17	2.63	46.604	-2.95106	0.506602	-5.82521	5.70419e-09	2.79966e-08	Down
1_634	807	977	115.58	1920	213.14	514	55.7	493	45.88	1031.63	-1.80773	0.310413	-5.82363	5.75828e-09	2.82174e-08	Down
1_434	840	202	22.96	115	12.26	19	1.98	42	3.75	106.086	-2.6812	0.46133	-5.8119	6.17662e-09	3.02196e-08	Down
1_222	1176	3533	286.8	5992	456.46	2081	154.74	2400	153.26	3657.69	-1.41691	0.244088	-5.80491	6.44016e-09	3.14593e-08	Down
1_785	1278	209	15.61	267	18.72	89	6.09	116	6.82	179.928	-1.56445	0.269698	-5.80076	6.60149e-09	3.21966e-08	Down
1_1388	882	122	13.2	125	12.7	19	1.88	45	3.83	84.3292	-2.27842	0.392832	-5.79999	6.63202e-09	3.22946e-08	Down
1_133	390	109	26.68	100	22.97	25	5.61	34	6.55	73.0576	-2.14631	0.370168	-5.79821	6.70248e-09	3.25865e-08	Down
1_37	144	66	43.75	82	51.01	17	10.32	17	8.87	49.6108	-2.38436	0.411464	-5.79481	6.83966e-09	3.32013e-08	Down
1_590	582	624	102.35	845	130.07	1851	278.11	2540	327.74	1372.85	1.18953	0.205402	5.79122	6.98765e-09	3.38666e-08	Ups
1_2008	1725	14588	807.33	12838	666.73	6053	306.84	8508	370.39	11082	-1.30417	0.225453	-5.78466	7.26582e-09	3.51598e-08	Down
1_2035	873	1133	123.9	1528	156.8	3632	363.8	7299	627.87	3085.18	1.59947	0.276747	5.77953	7.49118e-09	3.61937e-08	Ups
1_879	669	337	48.09	326	43.66	136	17.78	138	15.49	251.281	-1.61927	0.28028	-5.77732	7.59006e-09	3.66144e-08	Down
1_1795	2193	6416	279.3	7726	315.62	3778	150.64	3481	119.2	5643.91	-1.29815	0.224735	-5.77636	7.63337e-09	3.6766e-08	Down
1_2413	1623	343	20.18	498	27.49	132	7.11	221	10.23	313.469	-1.60899	0.278951	-5.76801	8.0212e-09	3.85535e-08	Down
1_173	1032	27742	2566.27	17826	1547.45	8050	682.09	7144	519.85	16720	-1.91898	0.332703	-5.76784	8.02938e-09	3.85535e-08	Down
1_1830	912	1179	123.41	890	87.43	3461	331.84	6523	537.12	2737.94	1.7884	0.310456	5.76055	8.38391e-09	4.01934e-08	Ups
1_2853	591	157	25.36	205	31.07	57	8.43	83	10.55	133.067	-1.71525	0.297864	-5.75851	8.48605e-09	4.06202e-08	Down
1_2783	1689	6978	394.41	6110	324.08	3165	163.86	3727	165.71	5292.46	-1.30142	0.226114	-5.75562	8.63231e-09	4.12566e-08	Down
1_843	123	396	307.35	383	278.96	1132	804.77	1388	847.43	776.622	1.28974	0.224329	5.74933	8.95983e-09	4.27559e-08	Ups
1_2542	1383	1305	90.08	1052	68.15	328	20.74	600	32.58	881.597	-1.7374	0.30266	-5.74044	9.44295e-09	4.4992e-08	Down
1_2005	777	82	10.07	65	7.49	15	1.69	14	1.35	49.0685	-2.58889	0.451179	-5.73806	9.57692e-09	4.55603e-08	Down
1_2004	267	723	258.51	699	234.54	273	89.41	417	117.29	558.053	-1.42751	0.248825	-5.737	9.63709e-09	4.57762e-08	Down
1_1933	1617	9034	533.35	13691	758.52	29579	1599.56	46359	2152.99	22826.2	1.34098	0.233755	5.73667	9.65574e-09	4.57945e-08	Ups
1_1598	1482	2863	184.42	2970	179.54	9494	560.18	9032	457.67	5795.47	1.28783	0.224765	5.72965	1.0064e-08	4.76576e-08	Ups
1_2752	1260	4285	324.66	3724	264.78	10981	762.08	17838	1063.15	8531.97	1.40727	0.245632	5.72916	1.0093e-08	4.7722e-08	Ups
1_194	918	4085	424.81	2201	214.79	23644	2252.2	17243	1410.55	11093.1	2.23358	0.389889	5.72875	1.01173e-08	4.77643e-08	Ups
1_2540	2109	4693	212.43	10605	450.48	2206	91.47	3226	114.87	5420.36	-1.80199	0.314919	-5.72208	1.05227e-08	4.96025e-08	Down
1_2708	975	12268	1201.19	9491	872.07	3496	313.54	6002	462.29	8356.49	-1.59645	0.279422	-5.71341	1.10731e-08	5.21178e-08	Down
1_540	504	7315	1385.57	7671	1363.53	22033	3822.71	22487	3350.58	14162.1	1.18936	0.209396	5.67996	1.34724e-08	6.33143e-08	Ups
1_2643	780	2079	254.45	2125	244.07	5209	583.97	8564	824.52	4175.64	1.28592	0.226633	5.67404	1.39471e-08	6.54455e-08	Ups
1_1946	609	291	45.62	397	58.4	922	132.39	1183	145.88	655.269	1.22684	0.216425	5.66865	1.43928e-08	6.74349e-08	Ups
1_277	1173	724	58.92	1118	85.39	2586	192.78	3191	204.29	1785.38	1.27208	0.224848	5.65751	1.53582e-08	7.18497e-08	Ups
1_83	768	1643	204.23	1245	145.23	575	65.47	657	64.24	1110	-1.59639	0.282357	-5.65382	1.56924e-08	7.33024e-08	Down
1_912	2325	3244	133.2	5605	215.97	15469	581.79	15438	498.64	9341.51	1.44515	0.25577	5.65022	1.60244e-08	7.47405e-08	Ups
1_1084	420	29	6.59	53	11.3	2	0.42	5	0.89	24.4015	-3.50152	0.620353	-5.64439	1.65766e-08	7.71997e-08	Down
1_873	1014	131	12.33	169	14.93	31	2.67	64	4.74	105.358	-1.99815	0.354359	-5.63876	1.71282e-08	7.96485e-08	Down
1_197	438	1308	285.09	863	176.51	7390	1475.36	5056	866.87	3457.4	2.0828	0.370097	5.62772	1.82604e-08	8.47863e-08	Ups
1_458	531	807	145.09	968	163.31	2807	462.25	9231	1305.49	3011.18	2.2217	0.395315	5.62008	1.90869e-08	8.8491e-08	Ups
1_1366	1218	253	19.83	246	18.09	99	7.11	113	6.97	190.05	-1.58745	0.28256	-5.61812	1.93045e-08	8.93665e-08	Down
1_2614	597	687	109.86	1039	155.91	3198	468.42	2931	368.69	1853.87	1.46613	0.261162	5.61387	1.97846e-08	9.14523e-08	Ups
1_1189	1758	151909	8249.14	135161	6887.71	77593	3859.51	90472	3864.68	119763	-1.15118	0.205355	-5.60577	2.07327e-08	9.56918e-08	Down
1_777	534	131	23.42	204	34.22	575	94.16	1678	235.98	565.861	2.23141	0.398165	5.60423	2.09187e-08	9.64065e-08	Ups
1_2406	1101	1504	130.41	1328	108.06	562	44.64	388	26.46	1032.39	-1.87254	0.334475	-5.59845	2.16279e-08	9.93799e-08	Down
1_1709	1587	3595	216.25	2731	154.17	1172	64.58	1672	79.12	2455.17	-1.54153	0.27535	-5.59845	2.16281e-08	9.93799e-08	Down
1_1365	798	111	13.28	135	15.16	38	4.16	49	4.61	89.0091	-1.82966	0.326843	-5.59799	2.16846e-08	9.94923e-08	Down
1_2900	201	5520	2621.72	5136	2289.14	14427	6276.36	28541	10663.3	12240	1.55137	0.277241	5.59574	2.19685e-08	1.00646e-07	Ups
1_787	831	118	13.56	138	14.88	44	4.63	43	3.89	92.2896	-1.87044	0.334574	-5.59053	2.2638e-08	1.03559e-07	Down
1_1179	540	54	9.55	48	7.96	3	0.49	11	1.53	32.3177	-3.03544	0.543464	-5.58536	2.33217e-08	1.0653e-07	Down
1_1126	441	428	92.65	559	113.56	1231	244.09	1938	330.02	965.077	1.27543	0.228439	5.58325	2.36063e-08	1.07671e-07	Ups
1_382	1278	279	20.84	314	22.01	129	8.83	157	9.23	232.031	-1.40961	0.252786	-5.57631	2.45671e-08	1.11889e-07	Down
1_752	456	74	15.49	62	12.18	15	2.88	9	1.48	44.8063	-2.69725	0.483884	-5.57417	2.48712e-08	1.13107e-07	Down
1_1002	3858	732	18.11	975	22.64	2429	55.05	5765	112.22	2216.26	1.79464	0.32198	5.57377	2.49283e-08	1.13201e-07	Ups
1_1968	264	134	48.46	131	44.45	44	14.57	47	13.37	96.2338	-1.86947	0.335429	-5.57339	2.4983e-08	1.13283e-07	Down
1_2610	1437	428	28.43	498	31.05	1680	102.23	1513	79.07	977.068	1.41145	0.25327	5.57291	2.50526e-08	1.13433e-07	Ups
1_1093	336	118	33.53	177	47.19	442	115.03	742	165.84	338.226	1.58411	0.284703	5.5641	2.63509e-08	1.19137e-07	Ups
1_1451	666	1408	201.82	1513	203.52	3558	467.15	4387	494.67	2577.7	1.05146	0.189037	5.5622	2.66401e-08	1.20269e-07	Ups
1_24	255	46	17.22	64	22.48	9	3.09	12	3.53	35.6939	-2.60772	0.469408	-5.55533	2.77081e-08	1.24908e-07	Down
1_665	1716	302	16.8	373	19.47	149	7.59	134	5.86	255.103	-1.57572	0.283808	-5.55205	2.82331e-08	1.2709e-07	Down
1_253	237	87	35.04	111	41.96	353	130.24	1143	362.17	367.844	2.3609	0.425443	5.54929	2.86829e-08	1.28927e-07	Ups
1_55	687	1085	150.77	1044	136.14	527	67.08	530	57.93	846.458	-1.36394	0.246246	-5.53891	3.04352e-08	1.36606e-07	Down
1_2342	507	275	51.78	335	59.19	804	138.67	1412	209.14	649.698	1.43364	0.258865	5.53819	3.05606e-08	1.3697e-07	Ups
1_2694	1257	191	14.51	255	18.17	69	4.8	114	6.81	165.82	-1.6392	0.296354	-5.53122	3.18002e-08	1.4232e-07	Down
1_1889	516	11946	2210.12	12281	2132.19	3710	628.71	7570	1101.7	9346.99	-1.50267	0.271793	-5.52875	3.22519e-08	1.44133e-07	Down
1_1048	705	995	134.73	1134	144.1	2633	326.58	4646	494.89	2171.09	1.34532	0.243383	5.52757	3.24692e-08	1.44895e-07	Ups
1_2272	441	154	33.34	207	42.05	69	13.68	75	12.77	134.06	-1.65262	0.299047	-5.52627	3.27113e-08	1.45765e-07	Down
1_3100	1056	2879	260.27	2068	175.44	858	71.05	530	37.69	1756.4	-2.10789	0.381686	-5.52258	3.34057e-08	1.48646e-07	Down
1_2917	732	305	39.78	369	45.16	842	100.58	1250	128.24	645.614	1.22843	0.22258	5.51908	3.40777e-08	1.51418e-07	Ups
1_628	792	732	88.23	1317	148.97	405	44.72	494	46.84	770.483	-1.51201	0.274114	-5.51601	3.46787e-08	1.53868e-07	Down
1_2036	924	233	24.07	269	26.08	669	63.31	1146	93.14	533.688	1.42602	0.2587	5.51227	3.54237e-08	1.56949e-07	Ups
1_2772	1236	561	43.33	747	54.14	2866	202.76	2226	135.25	1517.57	1.59613	0.289737	5.5089	3.61088e-08	1.59756e-07	Ups
1_1974	888	361	38.81	377	38.03	1111	109.4	2849	240.93	1045.41	1.92257	0.349102	5.5072	3.64578e-08	1.6107e-07	Ups
1_2559	1398	2263	154.53	2413	154.63	5576	348.77	9519	511.33	4586.69	1.26404	0.229585	5.50578	3.67528e-08	1.62142e-07	Ups
1_1092	1179	830	67.21	1132	86.02	2544	188.68	4911	312.81	2148.99	1.49387	0.271535	5.50158	3.76399e-08	1.65819e-07	Ups
1_2374	1062	135	12.14	165	13.92	49	4.03	69	4.88	111.001	-1.69029	0.307269	-5.50102	3.77606e-08	1.66114e-07	Down
1_1725	558	344	58.85	336	53.94	972	152.32	1983	266.87	825.103	1.65361	0.300676	5.49963	3.80593e-08	1.67095e-07	Ups
1_2405	1410	2029	137.37	1890	120.08	895	55.5	721	38.4	1491.19	-1.6021	0.291318	-5.49948	3.80915e-08	1.67095e-07	Down
1_2404	594	633	101.73	601	90.64	270	39.75	221	27.94	465.135	-1.65188	0.301048	-5.4871	4.08593e-08	1.78983e-07	Down
1_588	414	400	92.24	651	140.87	3045	643.15	2008	364.24	1443.82	1.90157	0.346592	5.48647	4.10042e-08	1.79364e-07	Ups
1_646	2160	806	35.62	775	32.14	333	13.48	491	17.07	633.234	-1.32495	0.241583	-5.48445	4.14768e-08	1.81176e-07	Down
1_674	561	179	30.46	286	45.67	83	12.94	64	8.57	163.858	-1.92976	0.352292	-5.47771	4.30862e-08	1.87941e-07	Down
1_3060	183	456	237.88	382	187.01	169	80.75	152	62.38	314	-1.71719	0.313534	-5.47689	4.3287e-08	1.88551e-07	Down
1_1747	162	102	60.11	112	61.94	34	18.35	24	11.13	74.2852	-2.15057	0.392691	-5.4765	4.33817e-08	1.88698e-07	Down
1_632	1323	1234	89.04	2646	179.17	689	45.54	711	40.36	1388.03	-1.75273	0.320971	-5.46073	4.74189e-08	2.0597e-07	Down
1_267	1482	3621	233.25	5083	307.27	13095	772.65	12703	643.69	8197.69	1.20679	0.221146	5.457	4.84247e-08	2.10044e-07	Ups
1_2987	612	896	139.77	1182	173.02	2472	353.2	3940	483.46	1974.42	1.2191	0.223418	5.45658	4.85397e-08	2.10061e-07	Ups
1_1115	2433	5346	209.76	7859	289.38	18305	657.89	19607	605.18	12108	1.15713	0.212065	5.45649	4.85643e-08	2.10061e-07	Ups
1_1270	1134	735	61.88	1275	100.73	3920	302.27	3598	238.27	2240.41	1.54337	0.282918	5.45518	4.89223e-08	2.11314e-07	Ups
1_2292	708	4030	543.4	3047	385.55	11399	1407.87	13939	1478.49	7614.21	1.41255	0.259268	5.44823	5.0873e-08	2.19434e-07	Ups
1_2361	1191	1097	87.93	1242	93.42	2907	213.43	5459	344.21	2458.54	1.40158	0.258111	5.43012	5.6315e-08	2.42569e-07	Ups
1_747	951	74	7.43	83	7.82	21	1.93	24	1.9	54.7331	-2.09974	0.386748	-5.42924	5.65957e-08	2.4344e-07	Down
1_885	963	131	12.99	101	9.4	29	2.63	40	3.12	82.3523	-2.07901	0.383312	-5.4238	5.83442e-08	2.50266e-07	Down
1_508	1200	898	71.44	1172	87.5	3673	267.65	3231	202.2	2131.11	1.37325	0.253217	5.42321	5.85392e-08	2.50687e-07	Ups
1_482	687	12924	1795.91	13592	1772.43	7199	916.31	10058	1099.45	11348.2	-1.00643	0.185585	-5.42301	5.86043e-08	2.50687e-07	Down
1_3098	2220	7045	302.95	5963	240.63	2769	109.07	1887	63.83	4815.91	-1.78354	0.329113	-5.41924	5.98527e-08	2.55674e-07	Down
1_2445	774	85	10.48	88	10.19	16	1.81	32	3.1	59.8038	-2.16808	0.400197	-5.41755	6.04227e-08	2.57754e-07	Down
1_575	1038	496	45.62	684	59.03	1567	132.01	1818	131.53	1078.78	1.14466	0.211341	5.41617	6.08898e-08	2.59389e-07	Ups
1_1321	1407	814	55.23	644	41	283	17.59	377	20.12	566.684	-1.52173	0.280984	-5.4157	6.1048e-08	2.59705e-07	Down
1_1133	1269	401	30.17	437	30.85	1137	78.35	2387	141.26	989.454	1.61206	0.297772	5.41376	6.17158e-08	2.62187e-07	Ups
1_660	555	83	14.28	137	22.11	365	57.51	856	115.82	320.1	1.99459	0.368491	5.41287	6.2023e-08	2.63131e-07	Ups
1_1746	189	729	368.22	1523	721.91	4209	1947.35	4784	1900.85	2607.67	1.62491	0.30031	5.41077	6.2756e-08	2.65876e-07	Ups
1_92	330	366	105.88	515	139.81	1200	317.98	1397	317.91	820.441	1.18322	0.218717	5.40982	6.30868e-08	2.66912e-07	Ups
1_633	504	457	86.56	995	176.86	243	42.16	246	36.65	511.581	-1.84247	0.340637	-5.40889	6.34162e-08	2.6794e-07	Down
1_2234	1215	658	51.7	853	62.89	2304	165.82	2283	141.11	1447.45	1.23283	0.228196	5.40253	6.57065e-08	2.77238e-07	Ups
1_1816	273	360	125.89	482	158.17	1078	345.29	1951	536.68	888.321	1.42176	0.263786	5.38984	7.05207e-08	2.97147e-07	Ups
1_156	951	906	90.95	1097	103.34	2280	209.64	3072	242.58	1737.49	1.02581	0.190375	5.38839	7.10919e-08	2.99146e-07	Ups
1_1467	975	2126	208.16	2031	186.62	5072	454.89	7516	578.9	3926.23	1.17902	0.218955	5.38473	7.25538e-08	3.04883e-07	Ups
1_1323	516	298	55.13	239	41.49	88	14.91	52	7.57	187.571	-2.19444	0.408431	-5.37285	7.75014e-08	3.24793e-07	Down
1_1614	909	890	93.47	1198	118.07	556	53.49	678	56.01	862.14	-1.11592	0.207886	-5.36794	7.96416e-08	3.33311e-07	Down
1_1291	669	702	100.17	1122	150.25	2836	370.69	3012	338.1	1806.43	1.31486	0.245231	5.36172	8.24329e-08	3.44527e-07	Ups
1_2096	351	258	70.17	188	47.98	50	12.46	94	20.11	160.553	-1.99503	0.372195	-5.36018	8.31381e-08	3.46873e-07	Down
1_1252	2058	928	43.05	1141	49.67	2342	99.51	3391	123.74	1833.79	1.07188	0.199978	5.36001	8.32181e-08	3.46873e-07	Ups
1_865	789	144	17.42	171	19.42	61	6.76	51	4.85	114.825	-1.79521	0.335594	-5.34935	8.82712e-08	3.66947e-07	Down
1_931	1029	647	60.03	596	51.89	223	18.95	369	26.93	485.565	-1.45826	0.272956	-5.34248	9.16833e-08	3.80621e-07	Down
1_2111	1083	375	33.06	325	26.88	1212	97.86	1247	86.47	747.066	1.40825	0.263903	5.33626	9.48851e-08	3.93386e-07	Ups
1_1928	1038	1430	131.52	3217	277.65	8585	723.22	10315	746.26	5439.24	1.64841	0.308964	5.33527	9.54037e-08	3.95007e-07	Ups
1_2764	768	416	51.71	658	76.76	1413	160.88	2296	224.51	1102.57	1.38264	0.259233	5.33357	9.63008e-08	3.98189e-07	Ups
1_2099	219	56	24.41	55	22.5	12	4.79	12	4.11	37.2016	-2.45048	0.460089	-5.3261	1.00347e-07	4.14364e-07	Down
1_2013	1851	305	15.73	372	18	162	7.65	187	7.59	269.393	-1.30804	0.245657	-5.32464	1.01152e-07	4.17136e-07	Down
1_467	1266	623	46.98	572	40.48	1577	108.92	2595	153.93	1243.93	1.36569	0.256771	5.31869	1.04517e-07	4.30438e-07	Ups
1_1107	339	105	29.57	126	33.3	40	10.32	45	9.97	84.492	-1.76588	0.332403	-5.31245	1.08162e-07	4.44856e-07	Down
1_1368	954	12513	1252.15	10770	1011.37	4843	443.91	7672	603.92	9429.17	-1.29486	0.244156	-5.30341	1.13659e-07	4.66845e-07	Down
1_738	666	87	12.47	103	13.85	31	4.07	23	2.59	66.3086	-2.08392	0.393373	-5.29757	1.17351e-07	4.81373e-07	Down
1_1227	1125	6388	542.07	5829	464.18	17194	1336.45	18925	1263.29	11492.6	1.16624	0.220159	5.29726	1.17554e-07	4.81569e-07	Ups
1_2756	621	1158	178.02	1385	199.8	682	96.03	626	75.7	1015.76	-1.29342	0.24448	-5.29049	1.21989e-07	4.99075e-07	Down
1_22	615	80	12.42	93	13.55	25	3.55	31	3.79	61.5876	-1.94021	0.367004	-5.28662	1.24599e-07	5.08408e-07	Down
1_1271	1824	3948	206.63	3966	194.79	8992	431.08	14345	590.6	7312.18	1.13854	0.215395	5.28581	1.25148e-07	5.09976e-07	Ups
1_1572	1368	318	22.19	351	22.99	161	10.29	179	9.83	266.134	-1.33027	0.251739	-5.28431	1.26178e-07	5.135e-07	Down
1_25	1695	2686	151.28	2611	138	1321	68.15	1096	48.56	2064.1	-1.46154	0.276654	-5.2829	1.27154e-07	5.16791e-07	Down
1_1171	888	179	19.24	171	17.25	610	60.07	620	52.43	373.411	1.41511	0.267986	5.28055	1.28793e-07	5.22769e-07	Ups
1_3052	1395	1401	95.88	1103	70.83	561	35.17	598	32.19	982.27	-1.47379	0.279147	-5.27961	1.29462e-07	5.24251e-07	Down
1_1258	1338	23352	1666.14	21257	1423.27	11933	779.87	12314	691.13	18224.7	-1.24165	0.235181	-5.27956	1.29497e-07	5.24251e-07	Down
1_2144	957	205	20.45	280	26.21	103	9.41	125	9.81	187.319	-1.43182	0.271377	-5.27611	1.31958e-07	5.33516e-07	Down
1_1052	1350	214	15.13	237	15.73	612	39.64	1223	68.03	520.351	1.57076	0.297786	5.27481	1.32896e-07	5.36607e-07	Ups
1_1610	990	124	11.96	147	13.3	38	3.36	65	4.93	99.3448	-1.74408	0.33116	-5.26657	1.38993e-07	5.60496e-07	Down
1_1977	1554	2676	164.39	4244	244.66	1706	96	1561	75.43	2675.14	-1.3934	0.26476	-5.26288	1.41816e-07	5.70588e-07	Down
1_928	864	543	60	545	56.51	1496	151.41	3483	302.73	1365.95	1.71118	0.325145	5.26282	1.41864e-07	5.70588e-07	Ups
1_2920	1512	3478	219.59	3500	207.38	1886	109.07	2503	124.32	2959.94	-1.05219	0.199985	-5.26134	1.4301e-07	5.7445e-07	Down
1_2037	1281	490	36.52	1132	79.17	2815	192.16	4550	266.74	2039.28	1.7723	0.337043	5.25838	1.45331e-07	5.83019e-07	Ups
1_731	1149	297	24.68	318	24.79	127	9.67	183	11.96	243.298	-1.35992	0.258876	-5.25315	1.49519e-07	5.99044e-07	Down
1_2597	1269	4406	331.46	4956	349.87	12951	892.42	41345	2446.7	13990.1	2.00788	0.382243	5.25288	1.49737e-07	5.99141e-07	Ups
1_1976	1977	5069	244.77	5125	232.24	2953	130.61	3621	137.54	4365.56	-1.0105	0.192529	-5.24859	1.53267e-07	6.12473e-07	Down
1_872	1362	259	18.15	346	22.76	140	8.99	160	8.82	237.484	-1.35549	0.25828	-5.24813	1.5365e-07	6.13214e-07	Down
1_323	132	34	24.59	44	29.86	3	1.99	8	4.55	24.4415	-2.94853	0.563653	-5.23112	1.6849e-07	6.71575e-07	Down
1_1998	840	424	48.19	237	25.28	57	5.93	123	11	232.602	-2.23286	0.427533	-5.22265	1.7638e-07	7.01217e-07	Down
1_460	732	1313	171.24	1183	144.78	3268	390.39	4288	439.91	2370.36	1.18416	0.226953	5.21762	1.81236e-07	7.19602e-07	Ups
1_1836	366	497	129.63	740	181.13	2371	566.47	2002	410.77	1329.13	1.4616	0.280177	5.21671	1.82129e-07	7.22221e-07	Ups
1_137	783	421	51.33	660	75.51	246	27.47	292	28.01	422.403	-1.34298	0.257799	-5.2094	1.89455e-07	7.50311e-07	Down
1_135	348	235	64.47	301	77.49	693	174.13	853	184.07	491.185	1.14198	0.219878	5.19371	2.06147e-07	8.15374e-07	Ups
1_1363	1002	247	23.53	343	30.67	136	11.87	144	10.79	228.825	-1.40797	0.271136	-5.19287	2.07077e-07	8.18007e-07	Down
1_2977	1179	534	43.24	567	43.08	1318	97.75	2180	138.85	1069.27	1.24283	0.239645	5.18613	2.14712e-07	8.47085e-07	Ups
1_2119	1227	262	20.38	327	23.88	137	9.76	170	10.4	234.663	-1.29528	0.250504	-5.17071	2.33203e-07	9.17698e-07	Down
1_1305	1290	694	51.36	878	60.97	2061	139.71	5053	294.16	1948.17	1.70419	0.329663	5.16949	2.34735e-07	9.22557e-07	Ups
1_1476	1035	1141	105.24	1308	113.22	3590	303.31	3496	253.66	2273.93	1.15916	0.224303	5.16786	2.36787e-07	9.29442e-07	Ups
1_1211	177	2631	1419.03	3376	1708.72	829	409.55	1839	780.24	2270.96	-1.55498	0.300947	-5.16694	2.37953e-07	9.32835e-07	Down
1_2251	2967	2506	80.63	4029	121.65	7876	232.12	11291	285.78	6003.22	1.16699	0.225945	5.16493	2.40523e-07	9.4172e-07	Ups
1_468	1611	877	51.97	1076	59.84	2220	120.5	3657	170.47	1822.78	1.17583	0.227769	5.16237	2.43839e-07	9.53498e-07	Ups
1_2632	1467	16172	1052.39	26619	1625.56	53613	3195.71	84195	4309.98	41815.2	1.29072	0.250151	5.15974	2.47291e-07	9.65777e-07	Ups
1_2888	222	78	33.54	73	29.46	19	7.48	26	8.8	53.2595	-2.05703	0.399153	-5.15349	2.55682e-07	9.97287e-07	Down
1_1094	873	98	10.72	125	12.83	24	2.4	50	4.3	79.0602	-1.92506	0.37423	-5.14406	2.68861e-07	1.04737e-06	Down
1_2655	1101	2552	221.28	3859	314	9706	770.87	9349	637.67	6045.89	1.2138	0.236088	5.14131	2.72834e-07	1.06152e-06	Ups
1_1784	1185	4471	360.19	6379	482.26	14676	1082.97	15047	953.56	9653.77	1.09192	0.212452	5.13959	2.75342e-07	1.06993e-06	Ups
1_2433	1728	22676	1252.76	14248	738.67	104323	5279.15	77226	3356.13	51809.5	1.8622	0.362565	5.13617	2.80396e-07	1.0882e-06	Ups
1_806	1353	324	22.86	475	31.45	172	11.12	237	13.15	314.572	-1.31803	0.256794	-5.13261	2.85746e-07	1.10758e-06	Down
1_1032	1887	3713	187.84	3515	166.88	9712	450.05	10504	418.02	6546.07	1.09171	0.213185	5.12095	3.03998e-07	1.17685e-06	Ups
1_1349	1302	1128	82.71	1524	104.86	2960	198.8	4019	231.81	2272.81	1.00929	0.197246	5.11688	3.10632e-07	1.20103e-06	Ups
1_284	1311	574	41.8	738	50.43	1643	109.59	3518	201.52	1469.45	1.52581	0.298356	5.11404	3.15333e-07	1.21769e-06	Ups
1_1994	1059	3796	342.2	3488	295.07	8792	725.97	16152	1145.38	7444.37	1.32817	0.25977	5.11286	3.17318e-07	1.22383e-06	Ups
1_324	567	77	12.96	100	15.8	29	4.47	30	3.97	63.2797	-1.88456	0.368644	-5.11213	3.18552e-07	1.22706e-06	Down
1_565	1089	3915	343.2	3853	316.97	2134	171.35	2807	193.57	3309.81	-1.03655	0.202823	-5.11063	3.21082e-07	1.23527e-06	Down
1_1564	162	51	30.05	32	17.7	2	1.08	8	3.71	26.3564	-3.13809	0.615047	-5.10219	3.35739e-07	1.28846e-06	Down
1_2573	3435	736	20.45	930	24.25	1848	47.04	2717	59.4	1464.02	1.05558	0.206944	5.10079	3.38246e-07	1.29647e-06	Ups
1_223	1791	5703	303.98	9211	460.74	3734	182.31	4949	207.51	6087.18	-1.13095	0.221751	-5.1001	3.39481e-07	1.29959e-06	Down
1_1254	1089	502	44.01	680	55.94	1762	141.48	1741	120.06	1112.84	1.20024	0.235405	5.09863	3.42124e-07	1.30681e-06	Ups
1_786	918	58	6.03	89	8.69	20	1.91	22	1.8	50.6713	-2.07798	0.40756	-5.09858	3.42211e-07	1.30681e-06	Down
1_1076	651	305	44.73	254	34.95	87	11.69	147	16.96	212.063	-1.63449	0.320938	-5.09286	3.52703e-07	1.34522e-06	Down
1_1633	1542	4520	279.83	3886	225.77	10487	594.7	18426	897.36	8640.56	1.33343	0.261941	5.09056	3.57017e-07	1.36e-06	Ups
1_2148	1266	173	13.05	261	18.47	88	6.08	107	6.35	165.112	-1.48631	0.292107	-5.08825	3.61375e-07	1.37322e-06	Down
1_343	942	359	36.38	404	38.42	900	83.54	1198	95.5	675.808	1.0619	0.208744	5.08708	3.63627e-07	1.38009e-06	Ups
1_1243	1824	19147	1002.12	19489	957.21	11056	530.03	10171	418.75	15812.1	-1.20954	0.238161	-5.07864	3.80142e-07	1.441e-06	Down
1_1583	1236	487	37.61	586	42.47	1206	85.32	1654	100.49	928.669	1.0195	0.201378	5.06262	4.13536e-07	1.55995e-06	Ups
1_2949	2406	1961	77.81	2058	76.63	5601	203.56	5630	175.72	3643.12	1.10239	0.217775	5.06205	4.14776e-07	1.56273e-06	Ups
1_2742	978	428	41.78	455	41.68	224	20.03	276	21.19	362.325	-1.18821	0.234811	-5.06029	4.18625e-07	1.57531e-06	Down
1_415	441	1400	303.06	1050	213.3	128	25.38	499	84.97	841.335	-2.3254	0.459686	-5.05866	4.22215e-07	1.58689e-06	Down
1_596	1206	692	54.78	911	67.67	1850	134.14	3197	199.07	1539.93	1.23823	0.24487	5.05668	4.2661e-07	1.60147e-06	Ups
1_2921	699	722	98.61	770	98.69	412	51.54	421	45.23	611.57	-1.19381	0.236215	-5.05392	4.3283e-07	1.62285e-06	Down
1_1401	204	354	165.66	538	236.26	171	73.3	98	36.08	312.922	-1.95924	0.387959	-5.05012	4.41541e-07	1.65351e-06	Down
1_2923	1719	453	25.16	648	33.77	1320	67.15	2285	99.82	1086.28	1.29671	0.256988	5.04579	4.51654e-07	1.68934e-06	Ups
1_226	339	132	37.17	138	36.47	363	93.63	535	118.51	272.21	1.3146	0.26056	5.04527	4.5288e-07	1.69188e-06	Ups
1_2668	813	1410	165.57	2245	247.38	6191	665.88	5602	517.45	3660.9	1.33406	0.264605	5.04171	4.61397e-07	1.72162e-06	Ups
1_1279	660	3034	438.85	2817	382.37	1599	211.85	1564	177.96	2387.3	-1.24229	0.246574	-5.0382	4.69923e-07	1.75132e-06	Down
1_2150	789	951	115.07	1415	160.67	2989	331.27	6868	653.69	2754.9	1.60515	0.318802	5.03493	4.78013e-07	1.77831e-06	Ups
1_2123	903	111	11.73	140	13.89	38	3.68	62	5.16	92.8674	-1.6718	0.332049	-5.03481	4.78312e-07	1.77831e-06	Down
1_754	501	106	20.2	115	20.56	27	4.71	52	7.79	80.0742	-1.8296	0.363907	-5.02766	4.96511e-07	1.84376e-06	Down
1_348	264	102	36.88	119	40.38	21	6.96	50	14.22	77.9938	-1.97462	0.392818	-5.02681	4.98695e-07	1.84965e-06	Down
1_1302	1122	1797	152.9	3198	255.35	8752	682.09	8056	539.19	5147.21	1.39641	0.277908	5.02472	5.04179e-07	1.86775e-06	Ups
1_3017	426	100	22.41	114	23.97	40	8.21	41	7.23	79.0056	-1.72069	0.342942	-5.01745	5.23612e-07	1.93743e-06	Down
1_2505	927	1204	123.99	1661	160.52	722	68.11	1033	83.68	1192.1	-1.07495	0.214363	-5.01462	5.31373e-07	1.9638e-06	Down
1_794	174	50	27.43	35	18.02	5	2.51	9	3.88	27.7696	-2.77581	0.554286	-5.0079	5.50276e-07	2.03123e-06	Down
1_2555	894	1321	141.06	1918	192.2	5184	507.06	4723	396.73	3125.54	1.25437	0.250599	5.00548	5.57238e-07	2.05448e-06	Ups
1_670	321	40	11.9	53	14.79	11	3	7	1.64	30.457	-2.5382	0.50713	-5.00503	5.58535e-07	2.05682e-06	Down
1_920	843	2069	234.3	2163	229.86	8847	917.69	6411	571.11	4662.09	1.47754	0.295508	4.99999	5.73342e-07	2.10883e-06	Ups
1_510	1119	8658	738.64	7497	600.21	4468	349.15	4710	316.09	6695.57	-1.18335	0.236699	-4.9994	5.75078e-07	2.11271e-06	Down
1_2554	924	3817	394.36	5384	522.01	12973	1227.71	12507	1016.48	8268.98	1.11051	0.223107	4.97747	6.44198e-07	2.36384e-06	Ups
1_429	309	605	186.91	412	119.45	140	39.62	254	61.73	381.161	-1.75335	0.352389	-4.97561	6.50429e-07	2.38388e-06	Down
1_1528	432	489	108.06	747	154.91	1716	347.35	1879	326.63	1141.99	1.17209	0.235793	4.97084	6.66634e-07	2.44039e-06	Ups
1_2381	462	507	104.76	528	102.38	255	48.26	348	56.57	427.891	-1.15657	0.233085	-4.96199	6.97729e-07	2.54819e-06	Down
1_2159	1350	211	14.92	302	20.04	119	7.71	125	6.95	198.917	-1.40064	0.282402	-4.95975	7.05823e-07	2.57472e-06	Down
1_496	1707	3374	188.69	3583	188.04	8106	415.24	18108	796.63	7551.06	1.45121	0.292799	4.95631	7.18438e-07	2.61765e-06	Ups
1_2513	1599	3089	184.42	4132	231.5	7495	409.87	11646	546.95	6187.27	1.00754	0.203372	4.95416	7.26429e-07	2.64366e-06	Ups
1_2715	951	92	9.24	114	10.74	38	3.49	41	3.24	76.0136	-1.70085	0.343339	-4.95386	7.2754e-07	2.64459e-06	Down
1_2619	1056	8896	804.22	32354	2744.77	5306	439.37	5654	402.08	13670.6	-2.11418	0.42705	-4.95065	7.39656e-07	2.68101e-06	Down
1_630	1458	1088	71.24	2270	139.48	685	41.08	713	36.72	1243.43	-1.55548	0.314206	-4.95052	7.40156e-07	2.68101e-06	Down
1_1843	963	764	75.74	1068	99.35	493	44.77	454	35.4	729.247	-1.27542	0.258083	-4.94191	7.73608e-07	2.79891e-06	Down
1_2647	717	2320	308.9	3951	493.66	12717	1550.93	9753	1021.5	6823.19	1.49241	0.302079	4.94047	7.79343e-07	2.81636e-06	Ups
1_2237	711	322	43.23	441	55.57	1051	129.26	4072	430.09	1274.95	2.18285	0.441952	4.93912	7.84779e-07	2.83271e-06	Ups
1_1532	654	2263	330.33	3170	434.23	8122	1085.96	7507	862	5021.47	1.16599	0.236305	4.93427	8.04518e-07	2.90057e-06	Ups
1_1658	2121	14443	650.07	14189	599.31	34046	1403.63	41425	1466.7	24784.2	1.00055	0.202859	4.93225	8.12898e-07	2.92738e-06	Ups
1_1958	339	75	21.12	59	15.59	18	4.64	18	3.99	46.8414	-2.17422	0.440857	-4.93181	8.14715e-07	2.93051e-06	Down
1_2271	159	96	57.64	136	76.63	38	20.9	54	25.5	85.5708	-1.66343	0.337319	-4.93132	8.1677e-07	2.9345e-06	Down
1_882	372	162	41.57	252	60.69	559	131.4	728	146.96	397.849	1.24964	0.253769	4.92433	8.46505e-07	3.03781e-06	Ups
1_816	1236	2332	180.12	2490	180.48	1470	104	1618	98.31	2061.25	-1.00714	0.204829	-4.91698	8.78911e-07	3.15045e-06	Down
1_2407	1548	1796	110.76	1612	93.29	894	50.5	798	38.71	1360.55	-1.35309	0.275575	-4.91007	9.10437e-07	3.25669e-06	Down
1_1350	207	169	77.94	272	117.72	585	247.12	835	302.92	432.697	1.29285	0.263328	4.90965	9.1237e-07	3.25907e-06	Ups
1_3088	2196	1333	57.95	1593	64.99	5437	216.5	4239	144.96	3012	1.36125	0.277816	4.89984	9.59135e-07	3.42217e-06	Ups
1_2444	876	73	7.96	65	6.65	19	1.9	23	1.97	49.0165	-2.01898	0.41214	-4.89877	9.64384e-07	3.43694e-06	Down
1_621	774	93	11.47	130	15.05	39	4.41	50	4.85	82.5274	-1.64971	0.337004	-4.89523	9.81906e-07	3.49536e-06	Down
1_765	372	57	14.63	75	18.06	17	4	24	4.84	46.3424	-1.9818	0.405278	-4.88998	1.00846e-06	3.58575e-06	Down
1_2625	501	630	120.05	667	119.27	221	38.57	426	63.85	509.531	-1.39342	0.285313	-4.88382	1.04048e-06	3.69115e-06	Down
1_1175	384	209	51.96	269	62.76	568	129.34	856	167.4	444.296	1.16995	0.239585	4.88325	1.04352e-06	3.69771e-06	Ups
1_269	423	108	24.37	222	47.02	658	136.02	648	115.04	381.998	1.61197	0.330253	4.881	1.05549e-06	3.73157e-06	Ups
1_729	1614	296	17.51	355	19.7	141	7.64	214	9.96	262.222	-1.24614	0.255733	-4.87283	1.10012e-06	3.88051e-06	Down
1_16	936	2140	218.26	1939	185.59	4801	448.52	7181	576.14	3773.64	1.13001	0.232036	4.86997	1.11615e-06	3.93256e-06	Ups
1_1207	1050	488	44.37	437	37.29	226	18.82	203	14.52	362.515	-1.44695	0.297659	-4.8611	1.16735e-06	4.10362e-06	Down
1_2786	1092	8913	779.19	9488	778.39	5647	452.19	5177	356.02	7680.25	-1.1106	0.228658	-4.85703	1.19162e-06	4.18418e-06	Down
1_2122	1053	190	17.23	198	16.85	73	6.06	113	8.06	151.38	-1.42936	0.294513	-4.85329	1.21427e-06	4.2589e-06	Down
1_1561	240	158	62.85	139	51.89	54	19.67	72	22.53	113.198	-1.59291	0.328391	-4.85064	1.23064e-06	4.31142e-06	Down
1_1162	936	825	84.14	851	81.45	2223	207.68	2360	189.35	1494.06	1.06571	0.219916	4.84597	1.25995e-06	4.4091e-06	Ups
1_2770	873	3437	375.85	3297	338.34	7435	744.72	12321	1059.86	6194.73	1.12328	0.232026	4.8412	1.29057e-06	4.51118e-06	Ups
1_2294	1128	548	46.38	581	46.14	1415	109.69	3572	237.8	1374.3	1.6542	0.341739	4.84054	1.29487e-06	4.5211e-06	Ups
1_1997	324	38	11.2	28	7.74	5	1.35	4	0.93	21.212	-2.93598	0.606721	-4.8391	1.30427e-06	4.54877e-06	Down
1_740	516	101	18.69	122	21.18	38	6.44	55	8	83.6617	-1.6033	0.331461	-4.83709	1.31756e-06	4.58999e-06	Down
1_499	213	44	19.72	78	32.81	263	107.97	244	86.03	147.191	1.66899	0.34509	4.8364	1.32211e-06	4.60065e-06	Ups
1_2584	234	198	80.78	259	99.16	784	292.97	700	224.65	461.199	1.32912	0.274908	4.83477	1.333e-06	4.63335e-06	Ups
1_1862	906	1008	106.21	1195	118.16	3061	295.44	2988	247.67	1972.1	1.08625	0.224813	4.83181	1.35297e-06	4.69747e-06	Ups
1_1283	585	251	40.96	336	51.45	1058	158.15	891	114.38	603.271	1.36553	0.282792	4.82875	1.37396e-06	4.765e-06	Ups
1_2785	555	1496	257.33	1765	284.9	994	156.61	1012	136.93	1373.75	-1.05096	0.217663	-4.8284	1.37634e-06	4.76792e-06	Down
1_2199	813	78	9.16	88	9.7	28	3.01	33	3.05	60.7903	-1.76293	0.365144	-4.82803	1.37892e-06	4.77151e-06	Down
1_761	1005	380	36.1	449	40.02	196	17.05	286	21.37	340.796	-1.15588	0.239432	-4.82759	1.38192e-06	4.77658e-06	Down
1_172	234	408	166.45	335	128.25	137	51.2	215	69	291.139	-1.4614	0.302784	-4.82656	1.38915e-06	4.79499e-06	Down
1_3004	453	438	92.3	476	94.14	1675	323.33	1362	225.79	943.579	1.35799	0.281367	4.82638	1.39035e-06	4.79499e-06	Ups
1_1221	180	99	52.51	149	74.16	48	23.32	50	20.86	91.605	-1.64668	0.341267	-4.82521	1.39858e-06	4.81801e-06	Down
1_884	582	137	22.47	124	19.09	47	7.06	62	8	99.0222	-1.61094	0.33408	-4.82201	1.42117e-06	4.89042e-06	Down
1_609	546	23178	4052.54	18845	3092.05	5555	889.65	12804	1761.05	16054	-1.60167	0.332201	-4.8214	1.42554e-06	4.89999e-06	Down
1_2217	672	213	30.26	302	40.26	673	87.57	794	88.73	468.055	1.13114	0.234647	4.82061	1.43119e-06	4.91398e-06	Ups
1_1251	471	117	23.71	187	35.57	504	93.57	513	81.79	310.996	1.3689	0.284074	4.81882	1.44409e-06	4.95277e-06	Ups
1_2468	225	2375	1007.69	2665	1061.1	5443	2115.36	10246	3419.72	4797.21	1.20467	0.250437	4.81028	1.50721e-06	5.16352e-06	Ups
1_2851	714	108	14.44	119	14.93	45	5.51	32	3.37	82.2856	-1.84036	0.383017	-4.8049	1.54832e-06	5.2985e-06	Down
1_2095	714	236	31.55	317	39.77	127	15.55	172	18.09	221.845	-1.24352	0.259861	-4.78532	1.70715e-06	5.83558e-06	Down
1_1959	2001	337	16.08	454	20.33	166	7.25	264	9.91	316.937	-1.24691	0.260789	-4.78128	1.74186e-06	5.94767e-06	Down
1_2121	498	65	12.46	62	11.15	6	1.05	23	3.47	42.5123	-2.40383	0.503007	-4.77891	1.76246e-06	6.01139e-06	Down
1_1722	1836	347	18.04	416	20.3	971	46.25	1067	43.64	667.117	1.0383	0.2174	4.77598	1.78831e-06	6.09283e-06	Ups
1_940	1206	1482	117.31	1106	82.16	615	44.59	657	40.91	1033.29	-1.3897	0.291164	-4.77293	1.81562e-06	6.17624e-06	Down
1_2448	483	41	8.1	44	8.16	5	0.91	13	2.02	28.1019	-2.46593	0.516872	-4.77087	1.83429e-06	6.22895e-06	Down
1_422	417	218	49.91	246	52.85	116	24.32	121	21.79	184.912	-1.31383	0.275742	-4.7647	1.89138e-06	6.41578e-06	Down
1_1003	762	404	50.61	607	71.36	1222	140.23	1548	152.56	891.449	1.07515	0.225734	4.7629	1.90827e-06	6.466e-06	Ups
1_2134	138	50	34.59	44	28.56	10	6.34	13	7.07	32.1497	-2.28399	0.479873	-4.75957	1.94009e-06	6.56661e-06	Down
1_333	981	3566	347.02	5618	513.04	12879	1148	12768	977.4	8279.8	1.12513	0.236671	4.75397	1.99459e-06	6.74372e-06	Ups
1_2038	540	70	12.38	124	20.57	311	50.36	375	52.15	204.934	1.43392	0.302229	4.74448	2.09047e-06	7.06017e-06	Ups
1_1018	630	271	41.07	303	43.09	701	97.3	844	100.61	503.16	1.03799	0.218936	4.74104	2.12627e-06	7.17326e-06	Ups
1_1550	966	240	23.72	388	35.98	786	71.15	1580	122.83	681.134	1.47963	0.312166	4.73987	2.13852e-06	7.20673e-06	Ups
1_1500	999	201	19.21	210	18.83	512	44.82	664	49.91	374.822	1.11389	0.235447	4.73094	2.23478e-06	7.52296e-06	Ups
1_56	3231	7643	225.82	7950	220.43	4832	130.77	4400	102.27	6526.9	-1.10166	0.233411	-4.71982	2.36054e-06	7.92904e-06	Down
1_1250	360	73	19.36	132	32.85	506	122.91	374	78.02	256.106	1.72958	0.367051	4.7121	2.45171e-06	8.22525e-06	Ups
1_2343	1299	1172	86.13	1227	84.62	2700	181.75	5312	307.09	2397.88	1.29307	0.274425	4.71191	2.45403e-06	8.22525e-06	Ups
1_266	480	623	123.91	1062	198.21	2381	433.76	2631	411.62	1578.58	1.20698	0.256496	4.70564	2.5307e-06	8.47305e-06	Ups
1_2411	840	173	19.66	107	11.41	10	1.04	48	4.29	93.8876	-2.55465	0.544056	-4.69556	2.65877e-06	8.87306e-06	Down
1_383	585	144	23.5	170	26.03	71	10.61	82	10.53	123.121	-1.38161	0.294265	-4.69512	2.66447e-06	8.88253e-06	Down
1_2620	1299	3882	285.29	12718	877.11	2443	164.45	2899	167.59	5715.14	-1.87497	0.39971	-4.69083	2.72105e-06	9.06138e-06	Down
1_846	993	11236	1080.21	25324	2284.68	7246	638.08	9242	698.93	13744.7	-1.4553	0.310816	-4.68217	2.83848e-06	9.43216e-06	Down
1_2040	1020	530	49.6	840	73.78	1595	136.74	2619	192.82	1294.24	1.21762	0.260146	4.68053	2.86141e-06	9.49815e-06	Ups
1_552	1659	44316	2550.11	38167	2061.03	21384	1127.12	16038	725.98	32266.6	-1.46072	0.312121	-4.67997	2.86914e-06	9.51363e-06	Down
1_1640	888	1848	198.67	1514	152.74	5040	496.3	5282	446.69	3258.12	1.21216	0.259057	4.67912	2.88106e-06	9.54295e-06	Ups
1_2526	1308	2552	186.26	879	60.2	430	28.75	523	30.03	1235.6	-2.17075	0.465059	-4.66768	3.04613e-06	1.00682e-05	Down
1_629	1692	1018	57.44	2151	113.89	684	35.35	686	30.45	1184.89	-1.49712	0.320814	-4.66665	3.06155e-06	1.01083e-05	Down
1_1168	450	101	21.43	135	26.88	474	92.11	383	63.92	259.461	1.48594	0.318789	4.66119	3.14379e-06	1.03688e-05	Ups
1_2233	963	453	44.91	634	58.98	1682	152.73	1531	119.39	1024.5	1.20184	0.258003	4.65823	3.1894e-06	1.05081e-05	Ups
1_2889	1041	2116	194.05	1460	125.64	725	60.9	1031	74.37	1424.4	-1.41575	0.304556	-4.64856	3.34261e-06	1.10011e-05	Down
1_1396	126	50	37.88	53	37.68	14	9.72	16	9.54	36.0858	-2.05406	0.442539	-4.64154	3.45826e-06	1.13576e-05	Down
1_1665	321	238	70.78	393	109.68	881	239.99	998	233.48	591.244	1.20294	0.259315	4.63891	3.50248e-06	1.14907e-05	Ups
1_1015	336	799	227.01	581	154.91	1917	498.9	3017	674.3	1468.23	1.38097	0.297904	4.63561	3.55887e-06	1.16497e-05	Ups
1_1852	1668	10877	622.53	13314	715.08	32948	1727.27	31200	1404.68	21165.2	1.04134	0.224649	4.63541	3.56224e-06	1.16497e-05	Ups
1_493	606	7806	1229.7	9041	1336.55	17159	2475.98	29966	3713.43	14932.3	1.06309	0.229577	4.63065	3.64525e-06	1.19086e-05	Ups
1_2218	1008	268	25.38	351	31.2	727	63.07	898	66.9	531.825	1.00893	0.218161	4.62473	3.75085e-06	1.22407e-05	Ups
1_986	834	1231	140.91	946	101.62	2810	294.62	5255	473.18	2358.81	1.41834	0.307188	4.61716	3.89024e-06	1.26689e-05	Ups
1_41	1539	1884	116.87	2041	118.81	913	51.88	1525	74.41	1647.6	-1.0798	0.234245	-4.60971	4.03226e-06	1.31038e-05	Down
1_2110	1428	450	30.08	460	28.86	1955	119.71	1361	71.57	1012.35	1.48782	0.322787	4.60929	4.04052e-06	1.31169e-05	Ups
1_902	540	302	53.39	341	56.57	711	115.13	1018	141.57	559.381	1.02308	0.222049	4.60747	4.07604e-06	1.32183e-05	Ups
1_1338	1197	410	32.7	503	37.65	1062	77.58	2536	159.1	1020.17	1.5106	0.327995	4.60555	4.11376e-06	1.33267e-05	Ups
1_1424	1557	7050	432.26	6369	366.46	4052	227.57	4543	219.12	5762.63	-1.01693	0.220898	-4.60361	4.15221e-06	1.34372e-05	Down
1_1983	1419	22382	1505.78	11977	756.15	79422	4894.25	74157	3924.54	44348.8	1.69951	0.369212	4.60308	4.16279e-06	1.34574e-05	Ups
1_1874	1353	791	55.81	857	56.74	1994	128.87	6952	385.86	2328.7	1.89636	0.4121	4.60171	4.1903e-06	1.35322e-05	Ups
1_1888	723	313	41.33	559	69.27	1087	131.47	2022	210.02	909.969	1.41455	0.307533	4.59966	4.23174e-06	1.36518e-05	Ups
1_2846	762	1440	180.41	1608	189.05	4780	548.53	4091	403.17	2857.43	1.17228	0.255167	4.59415	4.34513e-06	1.4003e-05	Ups
1_1389	447	110	23.49	159	31.87	47	9.19	73	12.26	101.918	-1.50513	0.327898	-4.59022	4.42782e-06	1.42546e-05	Down
1_1299	2634	1131	40.99	2070	70.4	5929	196.83	4917	140.19	3328.76	1.41009	0.307273	4.58904	4.45286e-06	1.43204e-05	Ups
1_683	402	21	4.99	29	6.46	2	0.44	4	0.75	15.4255	-3.0191	0.658151	-4.58725	4.49124e-06	1.44288e-05	Down
1_936	1752	649	35.36	971	49.65	1877	93.68	2351	100.77	1383.02	1.00758	0.219859	4.58285	4.58677e-06	1.47205e-05	Ups
1_2241	456	108	22.61	128	25.15	51	9.78	38	6.26	87.3058	-1.6954	0.370211	-4.57956	4.65966e-06	1.4908e-05	Down
1_741	1380	477	33	816	52.97	1828	115.83	1984	107.96	1204.66	1.1951	0.261001	4.57891	4.67407e-06	1.49387e-05	Ups
1_2069	1041	161	14.76	216	18.59	81	6.8	114	8.22	149.223	-1.30425	0.285591	-4.56684	4.9514e-06	1.58088e-05	Down
1_157	807	572	67.67	778	86.37	1835	198.83	1816	168.99	1193.15	1.07026	0.234518	4.56364	5.02736e-06	1.60347e-05	Ups
1_1509	354	28	7.55	42	10.63	7	1.73	7	1.48	22.8411	-2.47586	0.543149	-4.55835	5.15569e-06	1.64102e-05	Down
1_1731	1356	8032	565.47	9827	649.24	23613	1522.72	22436	1242.52	15331.9	1.0016	0.21997	4.55334	5.28e-06	1.67887e-05	Ups
1_1222	339	46	12.95	57	15.06	9	2.32	20	4.43	35.4299	-2.10837	0.46312	-4.55254	5.30019e-06	1.68356e-05	Down
1_384	720	137	18.16	151	18.79	67	8.14	71	7.41	112.814	-1.40077	0.308036	-4.54744	5.43025e-06	1.72134e-05	Down
1_965	720	791	104.88	732	91.08	1754	213.02	3346	348.99	1529.38	1.29018	0.284488	4.53511	5.75748e-06	1.81948e-05	Ups
1_438	1149	377	31.32	468	36.49	243	18.49	252	16.47	349.818	-1.117	0.246408	-4.53314	5.81124e-06	1.8346e-05	Down
1_3021	1191	268	21.48	361	27.15	152	11.16	212	13.37	257.391	-1.14989	0.25394	-4.52819	5.94911e-06	1.8743e-05	Down
1_2912	1419	1072	72.12	1572	99.25	3303	203.54	3556	188.19	2262.14	1.0102	0.223128	4.52746	5.96964e-06	1.87886e-05	Ups
1_749	2997	481	15.32	545	16.29	303	8.84	344	8.62	435.343	-1.02624	0.226765	-4.52559	6.02261e-06	1.89361e-05	Down
1_1563	168	51	28.98	35	18.66	4	2.08	13	5.81	28.6181	-2.55048	0.563706	-4.52449	6.05427e-06	1.90163e-05	Down
1_1668	477	1478	295.8	2055	385.95	5548	1017.06	4716	742.46	3299.25	1.18268	0.261514	4.52243	6.11323e-06	1.9182e-05	Ups
1_296	1389	4914	337.74	5011	323.2	1878	118.23	3728	201.55	4041.85	-1.22703	0.272046	-4.51039	6.47095e-06	2.026e-05	Down
1_989	651	48	7.04	49	6.74	139	18.67	628	72.44	185.408	2.33505	0.517726	4.51021	6.4764e-06	2.026e-05	Ups
1_377	1386	1944	133.9	1853	119.77	4079	257.35	6212	336.58	3320.98	1.01778	0.225735	4.50875	6.52118e-06	2.03795e-05	Ups
1_1838	186	1311	672.87	1129	543.78	293	137.75	751	303.21	924.563	-1.62497	0.3605	-4.50756	6.55776e-06	2.04732e-05	Down
1_2759	699	582	79.49	856	109.71	1555	194.53	2431	261.17	1267.88	1.07236	0.23834	4.49931	6.81759e-06	2.12415e-05	Ups
1_2894	867	417	45.92	595	61.48	1125	113.46	2256	195.41	1007.15	1.30767	0.291558	4.48511	7.28774e-06	2.26835e-05	Ups
1_2042	966	532	52.57	876	81.24	1638	148.27	3453	268.43	1478.49	1.41857	0.316309	4.48475	7.29997e-06	2.26988e-05	Ups
1_281	1329	422	30.31	506	34.11	1056	69.48	2628	148.5	1041.25	1.51402	0.337901	4.48066	7.44109e-06	2.30913e-05	Ups
1_1201	1098	10932	950.48	8854	722.4	5636	448.85	6380	436.35	8377.43	-1.0973	0.245201	-4.47511	7.6371e-06	2.36758e-05	Down
1_313	495	234	45.13	196	35.47	555	98.04	1528	231.81	561.535	1.74808	0.390734	4.47383	7.68313e-06	2.37947e-05	Ups
1_804	168	37	21.03	44	23.46	10	5.2	11	4.92	27.701	-2.18103	0.487544	-4.4735	7.69494e-06	2.38074e-05	Down
1_2727	1389	1722	118.35	2037	131.38	1172	73.78	1070	57.85	1570.98	-1.08287	0.242272	-4.46963	7.83558e-06	2.41942e-05	Down
1_30	1524	282	17.66	351	20.63	166	9.52	217	10.69	263.592	-1.08795	0.243484	-4.46827	7.88554e-06	2.43242e-05	Down
1_2684	969	491	48.37	534	49.37	1084	97.82	1780	137.95	910.768	1.06241	0.237864	4.46644	7.95312e-06	2.45083e-05	Ups
1_2362	1071	194	17.29	218	18.24	582	47.52	590	41.37	377.574	1.12631	0.252195	4.46605	7.96761e-06	2.45285e-05	Ups
1_477	510	329	61.58	472	82.91	901	154.48	1872	275.65	816.663	1.35324	0.303257	4.46234	8.10682e-06	2.49323e-05	Ups
1_758	1047	160	14.59	186	15.92	87	7.27	82	5.88	136.269	-1.36346	0.305781	-4.45893	8.23695e-06	2.53074e-05	Down
1_1129	711	415	55.72	272	34.27	959	117.94	2639	278.73	955.914	1.83349	0.411333	4.45744	8.29435e-06	2.54585e-05	Ups
1_1301	660	699	101.11	1423	193.15	3845	509.43	3441	391.52	2218.54	1.42553	0.319946	4.45555	8.36802e-06	2.56592e-05	Ups
1_2010	495	258	49.76	253	45.79	591	104.4	1066	161.72	502.278	1.25431	0.281974	4.44834	8.65358e-06	2.65085e-05	Ups
1_2603	750	508	64.66	640	76.45	1709	199.25	1526	152.8	1048.95	1.12991	0.25465	4.43713	9.11649e-06	2.78165e-05	Ups
1_2457	228	26	10.89	27	10.61	5	1.92	3	0.99	17.0096	-2.76341	0.623174	-4.43441	9.23234e-06	2.81423e-05	Down
1_760	1152	248	20.55	246	19.13	122	9.26	156	10.17	202.624	-1.1979	0.270268	-4.43227	9.32461e-06	2.83956e-05	Down
1_737	267	20	7.15	34	11.41	4	1.31	4	1.13	16.9183	-2.77596	0.626424	-4.43143	9.36084e-06	2.84779e-05	Down
1_2875	417	57	13.05	86	18.48	20	4.19	32	5.76	51.5348	-1.7659	0.399407	-4.42132	9.81e-06	2.98151e-05	Down
1_1873	1431	1355	90.39	1436	89.9	2905	177.51	5350	280.76	2567.97	1.12959	0.255985	4.41271	1.02085e-05	3.09655e-05	Ups
1_764	342	61	17.03	83	21.74	27	6.9	27	5.93	52.7522	-1.70974	0.388235	-4.40389	1.06328e-05	3.2221e-05	Down
1_1667	1173	4480	364.61	6193	472.98	14786	1102.25	13329	853.33	9298.27	1.04195	0.236927	4.39779	1.0936e-05	3.30427e-05	Ups
1_2041	1002	472	44.97	732	65.45	1342	117.12	2716	203.55	1204.17	1.3224	0.300941	4.39421	1.11177e-05	3.35253e-05	Ups
1_900	765	519	64.77	383	44.85	158	18.06	274	26.9	355.117	-1.45401	0.330908	-4.394	1.11282e-05	3.35253e-05	Down
1_886	660	225	32.54	250	33.93	112	14.84	161	18.32	194.996	-1.17003	0.266577	-4.38909	1.13828e-05	3.42592e-05	Down
1_59	1896	503	25.33	537	25.37	312	14.39	337	13.35	440.972	-1.03963	0.236899	-4.38852	1.14124e-05	3.42848e-05	Down
1_2244	1293	2103	155.27	2032	140.79	4314	291.75	6924	402.14	3615.33	1.01755	0.231868	4.3885	1.14135e-05	3.42848e-05	Ups
1_531	1008	8151	771.96	6073	539.74	3848	333.81	4331	322.66	5936.54	-1.17598	0.268873	-4.37374	1.22137e-05	3.66174e-05	Down
1_868	789	108	13.07	123	13.97	51	5.65	33	3.14	85.0163	-1.7301	0.395884	-4.37023	1.24116e-05	3.71388e-05	Down
1_1863	1485	1138	73.16	1442	86.99	3492	205.62	3266	165.16	2238.68	1.02545	0.23523	4.35935	1.30449e-05	3.89961e-05	Ups
1_2336	984	9412	913.13	15589	1419.27	29339	2607.22	36334	2772.92	21415.8	1.02285	0.235051	4.35159	1.35152e-05	4.03243e-05	Ups
1_175	1188	10974	881.85	7231	545.29	4630	340.79	3676	232.37	7186.01	-1.46722	0.33725	-4.35054	1.35804e-05	4.04797e-05	Down
1_1917	987	690	66.74	1159	105.2	2094	185.52	4602	350.15	1940.23	1.41672	0.325719	4.3495	1.36449e-05	4.06329e-05	Ups
1_2598	771	1629	201.7	1791	208.11	3733	423.38	13679	1332.35	4584.9	1.80438	0.414997	4.34794	1.37425e-05	4.08843e-05	Ups
1_3087	1206	524	41.48	643	47.76	2248	163	1592	99.13	1201.28	1.35622	0.312017	4.34663	1.38247e-05	4.10893e-05	Ups
1_241	864	365	40.33	380	39.4	859	86.94	3067	266.57	1027.73	1.84637	0.425373	4.34058	1.42106e-05	4.21959e-05	Ups
1_643	825	129	14.93	184	19.98	72	7.63	49	4.46	115.883	-1.63933	0.377761	-4.33959	1.4275e-05	4.23464e-05	Down
1_2026	891	350	37.5	349	35.09	773	75.86	1476	124.4	681.631	1.23865	0.285724	4.33514	1.4567e-05	4.31714e-05	Ups
1_2138	582	198	32.48	219	33.71	475	71.37	1025	132.26	437.859	1.38626	0.320288	4.32817	1.50351e-05	4.45159e-05	Ups
1_423	477	276	55.24	371	69.68	182	33.36	203	31.96	268.177	-1.09491	0.253696	-4.31584	1.59e-05	4.69869e-05	Down
1_1336	222	37	15.91	35	14.12	7	2.76	11	3.72	24.6011	-2.23239	0.517587	-4.31307	1.61005e-05	4.7534e-05	Down
1_763	1281	168	12.52	249	17.41	92	6.28	131	7.68	166.107	-1.25184	0.290399	-4.31075	1.62703e-05	4.79896e-05	Down
1_334	741	1708	220.05	2651	320.5	7928	935.56	5826	590.43	4334.69	1.31027	0.304764	4.2993	1.71341e-05	5.03934e-05	Ups
1_1248	915	1044	108.92	2051	200.81	5574	532.69	4652	381.8	3156.68	1.3753	0.320035	4.29732	1.72873e-05	5.07957e-05	Ups
1_2496	600	509	80.99	391	58.38	1102	160.6	3605	451.2	1241.27	1.82363	0.42457	4.29524	1.74507e-05	5.12272e-05	Ups
1_1148	411	183	42.51	254	55.36	85	18.08	145	26.49	173.107	-1.28784	0.300143	-4.29076	1.78066e-05	5.22226e-05	Down
1_1878	1575	927	56.19	1248	70.99	3018	167.56	2775	132.31	1908.27	1.05291	0.24557	4.28762	1.80596e-05	5.29145e-05	Ups
1_2286	1416	16536	1114.84	14720	931.29	54834	3386.22	43434	2303.48	31123.3	1.26719	0.29559	4.28698	1.81118e-05	5.30172e-05	Ups
1_889	306	181	56.47	233	68.21	454	129.74	776	190.44	382.188	1.15218	0.268906	4.2847	1.82987e-05	5.34632e-05	Ups
1_403	450	156	33.09	207	41.21	824	160.12	530	88.45	411.059	1.53172	0.357843	4.28043	1.86532e-05	5.43964e-05	Ups
1_2432	1737	1035	56.88	1089	56.17	4907	247.03	2911	125.85	2395.27	1.50817	0.352491	4.27861	1.88066e-05	5.47921e-05	Ups
1_2363	633	562	84.76	662	93.69	1247	172.26	2240	265.74	1097.04	1.08533	0.253948	4.27383	1.92145e-05	5.5928e-05	Ups
1_120	426	159	35.63	120	25.24	362	74.31	1064	187.56	379.407	1.80008	0.423573	4.24974	2.14019e-05	6.18875e-05	Ups
1_1632	435	1497	328.53	1284	264.43	3619	727.49	3967	684.84	2478.28	1.04515	0.246054	4.24765	2.16027e-05	6.24099e-05	Ups
1_2295	630	274	41.52	325	46.22	667	92.58	1979	235.9	723.991	1.6367	0.385365	4.24713	2.16522e-05	6.24947e-05	Ups
1_1078	1020	229	21.43	341	29.95	639	54.78	2522	185.68	813.675	1.91915	0.452686	4.23947	2.24048e-05	6.44267e-05	Ups
1_27	327	343	100.14	266	72.87	151	40.38	150	34.45	243.515	-1.36748	0.322731	-4.23723	2.26292e-05	6.50118e-05	Down
1_1810	591	101	16.31	134	20.31	328	48.53	350	44.47	216.537	1.14744	0.270953	4.23483	2.28722e-05	6.55349e-05	Ups
1_2103	108	37	32.71	53	43.96	8	6.48	18	12.52	30.9342	-2.05458	0.485421	-4.23258	2.31024e-05	6.61258e-05	Down
1_89	801	1529	182.23	1297	145.06	781	85.26	996	93.38	1205.58	-1.0539	0.249197	-4.22918	2.34545e-05	6.70716e-05	Down
1_871	1023	129	12.04	189	16.55	78	6.67	82	6.02	125.15	-1.31527	0.311354	-4.22437	2.39611e-05	6.84573e-05	Down
1_2067	933	229	23.43	260	24.97	128	12	169	13.6	204.397	-1.08626	0.257514	-4.21825	2.46202e-05	7.02105e-05	Down
1_2809	420	6217	1413.11	10045	2142.61	22638	4713.21	21217	3793.62	14341.9	1.07912	0.256322	4.21002	2.55347e-05	7.27514e-05	Ups
1_2667	1338	2497	178.16	3433	229.86	8548	558.65	7300	409.72	5228.35	1.06444	0.253005	4.20718	2.58581e-05	7.36053e-05	Ups
1_693	651	201	29.48	206	28.35	466	62.59	1312	151.35	489.439	1.61689	0.384584	4.20426	2.61941e-05	7.44931e-05	Ups
1_491	816	184	21.53	230	25.25	446	47.79	683	62.86	362.119	1.04049	0.24777	4.19941	2.67607e-05	7.60348e-05	Ups
1_268	342	63	17.59	108	28.29	305	77.98	278	61.04	178.053	1.39581	0.333025	4.19131	2.7735e-05	7.87309e-05	Ups
1_975	2037	5847	274.02	6680	293.78	2629	112.86	5167	190.49	5238.29	-1.08379	0.259248	-4.18051	2.90859e-05	8.24898e-05	Down
1_3040	1050	507	46.1	527	44.96	233	19.4	397	28.39	431.784	-1.10539	0.264431	-4.18024	2.91199e-05	8.25107e-05	Down
1_685	414	14	3.23	30	6.49	1	0.21	4	0.73	13.2552	-2.98793	0.714891	-4.17955	2.92081e-05	8.26851e-05	Down
1_2852	1059	17483	1576.03	16448	1391.42	8173	674.86	13958	989.8	14524.7	-1.02031	0.244584	-4.17159	3.02476e-05	8.55495e-05	Down
1_2162	627	108	16.44	131	18.72	57	7.95	65	7.79	94.873	-1.30979	0.314944	-4.15879	3.19945e-05	9.0243e-05	Down
1_3033	912	100	10.47	139	13.65	278	26.65	955	78.64	323.775	1.8301	0.44045	4.15507	3.25193e-05	9.16399e-05	Ups
1_1205	612	473	73.78	334	48.89	198	28.29	161	19.76	315.691	-1.49593	0.360067	-4.15458	3.25879e-05	9.17498e-05	Down
1_1599	441	160	34.64	151	30.67	362	71.78	1297	220.86	433.524	1.84932	0.44529	4.15306	3.28057e-05	9.21953e-05	Ups
1_2282	957	190	18.95	202	18.91	107	9.78	96	7.53	157.522	-1.28112	0.308616	-4.15117	3.30774e-05	9.28489e-05	Down
1_2281	663	114	16.41	186	25.13	68	8.97	79	8.95	116.617	-1.35006	0.325737	-4.14463	3.40364e-05	9.5308e-05	Down
1_2402	906	925	97.47	1053	104.12	282	27.22	704	58.35	772.276	-1.39837	0.33778	-4.13989	3.47478e-05	9.71246e-05	Down
1_2149	1122	211	17.95	244	19.48	103	8.03	163	10.91	187.217	-1.14838	0.277708	-4.13519	3.54657e-05	9.90416e-05	Down
1_1282	570	132	22.11	220	34.58	601	92.2	517	68.11	349.146	1.30577	0.315883	4.1337	3.56967e-05	9.95206e-05	Ups
1_1033	258	63	23.31	76	26.39	251	85.07	216	62.87	144.131	1.36268	0.329655	4.13367	3.57014e-05	9.95206e-05	Ups
1_815	651	1462	214.39	1491	205.18	661	88.79	1191	137.39	1243.96	-1.0722	0.25983	-4.12655	3.68253e-05	0.000102561	Down
1_2543	675	545	77.08	444	58.93	76	9.85	277	30.82	359.462	-1.8638	0.452003	-4.12343	3.73271e-05	0.000103836	Down
1_2124	1197	203	16.19	266	19.91	61	4.46	151	9.47	177.717	-1.51346	0.367051	-4.12329	3.73501e-05	0.000103836	Down
1_1128	330	170	49.18	135	36.65	380	100.69	666	151.56	313.184	1.31731	0.319612	4.12159	3.76267e-05	0.000104511	Ups
1_3030	300	442	140.65	524	156.48	297	86.57	264	66.08	400.501	-1.11622	0.271325	-4.11395	3.88939e-05	0.000107934	Down
1_1328	672	41	5.82	36	4.8	11	1.43	11	1.23	27.1026	-2.05216	0.499036	-4.11225	3.9183e-05	0.000108639	Down
1_715	789	45	5.44	68	7.72	21	2.33	11	1.05	39.2076	-2.01263	0.489498	-4.11162	3.92889e-05	0.000108835	Down
1_1288	702	67	9.11	98	12.51	18	2.24	44	4.71	59.6542	-1.73579	0.422188	-4.11141	3.93245e-05	0.000108836	Down
1_2629	1419	362	24.35	538	33.97	233	14.36	328	17.36	375.889	-1.03979	0.25297	-4.11033	3.95087e-05	0.000109249	Down
1_1433	612	191	29.79	201	29.42	434	62.01	1552	190.44	524.139	1.78857	0.436329	4.09913	4.14706e-05	0.000114571	Ups
1_1834	501	429	81.75	423	75.64	911	159	2231	334.41	907.913	1.39938	0.34162	4.09632	4.19772e-05	0.000115764	Ups
1_1817	912	393	41.14	406	39.88	830	79.58	1636	134.71	755.476	1.17891	0.28809	4.09215	4.27394e-05	0.000117762	Ups
1_366	1605	310	18.44	356	19.87	170	9.26	255	11.93	282.081	-1.02547	0.250874	-4.08759	4.3587e-05	0.000119883	Down
1_2136	420	133	30.23	217	46.29	483	100.56	516	92.26	319.226	1.1425	0.279718	4.08449	4.41745e-05	0.000121297	Ups
1_880	840	190	21.59	208	22.18	106	11.03	131	11.71	165.708	-1.10979	0.271711	-4.08446	4.41791e-05	0.000121297	Down
1_39	447	62	13.24	118	23.65	32	6.26	40	6.72	66.0164	-1.61131	0.395878	-4.07022	4.69692e-05	0.000128843	Down
1_1208	1008	793	75.1	680	60.44	425	36.87	344	25.63	598.285	-1.27052	0.312341	-4.06774	4.74712e-05	0.00012999	Down
1_1387	822	144	16.72	154	16.78	62	6.6	99	9.04	120.035	-1.25774	0.309451	-4.06442	4.81511e-05	0.000131735	Down
1_1347	1176	406	32.96	493	37.56	184	13.68	345	22.03	369.024	-1.14948	0.282936	-4.0627	4.85077e-05	0.000132593	Down
1_762	471	26	5.27	34	6.47	8	1.49	6	0.96	20.1743	-2.25764	0.555881	-4.06137	4.87849e-05	0.000133233	Down
1_2911	117	81	66.09	90	68.91	245	183.11	259	166.24	160.358	1.16698	0.287682	4.05649	4.98162e-05	0.000135691	Ups
1_107	945	1004	101.43	1734	164.38	3733	345.43	3709	294.74	2419.93	1.08719	0.268422	4.05029	5.11542e-05	0.000139213	Ups
1_1306	537	186	33.07	203	33.87	425	69.21	1184	165.58	448.71	1.54622	0.381801	4.0498	5.12616e-05	0.000139383	Ups
1_2009	267	1792	640.72	1679	563.35	548	179.47	1280	360.01	1385.59	-1.33135	0.3288	-4.04912	5.14096e-05	0.000139663	Down
1_522	384	188	46.74	315	73.49	986	224.53	705	137.87	523.793	1.39507	0.345015	4.0435	5.26592e-05	0.000142932	Ups
1_95	747	690	88.18	1159	139	2456	287.5	2495	250.82	1616.8	1.06297	0.263118	4.03988	5.34784e-05	0.000144902	Ups
1_1634	273	184	64.34	277	90.9	839	268.74	628	172.75	461.058	1.3125	0.326172	4.02396	5.72287e-05	0.000154657	Ups
1_239	222	20	8.6	18	7.26	1	0.39	4	1.35	11.9856	-2.85065	0.709519	-4.01771	5.87653e-05	0.000158533	Down
1_1902	936	4288	437.34	3426	327.91	2297	214.59	2584	207.32	3311.08	-1.03746	0.258671	-4.01071	6.05371e-05	0.000162887	Down
1_2673	1182	742	59.93	1274	96.56	2150	159.06	3515	223.32	1787.3	1.09267	0.272637	4.00778	6.12928e-05	0.000164653	Ups
1_307	462	152	31.41	272	52.74	97	18.36	121	19.67	166.415	-1.28236	0.32037	-4.00273	6.26154e-05	0.000167751	Down
1_2469	1227	901	70.1	1606	117.26	2811	200.33	3943	241.32	2171.61	1.04894	0.262077	4.00241	6.26993e-05	0.00016783	Ups
1_1167	1704	662	37.09	754	39.64	2107	108.12	1753	77.26	1270.02	1.08048	0.270156	3.99945	6.3491e-05	0.000169803	Ups
1_3097	675	490	69.3	532	70.61	318	41.2	271	30.15	424.151	-1.12706	0.282159	-3.99441	6.48548e-05	0.000173151	Down
1_2856	1731	676	37.28	674	34.88	262	13.24	522	22.65	554.705	-1.18311	0.296364	-3.9921	6.54907e-05	0.000174698	Down
1_219	894	1388	148.22	1374	137.69	2734	267.42	5215	438.06	2493.17	1.08171	0.27121	3.98846	6.65038e-05	0.000177248	Ups
1_2652	612	53	8.27	55	8.05	11	1.57	27	3.31	38.9589	-1.8232	0.457221	-3.98756	6.67555e-05	0.000177713	Down
1_2800	540	2992	528.95	6002	995.74	10666	1727.17	14427	2006.32	7977.97	1.10642	0.277478	3.98743	6.67932e-05	0.000177713	Ups
1_1568	1446	216	14.26	357	22.12	133	8.04	191	9.92	231.29	-1.16737	0.292817	-3.98668	6.70031e-05	0.000178119	Down
1_2583	3534	3780	102.11	5347	135.55	14131	349.65	10888	231.37	8217.33	1.10701	0.277831	3.98447	6.76298e-05	0.000179631	Ups
1_2524	672	767	108.96	282	37.59	160	20.82	204	22.8	392.828	-1.86532	0.468691	-3.97984	6.89607e-05	0.000182852	Down
1_1462	366	70	18.26	119	29.13	318	75.98	288	59.09	188.3	1.31076	0.329961	3.97246	7.11345e-05	0.000188455	Ups
1_1095	777	67	8.23	81	9.34	23	2.59	42	4.06	56.0506	-1.52688	0.384593	-3.97012	7.1835e-05	0.000189985	Down
1_2437	1374	400	27.79	477	31.1	1212	77.13	1084	59.25	762.7	1.02142	0.257754	3.96279	7.40804e-05	0.000195526	Ups
1_2713	1830	35142	1833.24	83582	4091.7	29020	1386.67	25568	1049.21	45055.9	-1.38534	0.350712	-3.95008	7.81237e-05	0.000205739	Down
1_3092	528	163	29.47	215	36.48	394	65.25	691	98.28	340.318	1.10118	0.279311	3.94249	8.06414e-05	0.000212189	Ups
1_929	390	99	24.23	94	21.59	10	2.24	48	9.24	67.3934	-2.04892	0.520112	-3.93939	8.16878e-05	0.000214563	Down
1_1080	216	53	23.42	33	13.69	12	4.86	13	4.52	30.7016	-2.03681	0.5171	-3.93891	8.18542e-05	0.000214651	Down
1_306	309	33	10.2	69	20	12	3.4	20	4.86	35.2589	-1.91535	0.486476	-3.9372	8.24395e-05	0.000216003	Down
1_386	618	146	22.55	191	27.69	94	13.3	91	11.06	136.709	-1.19423	0.303691	-3.93238	8.41079e-05	0.000220188	Down
1_2721	156	109	66.7	113	64.89	56	31.39	58	27.92	88.8519	-1.30017	0.330991	-3.92812	8.5611e-05	0.000223745	Down
1_1471	567	544	91.59	770	121.66	1296	199.87	2697	357.2	1221.46	1.16943	0.297842	3.92635	8.62444e-05	0.00022521	Ups
1_874	501	47	8.96	66	11.8	23	4.01	20	3	41.5687	-1.66808	0.424911	-3.92571	8.64748e-05	0.000225621	Down
1_330	621	648	99.62	631	91.03	295	41.54	513	62.04	541.125	-1.05927	0.27033	-3.91842	8.91325e-05	0.00023236	Down
1_2171	129	29	21.46	17	11.81	1	0.68	6	3.49	14.9243	-2.73173	0.697308	-3.91754	8.94566e-05	0.000233009	Down
1_842	864	69927	7726.36	72284	7494.99	48026	4860.61	38593	3354.39	60217.4	-1.04687	0.267452	-3.91424	9.06909e-05	0.000236025	Down
1_391	1065	1106	99.14	1100	92.53	2201	180.72	5749	405.38	2306.03	1.36088	0.348186	3.90849	9.28741e-05	0.000241504	Ups
1_1098	1017	366	34.36	413	36.38	233	20.03	172	12.7	313.82	-1.25279	0.321353	-3.89849	9.67941e-05	0.000250645	Down
1_2613	288	132	43.75	230	71.54	553	167.9	516	134.55	339.67	1.20037	0.308845	3.88665	0.000101636	0.000262742	Ups
1_2979	252	305	115.54	388	137.93	678	235.26	1201	357.9	600.327	1.01983	0.262608	3.88348	0.000102973	0.000265977	Ups
1_859	885	70	7.55	68	6.88	18	1.78	39	3.31	51.7554	-1.62019	0.418077	-3.87535	0.000106471	0.000273871	Down
1_169	159	34	20.41	28	15.78	7	3.85	10	4.72	21.6361	-2.09565	0.540872	-3.87458	0.000106807	0.000274507	Down
1_1300	2415	7084	280.03	12317	456.91	32088	1161.86	24658	766.76	18224.6	1.20547	0.311517	3.86967	0.000108983	0.000279868	Ups
1_2311	858	13664	1520.32	11262	1175.9	5847	595.9	10210	893.63	10663.7	-1.04442	0.2702	-3.86537	0.000110921	0.000284372	Down
1_1232	252	58	21.97	45	16	20	6.94	14	4.17	37.5827	-1.85519	0.48014	-3.86386	0.00011161	0.000285667	Down
1_2412	324	11	3.24	21	5.81	0	0	3	0.7	9.51878	-3.0515	0.791372	-3.85596	0.000115277	0.000293839	Down
1_1180	465	41	8.42	34	6.55	13	2.44	5	0.81	25.8981	-2.19904	0.571405	-3.84847	0.000118859	0.000302718	Down
1_1635	798	629	75.25	1004	112.71	2627	287.86	2058	193.67	1513.88	1.17219	0.304602	3.84826	0.000118958	0.000302722	Ups
1_988	1185	477	38.43	607	45.89	1044	77.04	4084	258.81	1367.39	1.69771	0.441238	3.8476	0.000119281	0.000303296	Ups
1_1345	576	173	28.67	197	30.64	79	11.99	136	17.73	151.811	-1.159	0.301451	-3.84473	0.000120686	0.000306617	Down
1_894	183	34	17.74	38	18.6	12	5.73	11	4.51	25.6898	-1.89091	0.492795	-3.83712	0.000124487	0.000316012	Down
1_1956	402	102	24.22	111	24.74	44	9.57	69	12.89	85.3264	-1.27548	0.332611	-3.83476	0.000125686	0.000318795	Down
1_666	468	43	8.77	65	12.44	20	3.74	23	3.69	39.9033	-1.61697	0.421842	-3.83311	0.000126533	0.000320681	Down
1_2438	732	150	19.56	173	21.17	78	9.32	115	11.8	133.985	-1.11033	0.290225	-3.82577	0.000130366	0.000329917	Down
1_1318	258	120	44.4	118	40.97	63	21.35	51	14.84	93.9559	-1.37781	0.360144	-3.82572	0.00013039	0.000329917	Down
1_1200	1368	13562	946.42	11058	724.16	8010	512.01	7461	409.57	10575.6	-1.02906	0.269308	-3.82112	0.000132849	0.000335864	Down
1_1051	936	573	58.44	864	82.7	2063	192.73	1769	141.93	1263.28	1.06236	0.278179	3.81898	0.000134005	0.000338511	Ups
1_1041	636	595	89.31	517	72.82	1149	157.98	2115	249.73	1020.57	1.1024	0.28917	3.81228	0.00013769	0.000347251	Ups
1_2487	201	22	10.45	50	22.29	10	4.35	8	2.99	24.0031	-2.13739	0.560735	-3.81176	0.00013798	0.000347701	Down
1_753	507	58	10.92	44	7.77	18	3.1	20	2.96	38.0017	-1.72563	0.45363	-3.80405	0.000142347	0.000358124	Down
1_40	333	662	189.78	1378	370.72	405	106.35	685	154.48	802.065	-1.24009	0.327152	-3.79057	0.0001503	0.000377211	Down
1_2897	480	221	43.95	243	45.35	463	84.35	788	123.28	401.871	1.00672	0.265781	3.78778	0.000152002	0.000380866	Ups
1_283	369	1323	342.28	1264	306.88	2496	591.49	4533	922.52	2251.36	1.00268	0.265153	3.78152	0.000155876	0.000390258	Ups
1_360	558	134	22.93	208	33.39	381	59.71	515	69.31	291.701	1.00201	0.265092	3.77983	0.000156934	0.000392588	Ups
1_3093	192	110	54.69	110	51.33	54	24.59	66	25.81	89.4514	-1.22803	0.325242	-3.77574	0.000159536	0.000398133	Down
1_2346	969	1360	133.99	1092	100.96	2592	233.9	4486	347.66	2232.45	1.07871	0.28584	3.77381	0.00016077	0.00040089	Ups
1_2434	1719	21648	1202.23	14454	753.28	70913	3607.26	51642	2256.03	38244	1.3508	0.358041	3.77274	0.000161465	0.000402298	Ups
1_1238	693	374	51.52	646	83.51	1048	132.24	1853	200.8	908.974	1.10065	0.292196	3.76682	0.000165337	0.000411615	Ups
1_2813	1320	1703	123.16	1637	111.1	1033	68.43	670	38.12	1347.43	-1.27325	0.339408	-3.75138	0.000175867	0.000436426	Down
1_1361	1503	229	14.55	345	20.56	118	6.87	215	10.74	233.192	-1.15026	0.307516	-3.74048	0.000183668	0.000454354	Down
1_2638	240	59	23.47	80	29.86	155	56.47	338	105.76	144.056	1.36695	0.365448	3.74047	0.000183678	0.000454354	Ups
1_1320	471	257	52.09	271	51.55	165	30.63	153	24.39	222.048	-1.07323	0.287613	-3.73151	0.000190336	0.000469698	Down
1_1925	879	280	30.41	363	37	620	61.68	1311	112	593.173	1.14505	0.307168	3.72778	0.000193171	0.000476314	Ups
1_2500	1008	242	22.92	298	26.48	46	3.99	171	12.74	198.468	-1.67664	0.449892	-3.72677	0.000193953	0.000477861	Down
1_2854	681	5021	703.86	4106	540.15	9043	1161.16	17288	1906.41	8273.39	1.07053	0.287291	3.72628	0.000194327	0.000478404	Ups
1_443	1182	258	20.84	280	21.22	526	38.91	945	60.04	469.507	1.0203	0.27387	3.72549	0.000194934	0.000479516	Ups
1_1857	1107	145	12.5	149	12.06	66	5.21	105	7.12	121.206	-1.1557	0.310741	-3.71916	0.000199885	0.000490914	Down
1_1050	894	365	38.98	429	42.99	1259	123.14	955	80.22	725.566	1.11672	0.300322	3.71842	0.000200474	0.000491971	Ups
1_1609	1041	83	7.61	103	8.86	49	4.12	40	2.89	72.8559	-1.36709	0.368623	-3.70863	0.000208384	0.000509768	Down
1_1569	213	7	3.14	10	4.21	0	0	0	0	4.8024	-3.59055	0.970759	-3.6987	0.000216707	0.000528458	Down
1_2451	231	89	36.78	131	50.8	238	90.09	386	125.49	196.757	1.09321	0.295586	3.69846	0.000216911	0.000528539	Ups
1_2855	663	93	13.39	94	12.7	44	5.8	56	6.34	75.518	-1.25449	0.339274	-3.69758	0.000217665	0.000529959	Down
1_1024	414	127	29.29	82	17.74	43	9.08	51	9.25	81.7571	-1.49771	0.405562	-3.69292	0.00022169	0.000538489	Down
1_203	420	1870	425.05	1588	338.72	675	140.53	1391	248.71	1439.35	-1.15405	0.31279	-3.68952	0.000224678	0.000545321	Down
1_893	960	2224	221.16	1940	181.04	793	72.23	1686	131.89	1729.07	-1.1596	0.314411	-3.68818	0.000225862	0.000547765	Down
1_2729	390	611	149.56	479	110.03	136	30.49	382	73.56	424.682	-1.47621	0.402062	-3.6716	0.000241036	0.000583195	Down
1_1109	213	40	17.93	44	18.51	17	6.98	14	4.94	30.9606	-1.70385	0.464186	-3.67063	0.000241952	0.000584953	Down
1_2120	1275	156	11.68	254	17.85	110	7.54	130	7.66	167.938	-1.10483	0.301314	-3.66671	0.00024569	0.000593064	Down
1_1841	627	175	26.64	173	24.72	355	49.51	679	81.32	321.045	1.12325	0.306368	3.66634	0.00024605	0.000593471	Ups
1_2972	1155	752	62.16	762	59.1	1429	108.19	3290	213.91	1433.52	1.17351	0.320652	3.65977	0.000252445	0.000607005	Ups
1_1715	540	231	40.84	216	35.83	774	125.34	573	79.69	432.856	1.20888	0.33073	3.65519	0.00025699	0.000617454	Ups
1_3034	183	118	61.56	119	58.26	66	31.54	53	21.75	94.7295	-1.31025	0.358655	-3.65324	0.000258954	0.000621664	Down
1_919	1293	26718	1972.65	20118	1393.89	67884	4590.89	62638	3637.96	42714.4	1.07452	0.294555	3.64794	0.000264353	0.000632329	Ups
1_805	837	167	19.05	230	24.62	100	10.45	149	13.37	166.334	-1.03456	0.28382	-3.64512	0.000267266	0.000638183	Down
1_2506	327	255	74.45	396	108.49	142	37.97	250	57.41	267.47	-1.09509	0.301071	-3.63732	0.000275485	0.000657302	Down
1_2180	744	180	23.1	224	26.97	384	45.13	1350	136.26	474.724	1.57274	0.432615	3.63544	0.000277509	0.000661621	Ups
1_1352	1605	1079	64.18	892	49.79	475	25.88	800	37.43	844.844	-1.0321	0.284213	-3.63143	0.000281859	0.00067096	Down
1_1334	945	159	16.06	211	20	110	10.18	121	9.62	155.851	-1.02343	0.282112	-3.62774	0.000285912	0.000680084	Down
1_776	1059	164	14.78	199	16.83	99	8.17	53	3.76	138.209	-1.50603	0.415179	-3.62742	0.000286268	0.000680408	Down
1_733	813	105	12.33	132	14.55	62	6.67	77	7.11	97.7912	-1.11844	0.30895	-3.62014	0.000294447	0.00069824	Down
1_2767	1206	238	18.84	308	22.88	174	12.62	152	9.46	227.841	-1.06829	0.295238	-3.61839	0.000296437	0.000702423	Down
1_631	777	274	33.66	595	68.6	219	24.65	228	22.04	340.273	-1.25043	0.345746	-3.61662	0.000298472	0.000706703	Down
1_1527	318	299	89.76	535	150.72	1039	285.7	1113	262.84	709.172	1.00666	0.278632	3.61287	0.000302823	0.000714771	Ups
1_1621	318	47	14.11	34	9.58	88	24.2	435	102.73	130.681	2.01451	0.558469	3.6072	0.00030952	0.000728962	Ups
1_1386	216	34	15.03	27	11.2	9	3.64	10	3.48	21.8701	-1.9226	0.534305	-3.59831	0.000320293	0.000752046	Down
1_1955	354	147	39.64	149	37.71	78	19.27	104	22.06	124.608	-1.06919	0.297434	-3.59472	0.000324743	0.000761339	Down
1_1014	222	61	26.23	86	34.7	159	62.63	311	105.2	141.948	1.23675	0.344171	3.59343	0.000326358	0.00076397	Ups
1_3054	732	889	115.94	724	88.61	515	61.52	460	47.19	684.817	-1.07651	0.30039	-3.58369	0.000338769	0.000792422	Down
1_1281	351	77	20.94	123	31.39	280	69.76	277	59.26	179.955	1.10632	0.308848	3.5821	0.000340843	0.000796672	Ups
1_584	540	208	36.77	220	36.5	381	61.7	1822	253.38	574.225	1.76778	0.494089	3.57787	0.000346405	0.000809062	Ups
1_2985	480	179	35.6	152	28.37	78	14.21	116	18.15	137.732	-1.14974	0.322219	-3.56819	0.00035945	0.000837635	Down
1_597	414	418	96.39	519	112.31	854	180.38	1745	316.53	820.186	1.03555	0.290532	3.56433	0.000364782	0.000849422	Ups
1_1903	801	1814	216.2	1280	143.16	645	70.41	1189	111.47	1294.19	-1.16505	0.327074	-3.56203	0.000368002	0.000856276	Down
1_91	810	466	54.92	752	83.17	1156	124.8	2160	200.26	1052.41	1.03124	0.28987	3.55758	0.000374284	0.000869985	Ups
1_2714	936	85	8.67	82	7.85	44	4.11	38	3.05	66.3503	-1.3447	0.377995	-3.55746	0.000374456	0.000869985	Down
1_2424	201	57	27.07	64	28.53	15	6.53	37	13.82	45.5158	-1.55704	0.437959	-3.55523	0.000377651	0.00087675	Down
1_861	480	82	16.31	73	13.62	39	7.1	36	5.63	61.4262	-1.37081	0.386216	-3.54932	0.000386225	0.000895313	Down
1_1335	159	64	38.43	48	27.04	8	4.4	30	14.17	40.4032	-1.87525	0.528446	-3.5486	0.000387278	0.000897083	Down
1_1490	285	232	77.71	299	93.99	498	152.8	953	251.11	460.997	1.02218	0.28848	3.54334	0.000395095	0.000914505	Ups
1_2706	1206	278	22.01	360	26.74	207	15.01	166	10.34	264.863	-1.08871	0.308132	-3.53326	0.000410469	0.000948672	Down
1_837	354	143	38.56	161	40.74	298	73.61	568	120.49	272.023	1.07207	0.303538	3.53193	0.000412546	0.000952052	Ups
1_870	1005	141	13.39	196	17.47	100	8.7	107	8	141.083	-1.04038	0.294637	-3.53106	0.000413894	0.000954452	Down
1_44	777	85	10.44	133	15.33	54	6.08	66	6.38	87.6723	-1.19025	0.337211	-3.52968	0.000416056	0.0009579	Down
1_1815	1443	643	42.54	696	43.21	1214	73.57	2616	136.14	1196.77	1.06483	0.301692	3.52952	0.000416317	0.0009579	Ups
1_209	627	214	32.58	235	33.58	142	19.8	112	13.41	185.464	-1.14167	0.323928	-3.52446	0.000424346	0.000974202	Down
1_1683	633	272	41.02	428	60.57	215	29.7	165	19.57	282.581	-1.17331	0.332994	-3.52352	0.000425857	0.000976225	Down
1_1924	771	120	14.86	109	12.67	235	26.65	593	57.76	240.517	1.35602	0.384894	3.52311	0.000426517	0.000977015	Ups
1_1463	1101	744	64.51	1396	113.59	3236	257.01	2665	181.77	1922.39	1.11939	0.318492	3.51466	0.000440318	0.00100788	Ups
1_1557	600	313	49.8	263	39.27	137	19.97	223	27.91	244.213	-1.0709	0.306882	-3.48961	0.000483722	0.00110153	Down
1_2703	1032	189	17.48	275	23.87	144	12.2	117	8.51	189.612	-1.13546	0.325595	-3.48734	0.000487842	0.00110929	Down
1_2443	1014	53	4.99	83	7.33	20	1.72	42	3.11	51.4621	-1.4596	0.419497	-3.4794	0.00050253	0.00113934	Down
1_242	825	228	26.38	271	29.43	459	48.65	1230	111.96	497.067	1.27819	0.368094	3.47246	0.000515718	0.00116838	Ups
1_2930	648	365	53.77	563	77.84	293	39.54	213	24.68	375.693	-1.16264	0.335302	-3.46743	0.000525456	0.00118957	Down
1_3053	312	213	65.17	202	58	102	28.59	163	39.23	176.597	-1.0324	0.298137	-3.46283	0.000534523	0.00120833	Down
1_2761	810	710	83.68	1222	135.15	1777	191.84	4422	409.97	1849.09	1.23255	0.356083	3.46141	0.000537354	0.00121208	Ups
1_2439	483	410	81.04	374	69.37	720	130.35	2200	342.05	835.731	1.37819	0.398752	3.45625	0.000547752	0.00123374	Ups
1_1099	1977	3568	172.29	2163	98.01	1681	74.35	1197	45.47	2331.07	-1.31783	0.382174	-3.44824	0.000564261	0.00126815	Down
1_177	1521	14728	924.4	9558	562.96	7510	431.76	4932	243.51	9926.83	-1.28238	0.372229	-3.44512	0.000570796	0.00128005	Down
1_454	1437	1205	80.05	972	60.6	709	43.14	519	27.12	908.009	-1.15229	0.335626	-3.43327	0.000596354	0.00133222	Down
1_1733	1002	775	73.84	991	88.6	2916	254.48	1950	146.15	1606.5	1.11097	0.324742	3.4211	0.000623689	0.00138762	Ups
1_571	507	90	16.95	133	23.5	60	10.35	69	10.22	91.308	-1.12161	0.327902	-3.42056	0.000624918	0.00138935	Down
1_2720	480	187	37.19	265	49.46	416	75.78	1059	165.68	438.512	1.24191	0.363518	3.41636	0.000634636	0.00140894	Ups
1_2231	1128	686	58.06	1052	83.55	2749	213.1	1964	130.75	1556.05	1.09491	0.320692	3.41422	0.000639647	0.00141904	Ups
1_1461	1101	788	68.33	1355	110.25	3051	242.32	2519	171.81	1850.89	1.03346	0.302959	3.41121	0.000646757	0.00143276	Ups
1_672	927	148	15.24	191	18.46	107	10.09	103	8.34	142.909	-1.02422	0.300499	-3.4084	0.000653452	0.00144656	Down
1_2019	249	14	5.37	20	7.2	4	1.4	3	0.9	11.1846	-2.30017	0.675722	-3.40402	0.000664028	0.00146788	Down
1_196	831	3995	458.94	1987	214.21	30224	3180.38	18398	1662.6	12866.6	2.31788	0.681124	3.40302	0.000666464	0.00147221	Ups
1_3011	759	2324	292.31	2031	239.72	3929	452.66	9232	913.42	4041.17	1.11764	0.328649	3.4007	0.000672128	0.00148366	Ups
1_2296	1272	24617	1847.53	19782	1393.24	15252	1048.5	12363	729.89	19065.6	-1.028	0.30402	-3.38136	0.000721268	0.00158087	Down
1_424	441	57	12.34	96	19.5	21	4.16	49	8.34	57.7343	-1.45424	0.43047	-3.37827	0.000729423	0.00159648	Down
1_2757	198	65	31.34	104	47.06	42	18.55	18	6.83	61.4519	-1.67702	0.497122	-3.37346	0.000742303	0.00162353	Down
1_2541	405	304	71.66	708	156.61	126	27.2	338	62.67	377.736	-1.45114	0.430908	-3.36764	0.000758152	0.00165585	Down
1_1142	372	239	61.33	230	55.39	832	195.57	553	111.64	449.473	1.18584	0.352179	3.36714	0.000759521	0.00165767	Ups
1_891	135	34	24.04	26	17.25	6	3.89	14	7.79	21.649	-1.85231	0.551449	-3.35898	0.000782314	0.00170262	Down
1_867	1026	129	12	115	10.04	63	5.37	84	6.15	102.45	-1.09937	0.327517	-3.35666	0.000788894	0.00171453	Down
1_1967	501	141	26.87	178	31.83	83	14.49	30	4.5	117.057	-1.67452	0.498944	-3.35613	0.000790405	0.00171661	Down
1_2648	858	4893	544.42	8727	911.21	19456	1982.87	15438	1351.21	11661.8	1.01888	0.304099	3.3505	0.000806661	0.00175069	Ups
1_877	696	111	15.23	125	16.09	62	7.79	87	9.39	99.7917	-1.02737	0.308989	-3.32493	0.00088441	0.00191674	Down
1_2482	426	66	14.79	104	21.87	31	6.36	58	10.22	66.8808	-1.27338	0.384394	-3.3127	0.000924001	0.00199695	Down
1_1	342	12	3.35	22	5.76	54	13.81	73	16.03	37.2048	1.45777	0.44039	3.31018	0.000932365	0.00201362	Ups
1_793	840	431	48.98	597	63.67	884	92.02	2220	198.47	945.243	1.13687	0.344384	3.30115	0.000962885	0.002068	Ups
1_503	801	346	41.24	319	35.68	605	66.05	1413	132.47	618.53	1.12597	0.341681	3.29538	0.00098288	0.00210802	Ups
1_413	1233	287	22.22	305	22.16	520	36.88	1380	84.05	568.914	1.19884	0.364603	3.28807	0.00100877	0.00216056	Ups
1_2250	501	115	21.91	111	19.85	14	2.44	72	10.79	82.5345	-1.73381	0.532678	-3.25489	0.00113435	0.00241449	Down
1_295	921	4352	451.1	3509	341.32	1428	135.58	3420	278.86	3301.3	-1.11814	0.344556	-3.24516	0.00117383	0.00249167	Down
1_780	546	357	62.42	303	49.72	592	94.81	1621	222.95	655.338	1.2396	0.38414	3.22696	0.00125113	0.00264488	Ups
1_365	918	265	27.56	327	31.91	92	8.76	244	19.96	238.955	-1.20459	0.374428	-3.21715	0.00129472	0.00272216	Down
1_1319	276	46	15.91	50	16.23	24	7.6	22	5.99	37.7076	-1.36447	0.424876	-3.21144	0.0013207	0.00277114	Down
1_755	219	15	6.54	12	4.91	3	1.2	2	0.69	8.95816	-2.36444	0.737197	-3.20734	0.00133968	0.00280786	Down
1_1941	726	346	45.5	294	36.28	132	15.9	268	27.72	270.211	-1.08156	0.337221	-3.20727	0.00134001	0.00280786	Down
1_1403	519	48	8.83	85	14.67	34	5.73	17	2.46	48.9936	-1.5811	0.493184	-3.20591	0.00134635	0.00281923	Down
1_5	693	288	39.67	703	90.88	236	29.78	310	33.59	393.211	-1.16187	0.363112	-3.19974	0.00137551	0.00287058	Down
1_176	762	6566	822.6	4183	491.79	3486	400.04	2274	224.11	4454.04	-1.2182	0.381088	-3.19664	0.00139038	0.00289966	Down
1_1280	741	160	20.61	173	20.92	515	60.77	380	38.51	297.395	1.05613	0.331565	3.18528	0.00144616	0.00300991	Ups
1_2910	93	59	60.56	82	78.99	40	37.61	34	27.45	56.4615	-1.23093	0.388512	-3.16833	0.00153316	0.00318457	Down
1_2316	168	168	95.46	134	71.46	288	149.9	697	311.56	295.572	1.20841	0.382058	3.1629	0.00156207	0.00324028	Ups
1_407	849	397	44.64	1378	145.41	2187	225.25	3988	352.75	1808.79	1.38058	0.437531	3.1554	0.0016028	0.00331588	Ups
1_2522	666	683	97.9	273	36.72	218	28.62	239	26.95	385.501	-1.4191	0.452075	-3.13907	0.00169485	0.00349464	Down
1_2545	582	4	0.66	8	1.23	0	0	0	0	3.34266	-3.12897	0.997689	-3.13622	0.00171142	0.00352412	Down
1_2628	846	573	64.66	1644	174.09	552	57.06	589	52.28	861.551	-1.22492	0.390683	-3.13533	0.00171661	0.00353246	Down
1_1605	339	69	19.43	102	26.96	50	12.9	45	9.97	69.454	-1.15546	0.368722	-3.13368	0.00172631	0.00355006	Down
1_1206	315	29	8.79	32	9.1	13	3.61	12	2.86	23.0027	-1.55069	0.49974	-3.103	0.00191573	0.00392136	Down
1_1275	1023	1808	168.72	1316	115.25	2877	245.92	6197	454.91	2837.05	1.05532	0.340687	3.09764	0.00195071	0.00398244	Ups
1_3051	192	41	20.39	28	13.06	8	3.64	19	7.43	25.8331	-1.65824	0.535667	-3.09566	0.00196378	0.00400384	Down
1_121	1317	2251	163.17	1636	111.29	3487	231.52	8337	475.38	3629.91	1.10873	0.358417	3.09341	0.0019787	0.00402896	Ups
1_648	1002	114	10.86	243	21.73	407	35.52	530	39.72	304.011	1.015	0.329953	3.07621	0.00209652	0.00425207	Ups
1_2280	252	64	24.25	116	41.24	51	17.7	41	12.22	71.0227	-1.24357	0.404816	-3.07195	0.00212666	0.00431039	Down
1_369	681	213	29.86	313	41.18	423	54.32	1390	153.28	525.834	1.28846	0.419507	3.07136	0.00213084	0.00431604	Ups
1_1584	891	210	22.5	205	20.61	358	35.13	905	76.28	385.405	1.12337	0.366149	3.06808	0.00215441	0.00436093	Ups
1_2087	705	339	45.9	399	50.7	1174	145.62	767	81.7	651.663	1.0392	0.339623	3.05986	0.00221442	0.00446779	Ups
1_2562	471	34	6.89	43	8.18	118	21.91	104	16.58	71.5112	1.13732	0.372397	3.05404	0.00225779	0.00453462	Ups
1_570	216	14	6.19	9	3.73	2	0.81	2	0.7	7.61279	-2.38045	0.781082	-3.04764	0.00230649	0.00462344	Down
1_2701	705	756	102.37	708	89.97	1196	148.34	3287	350.13	1362.29	1.12172	0.368502	3.044	0.00233452	0.00467659	Ups
1_2508	1518	465	29.24	677	39.95	905	52.13	2442	120.81	1025.54	1.08926	0.363497	2.9966	0.00273007	0.00541641	Ups
1_1009	663	77	11.09	91	12.3	144	18.99	426	48.25	167.082	1.26169	0.422622	2.98538	0.00283226	0.00560122	Ups
1_1585	972	359	35.26	385	35.48	554	49.84	2154	166.42	772.528	1.32708	0.44529	2.98026	0.00288006	0.00568848	Ups
1_1619	234	182	74.25	170	65.08	300	112.11	778	249.68	328.223	1.12527	0.379006	2.969	0.00298766	0.00589725	Ups
1_1893	168	1	0.57	1	0.53	11	5.73	15	6.71	6.24195	2.50959	0.846808	2.96358	0.0030408	0.00599449	Ups
1_2909	246	32	12.42	37	13.47	18	6.4	11	3.36	26.2912	-1.49232	0.505041	-2.95484	0.00312826	0.00615516	Down
1_1005	303	39	12.29	44	13.01	77	22.22	215	53.29	84.936	1.30862	0.44354	2.9504	0.00317366	0.00623261	Ups
1_370	639	86	12.85	83	11.64	41	5.61	65	7.64	71.4749	-1.04308	0.354609	-2.9415	0.0032663	0.00639428	Down
1_193	849	8288	931.94	3016	318.25	48289	4973.57	36248	3206.23	22453.8	2.13184	0.726787	2.93324	0.00335448	0.00655446	Ups
1_1105	255	78	29.2	77	27.05	39	13.37	58	17.08	65.5394	-1.0407	0.356062	-2.92282	0.00346878	0.00675649	Down
1_381	627	60	9.14	59	8.43	33	4.6	36	4.31	49.4087	-1.12388	0.384925	-2.91974	0.00350323	0.00681501	Down
1_550	171	25	13.96	23	12.05	9	4.6	10	4.39	18.0145	-1.59025	0.544724	-2.91938	0.00350728	0.00681862	Down
1_1548	558	7223	1235.74	4597	738.05	10685	1674.43	23944	3222.41	10801.3	1.05219	0.362166	2.90528	0.00366929	0.00712017	Ups
1_2528	1869	16229	828.95	4181	200.41	1647	77.06	2607	104.75	7078.16	-2.26347	0.779498	-2.90375	0.00368719	0.00715042	Down
1_1995	1044	12084	1104.98	10457	897.32	3872	324.31	10784	775.71	9582.9	-1.04738	0.361194	-2.89978	0.0037342	0.00723705	Down
1_1249	405	167	39.36	331	73.22	760	164.09	557	103.28	436.386	1.06178	0.367125	2.89214	0.00382624	0.0073877	Ups
1_3101	576	373	61.82	373	58.01	257	39.02	124	16.17	302.068	-1.22815	0.424903	-2.89043	0.0038472	0.00741891	Down
1_2529	435	1517	332.92	444	91.44	141	28.34	267	46.09	676.912	-2.26225	0.785931	-2.87844	0.00399651	0.0076877	Down
1_698	663	74	10.66	149	20.13	196	25.85	518	58.67	212.262	1.21635	0.423352	2.87314	0.0040642	0.0078082	Ups
1_247	111	18	15.48	9	7.26	1	0.79	5	3.38	9.20132	-2.18275	0.760312	-2.87086	0.00409358	0.0078549	Down
1_2043	1026	1484	138.08	3053	266.58	3614	308.01	9687	709.02	4057.77	1.10481	0.386539	2.85822	0.0042603	0.00814956	Ups
1_1661	906	579	61.01	897	88.7	2737	264.16	1386	114.88	1365.76	1.14548	0.401256	2.85473	0.00430741	0.00822952	Ups
1_1932	1611	1357	80.41	3187	177.23	4103	222.71	8143	379.58	3871.68	1.02185	0.359172	2.845	0.00444114	0.00844852	Ups
1_930	411	34	7.9	45	9.81	15	3.19	26	4.75	31.2075	-1.26875	0.448164	-2.83099	0.00464037	0.00878974	Down
1_2527	564	1157	195.84	308	48.92	108	16.74	187	24.9	505.105	-2.26544	0.805106	-2.81383	0.00489545	0.00921654	Down
1_644	240	30	11.93	35	13.06	12	4.37	20	6.26	25.421	-1.33413	0.476262	-2.80124	0.00509063	0.00957818	Down
1_1600	297	36	11.57	30	9.05	72	21.2	121	30.59	60.6625	1.09155	0.391166	2.79051	0.0052625	0.00987157	Ups
1_111	507	4	0.75	5	0.88	0	0	0	0	2.55722	-2.80976	1.01249	-2.77509	0.00551856	0.010302	Down
1_1204	450	263	55.79	183	36.43	152	29.54	112	18.69	189.618	-1.08366	0.391448	-2.76833	0.00563442	0.0104991	Down
1_699	690	50	6.92	142	18.44	219	27.75	343	37.33	174.326	1.1475	0.414691	2.76711	0.00565559	0.0105261	Ups
1_941	528	1128	203.95	941	159.66	783	129.67	475	67.56	885.582	-1.02401	0.371131	-2.75917	0.00579482	0.0107529	Down
1_1692	270	34	12.02	38	12.61	20	6.48	16	4.45	28.6534	-1.28442	0.46839	-2.7422	0.00610293	0.011284	Down
1_2139	450	48	10.18	50	9.95	82	15.93	248	41.39	97.0256	1.23591	0.453168	2.72727	0.00638613	0.0117655	Ups
1_433	429	47	10.46	75	15.66	34	6.93	39	6.83	50.3775	-1.05943	0.388894	-2.7242	0.00644571	0.0118682	Down
1_1218	471	176	35.67	148	28.15	223	41.4	1043	166.3	353.468	1.37799	0.507351	2.71605	0.00660665	0.0121213	Ups
1_1546	513	82	15.26	115	20.08	41	6.99	85	12.44	82.5267	-1.01081	0.372602	-2.71283	0.00667114	0.0122179	Down
1_2876	450	70	14.85	98	19.51	32	6.22	71	11.85	69.3552	-1.06836	0.394346	-2.7092	0.00674452	0.0123377	Down
1_2525	801	1174	139.92	356	39.82	178	19.43	209	19.59	544.643	-2.03811	0.756712	-2.69337	0.00707337	0.0129012	Down
1_997	204	24	11.23	34	14.93	15	6.43	12	4.42	22.4619	-1.35779	0.507918	-2.67325	0.00751208	0.0136132	Down
1_2416	702	183	24.89	201	25.65	284	35.38	820	87.72	340.921	1.0359	0.394626	2.62502	0.00866428	0.0155363	Ups
1_1875	762	264	33.07	303	35.62	699	80.21	4787	471.77	1273.67	2.18427	0.84145	2.59584	0.00943587	0.0167948	Ups
1_3058	228	3	1.26	11	4.32	28	10.74	30	9.88	16.6396	1.5491	0.600664	2.57897	0.00990941	0.0175645	Ups
1_558	1476	820	53.04	615	37.33	212	12.56	686	34.9	603.956	-1.10109	0.429962	-2.56091	0.0104399	0.018381	Down
1_23	186	9	4.62	11	5.3	1	0.47	4	1.61	6.72054	-1.97987	0.775185	-2.55406	0.0106474	0.0187045	Down
1_2501	750	62	7.89	78	9.32	9	1.05	55	5.51	52.7838	-1.45892	0.571657	-2.5521	0.0107077	0.0187992	Down
1_944	684	128	17.86	118	15.45	422	53.95	236	25.91	221.72	1.04435	0.412379	2.5325	0.0113254	0.0197698	Ups
1_2284	237	102	41.09	147	55.57	1230	453.82	365	115.65	446.787	1.98824	0.785701	2.53053	0.0113889	0.0198601	Ups
1_2197	369	186	48.12	170	41.27	52	12.32	167	33.99	148.184	-1.10481	0.439336	-2.51472	0.0119126	0.0207033	Down
1_746	957	85	8.48	135	12.64	18	1.64	91	7.14	84.1743	-1.35303	0.538845	-2.51098	0.0120396	0.0208888	Down
1_1475	204	6	2.81	10	4.39	23	9.86	36	13.25	17.251	1.37883	0.558373	2.46937	0.0135352	0.0232751	Ups
1_2654	198	17	8.2	41	18.55	95	41.96	72	27.31	53.7067	1.14887	0.46797	2.45501	0.014088	0.0241586	Ups
1_432	225	16	6.79	19	7.57	9	3.5	5	1.67	13.1785	-1.49984	0.616072	-2.43452	0.0149115	0.0254581	Down
1_435	324	1	0.29	7	1.94	0	0	0	0	2.14474	-2.48275	1.02547	-2.42108	0.0154743	0.0263463	Down
1_2523	360	103	27.31	33	8.21	29	7.04	39	8.14	55.6158	-1.33438	0.560241	-2.38179	0.0172288	0.028983	Down
1_825	456	38	7.96	55	10.81	3	0.58	35	5.76	33.864	-1.55547	0.662275	-2.34868	0.01884	0.0314203	Down
1_3012	741	258	33.24	256	30.95	312	36.82	1213	122.93	462.728	1.03982	0.456419	2.27821	0.0227142	0.037161	Ups
1_2001	177	14	7.55	11	5.57	35	17.29	40	16.97	23.7681	1.1242	0.496333	2.26502	0.0235115	0.0382835	Ups
1_1329	360	15	3.98	17	4.23	7	1.7	8	1.67	12.4353	-1.33136	0.599411	-2.22111	0.0263434	0.0424909	Down
1_2618	912	6783	710.02	25456	2500.56	5884	564.16	6695	551.28	11552.7	-1.46802	0.662642	-2.21541	0.0267321	0.0430075	Down
1_439	639	65	9.71	64	8.97	19	2.6	62	7.29	53.9059	-1.05476	0.476436	-2.21385	0.0268393	0.0431127	Down
1_1508	447	17	3.63	18	3.61	9	1.76	8	1.34	13.817	-1.28581	0.583054	-2.2053	0.0274328	0.0439294	Down
1_2169	222	14	6.02	8	3.23	2	0.79	6	2.03	8.13534	-1.60689	0.73754	-2.17872	0.0293526	0.0466419	Down
1_1047	228	4	1.67	8	3.14	21	8.05	22	7.25	12.8623	1.33825	0.614479	2.17787	0.0294157	0.0467105	Ups
1_2202	741	114	14.69	138	16.68	3	0.35	43	4.36	80.8781	-2.0414	0.945266	-2.1596	0.0308033	0.0488468	Down
